# Supplementary material for: Zinc is a master-regulator of sperm function associated with binding, motility, and metabolic modulation during porcine sperm capacitation
Source: Commun Biol. 2022 Jun 3;5:538. doi: 10.1038/s42003-022-03485-8 (PMC9166710; doi:10.1038/s42003-022-03485-8)
Supplement: Supplementary file 4 — Supplementary Data 1 [file 42003_2022_3485_MOESM4_ESM.xlsx]

## Sheet: The List + counts
									original PSMs								normalized PSMs													Normalized based on acrosin (P08001)									Based on normalization of acrosin
						Gene ontology			2019-07-16		2019-09-16		2019-11-12		2019-12-12		2019-07-16	2019-09-16	2020-11-12	2020-12-12	2020-07-16	2019-09-16	2020-11-12	2020-12-12		Ratio (cap/ejac)				2019-07-16	2019-09-16	2019-11-12	2019-12-12	2019-07-16	2019-09-16	2019-11-12	2019-12-12		Ratio (cap/ejac)
Protein Group	Protein ID	Accession	GENE	Description	Avg. Mass	biological process	cellular component	molecular function	cap	ejac	cap	ejac	cap	ejac	cap	ejac	cap	cap	cap	cap	ejac	ejac	ejac	ejac	ttest, P-value	2019-07-16	2019-09-16	2019-11-12	2019-12-12	cap	cap	cap	cap	ejac	ejac	ejac	ejac	ttest, P-value	2019-07-16	2019-09-16	2019-11-12	2019-12-12
803	1553	A0A068C697|A0A068C697_PIG	BAG6	Large proline-rich protein BAG6 transcript variant 1 OS=Sus scrofa OX=9823 GN=BAG6 PE=2 SV=1	122276				0	0	0	5	0	7	2	8	0	0	0	1.71796	0	6.59388	8.63098	7.63544	0.00101111		0	0	0.224998	0	0	0	2.17801	0	4.21053	15.0103	10.3354	0.0467313	#DIV/0!	0	0	0.210733
709	1230	A0A068CA64|A0A068CA64_PIG	AIFM1	Mitochondrial apoptosis-inducing factor 1 transcript variant 1 OS=Sus scrofa OX=9823 GN=AIFM1 PE=2 SV=1	66821			flavin adenine dinucleotide binding [GO:0050660]; oxidoreductase activity [GO:0016491]; protein dimerization activity [GO:0046983]	8	3	0	0	0	0	0	0	8	0	0	0	4.56817	0	0	0	#DIV/0!	1.75125				8	0	0	0	6.5	0	0	0	#DIV/0!	1.23077	#DIV/0!	#DIV/0!	#DIV/0!
368	1594	A0A076E9V3|A0A076E9V3_PIG	COX2	Cytochrome c oxidase subunit 2 OS=Sus scrofa domesticus OX=9825 GN=COX2 PE=3 SV=1	26158		integral component of membrane [GO:0016021]; mitochondrial inner membrane [GO:0005743]; respirasome [GO:0070469]	copper ion binding [GO:0005507]; cytochrome-c oxidase activity [GO:0004129]	21	10	0	0	3	3	0	0	21	0	4.2889	0	15.2272	0	3.69899	0	0.922059	1.37911		1.15948		21	0	5.52212	0	21.6667	0	6.43299	0	0.919615	0.969231	#DIV/0!	0.858407	#DIV/0!
826	2653	A0A076EBZ3|A0A076EBZ3_PIG	ND5	NADH-ubiquinone oxidoreductase chain 5 OS=Sus scrofa domesticus OX=9825 GN=ND5 PE=3 SV=1	68636	ATP synthesis coupled electron transport [GO:0042773]	integral component of membrane [GO:0016021]; mitochondrial inner membrane [GO:0005743]; respirasome [GO:0070469]	NADH dehydrogenase (ubiquinone) activity [GO:0008137]	6	2	0	0	0	0	0	0	6	0	0	0	3.04544	0	0	0	#DIV/0!	1.97016				6	0	0	0	4.33333	0	0	0	#DIV/0!	1.38462	#DIV/0!	#DIV/0!	#DIV/0!
826	2635	A0A076ED64|A0A076ED64_PIG	ND5	NADH-ubiquinone oxidoreductase chain 5 OS=Sus scrofa domesticus OX=9825 GN=ND5 PE=3 SV=1	68748	ATP synthesis coupled electron transport [GO:0042773]	integral component of membrane [GO:0016021]; mitochondrial inner membrane [GO:0005743]; respirasome [GO:0070469]	NADH dehydrogenase (ubiquinone) activity [GO:0008137]	6	2	0	0	0	0	0	0	6	0	0	0	3.04544	0	0	0	#DIV/0!	1.97016				6	0	0	0	4.33333	0	0	0	#DIV/0!	1.38462	#DIV/0!	#DIV/0!	#DIV/0!
826	2650	A0A076ED92|A0A076ED92_PIG	ND5	NADH-ubiquinone oxidoreductase chain 5 OS=Sus scrofa domesticus OX=9825 GN=ND5 PE=3 SV=1	68697	ATP synthesis coupled electron transport [GO:0042773]	integral component of membrane [GO:0016021]; mitochondrial inner membrane [GO:0005743]; respirasome [GO:0070469]	NADH dehydrogenase (ubiquinone) activity [GO:0008137]	6	2	0	0	0	0	0	0	6	0	0	0	3.04544	0	0	0	#DIV/0!	1.97016				6	0	0	0	4.33333	0	0	0	#DIV/0!	1.38462	#DIV/0!	#DIV/0!	#DIV/0!
690	1550	A0A076J9Y9|A0A076J9Y9_PIG	COX2	Cytochrome c oxidase subunit 2 OS=Sus scrofa OX=9823 GN=COX2 PE=3 SV=1	26202		integral component of membrane [GO:1621]; mitochondrial inner membrane [GO:5743]; respirasome [GO:7469]	copper ion binding [GO:557]; cytochrome-c oxidase activity [GO:4129]	0	0	0	0	3	3	0	0	0	0	4.2889	0	0	0	3.69899	0	0.922059			1.15948		0	0	5.52212	0	0	0	6.43299	0	0.919615	#DIV/0!	#DIV/0!	0.858407	#DIV/0!
690	1989	A0A077ERI3|A0A077ERI3_PIG	COX2	Cytochrome c oxidase subunit 2 OS=Sus scrofa OX=9823 GN=COX2 PE=3 SV=1	26081		integral component of membrane [GO:1621]; mitochondrial inner membrane [GO:5743]; respirasome [GO:7469]	copper ion binding [GO:557]; cytochrome-c oxidase activity [GO:4129]	0	0	0	0	3	3	0	0	0	0	4.2889	0	0	0	3.69899	0	0.922059			1.15948		0	0	5.52212	0	0	0	6.43299	0	0.919615	#DIV/0!	#DIV/0!	0.858407	#DIV/0!
690	1553	A0A077ES84|A0A077ES84_PIG	COX2	Cytochrome c oxidase subunit 2 OS=Sus scrofa domesticus OX=9825 GN=COX2 PE=3 SV=1	26272		integral component of membrane [GO:1621]; mitochondrial inner membrane [GO:5743]; respirasome [GO:7469]	copper ion binding [GO:557]; cytochrome-c oxidase activity [GO:4129]	0	0	0	0	3	3	0	0	0	0	4.2889	0	0	0	3.69899	0	0.922059			1.15948		0	0	5.52212	0	0	0	6.43299	0	0.919615	#DIV/0!	#DIV/0!	0.858407	#DIV/0!
826	2668	A0A077EVJ9|A0A077EVJ9_PIG	ND5	NADH-ubiquinone oxidoreductase chain 5 OS=Sus scrofa OX=9823 GN=ND5 PE=3 SV=1	68703	ATP synthesis coupled electron transport [GO:0042773]	integral component of membrane [GO:0016021]; mitochondrial inner membrane [GO:0005743]; respirasome [GO:0070469]	NADH dehydrogenase (ubiquinone) activity [GO:0008137]	6	2	0	0	0	0	0	0	6	0	0	0	3.04544	0	0	0	#DIV/0!	1.97016				6	0	0	0	4.33333	0	0	0	#DIV/0!	1.38462	#DIV/0!	#DIV/0!	#DIV/0!
826	2651	A0A077EVS0|A0A077EVS0_PIG	ND5	NADH-ubiquinone oxidoreductase chain 5 OS=Sus scrofa domesticus OX=9825 GN=ND5 PE=3 SV=1	68640	ATP synthesis coupled electron transport [GO:0042773]	integral component of membrane [GO:0016021]; mitochondrial inner membrane [GO:0005743]; respirasome [GO:0070469]	NADH dehydrogenase (ubiquinone) activity [GO:0008137]	6	2	0	0	0	0	0	0	6	0	0	0	3.04544	0	0	0	#DIV/0!	1.97016				6	0	0	0	4.33333	0	0	0	#DIV/0!	1.38462	#DIV/0!	#DIV/0!	#DIV/0!
877	1730	A0A0A7HF29|A0A0A7HF29_PIG	DDX5	DEAD (Asp-Glu-Ala-Asp) box helicase 5 OS=Sus scrofa OX=9823 GN=DDX5 PE=2 SV=1	69194			ATP binding [GO:0005524]; helicase activity [GO:0004386]; nucleic acid binding [GO:0003676]	0	0	0	0	0	0	9	0	0	0	0	7.7308	0	0	0	0	0.373901					0	0	0	9.80105	0	0	0	0	0.373901	#DIV/0!	#DIV/0!	#DIV/0!	#DIV/0!
217	1185	A0A0A8IK66|A0A0A8IK66_PIG	wga16	Heparin-binding protein WGA16 OS=Sus scrofa OX=9823 GN=wga16 PE=1 SV=1	18211				22	40	1	11	11	90	6	38	22	1.69433	15.726	5.15387	60.9089	14.5065	110.97	36.2683	0.191099	0.361195	0.116798	0.141714	0.142104	22	0.740214	20.2478	6.53403	86.6667	9.26316	192.99	49.0932	0.254316	0.253846	0.0799094	0.104916	0.133095
859	1827	A0A0B8RS75|A0A0B8RS75_PIG	TMED10	Transmembrane emp24 domain-containing protein 10 OS=Sus scrofa domesticus OX=9825 GN=TMED10 PE=3 SV=1	24911		endoplasmic reticulum membrane [GO:0005789]; integral component of membrane [GO:0016021]		5	3	5	0	3	0	0	0	5	8.47165	4.2889	0	4.56817	0	0	0	0.156977	1.09453				5	3.70107	5.52212	0	6.5	0	0	0	0.131386	0.769231	#DIV/0!	#DIV/0!	#DIV/0!
1150	2233	A0A0B8RSA4|A0A0B8RSA4_PIG	SERPINB8	Serpin peptidase inhibitor clade B (Ovalbumin) member 8 OS=Sus scrofa domesticus OX=9825 GN=SERPINB8 PE=3 SV=1	42563		extracellular space [GO:0005615]	serine-type endopeptidase inhibitor activity [GO:0004867]	0	0	0	0	0	0	2	2	0	0	0	1.71796	0	0	0	1.90886	0.944312				0.899991	0	0	0	2.17801	0	0	0	2.58385	0.910199	#DIV/0!	#DIV/0!	#DIV/0!	0.842932
1005	1815	A0A0B8RSA5|A0A0B8RSA5_PIG	SEC22B	Vesicle-trafficking protein SEC22b OS=Sus scrofa domesticus OX=9825 GN=SEC22B PE=3 SV=1	24757	vesicle-mediated transport [GO:0016192]	integral component of membrane [GO:0016021]		4	1	0	0	0	0	0	0	4	0	0	0	1.52272	0	0	0	#DIV/0!	2.62687				4	0	0	0	2.16667	0	0	0	#DIV/0!	1.84615	#DIV/0!	#DIV/0!	#DIV/0!
84	433	A0A0B8RSC2|A0A0B8RSC2_PIG	RAB2A	RAB2A member RAS oncogene family OS=Sus scrofa domesticus OX=9825 GN=RAB2A PE=4 SV=1	23519			GTPase activity [GO:0003924]; GTP binding [GO:0005525]	114	54	69	40	173	83	169	49	114	116.909	247.327	145.167	82.227	52.751	102.339	46.7671	0.0772577	1.38641	2.21624	2.41674	3.10405	114	51.0747	318.442	184.042	117	33.6842	177.979	63.3043	0.354912	0.974359	1.51628	1.78921	2.90726
549	693	A0A0B8RSC7|A0A0B8RSC7_PIG	PSMD3	Proteasome (Prosome macropain) 26S subunit non-ATPase 3 OS=Sus scrofa domesticus OX=9825 GN=PSMD3 PE=4 SV=1	60967	regulation of protein catabolic process [GO:0042176]	proteasome complex [GO:0000502]	enzyme regulator activity [GO:0030234]	14	3	4	2	0	0	4	4	14	6.77732	0	3.43591	4.56817	2.63755	0	3.81772	0.608714	3.06469	2.56955		0.899991	14	2.96085	0	4.35602	6.5	1.68421	0	5.1677	0.941695	2.15385	1.75801	#DIV/0!	0.842932
574	731	A0A0B8RSF3|A0A0B8RSF3_PIG	PDPR	Pyruvate dehydrogenase phosphatase regulatory subunit OS=Sus scrofa domesticus OX=9825 GN=PDPR PE=4 SV=1	99340			oxidoreductase activity [GO:0016491]	0	0	10	1	0	0	18	12	0	16.9433	0	15.4616	0	1.31878	0	11.4532	0.371955		12.8478		1.34999	0	7.40214	0	19.6021	0	0.842105	0	15.5031	0.665091	#DIV/0!	8.79004	#DIV/0!	1.2644
1280	2552	A0A0B8RSG1|A0A0B8RSG1_PIG	PAFAH1B1	Platelet-activating factor acetylhydrolase IB subunit alpha OS=Sus scrofa domesticus OX=9825 GN=PAFAH1B1 PE=3 SV=1	46670	cell differentiation [GO:0030154]; cell division [GO:0051301]; establishment of mitotic spindle orientation [GO:0000132]; lipid catabolic process [GO:0016042]; microtubule sliding [GO:0051012]; nervous system development [GO:0007399]	cytoplasm [GO:0005737]; microtubule [GO:0005874]; microtubule associated complex [GO:0005875]; microtubule organizing center [GO:0005815]; nuclear membrane [GO:0031965]; spindle [GO:0005819]	dynein complex binding [GO:0070840]; hydrolase activity [GO:0016787]	2	1	2	5	0	0	6	2	2	3.38866	0	5.15387	1.52272	6.59388	0	1.90886	0.99598	1.31344	0.51391		2.69997	2	1.48043	0	6.53403	2.16667	4.21053	0	2.58385	0.869753	0.923077	0.351601	#DIV/0!	2.5288
997	2518	A0A0B8RSH5|A0A0B8RSH5_PIG	NUMA1	Nuclear mitotic apparatus protein 1 OS=Sus scrofa domesticus OX=9825 GN=NUMA1 PE=4 SV=1	233559		Golgi membrane [GO:0000139]		0	0	0	0	0	0	3	1	0	0	0	2.57693	0	0	0	0.95443	0.586646				2.69997	0	0	0	3.26702	0	0	0	1.29193	0.603995	#DIV/0!	#DIV/0!	#DIV/0!	2.5288
1181	2257	A0A0B8RSJ1|A0A0B8RSJ1_PIG	NDRG1	N-myc downstream regulated 1 OS=Sus scrofa domesticus OX=9825 GN=NDRG1 PE=4 SV=1	41757	mast cell activation [GO:0045576]; peripheral nervous system myelin maintenance [GO:0032287]; regulation of cell population proliferation [GO:0042127]			0	0	0	0	0	0	4	0	0	0	0	3.43591	0	0	0	0	0.373901					0	0	0	4.35602	0	0	0	0	0.373901	#DIV/0!	#DIV/0!	#DIV/0!	#DIV/0!
1044	2827	A0A0B8RSP0|A0A0B8RSP0_PIG	LGMN	Legumain OS=Sus scrofa domesticus OX=9825 GN=LGMN PE=4 SV=1	49111			peptidase activity [GO:0008233]	3	2	0	0	0	0	0	0	3	0	0	0	3.04544	0	0	0	#DIV/0!	0.985078				3	0	0	0	4.33333	0	0	0	#DIV/0!	0.692308	#DIV/0!	#DIV/0!	#DIV/0!
1070	2479	A0A0B8RSP3|A0A0B8RSP3_PIG	KPNA4	Importin subunit alpha OS=Sus scrofa domesticus OX=9825 GN=KPNA4 PE=3 SV=1	57874	protein import into nucleus [GO:0006606]	cytoplasm [GO:0005737]; nucleus [GO:0005634]	nuclear import signal receptor activity [GO:0061608]	0	0	0	2	0	0	0	2	0	0	0	0	0	2.63755	0	1.90886	0.126233		0		0	0	0	0	0	0	1.68421	0	2.58385	0.13348	#DIV/0!	0	#DIV/0!	0
817	1037	A0A0B8RSX6|A0A0B8RSX6_PIG	FLNA	Filamin A alpha OS=Sus scrofa domesticus OX=9825 GN=FLNA PE=4 SV=1	279882			actin binding [GO:0003779]	3	5	0	0	0	0	16	0	3	0	0	13.7436	7.61361	0	0	0	0.373901	0.394031				3	0	0	17.4241	10.8333	0	0	0	0.373901	0.276923	#DIV/0!	#DIV/0!	#DIV/0!
139	211	A0A0B8RSY9|A0A0B8RSY9_PIG	ENO1	Enolase 1 (Alpha) OS=Sus scrofa domesticus OX=9825 GN=ENO1 PE=3 SV=1	47288	glycolytic process [GO:0006096]	phosphopyruvate hydratase complex [GO:0000015]	magnesium ion binding [GO:0000287]; phosphopyruvate hydratase activity [GO:0004634]	57	49	37	43	65	85	50	70	57	62.6902	92.9262	42.9489	74.6134	56.7073	104.805	66.8101	0.655771	0.763938	1.1055	0.88666	0.64285	57	27.3879	119.646	54.4503	106.167	36.2105	182.268	90.4348	0.518676	0.536892	0.756352	0.656429	0.602094
62	1608	A0A0B8RT13|A0A0B8RT13_PIG	UBC	Ubiquitin C OS=Sus scrofa domesticus OX=9825 GN=UBC PE=4 SV=1	59993				109	104	35	113	23	24	66	161	109	59.3016	32.8816	56.6925	158.363	149.022	29.5919	153.663	0.214416	0.688292	0.397939	1.11117	0.36894	109	25.9075	42.3363	71.8743	225.333	95.1579	51.4639	208	0.214695	0.483728	0.272258	0.82264	0.34555
226	286	A0A0B8RT34|A0A0B8RT34_PIG	CHDH	Choline dehydrogenase OS=Sus scrofa domesticus OX=9825 GN=CHDH PE=3 SV=1	65527	glycine betaine biosynthetic process from choline [GO:0019285]		choline dehydrogenase activity [GO:0008812]; flavin adenine dinucleotide binding [GO:0050660]	45	13	12	7	55	8	43	71	45	20.332	78.6299	36.9361	19.7954	9.23143	9.86398	67.7645	0.564028	2.27326	2.20247	7.97141	0.545065	45	8.88256	101.239	46.8272	28.1667	5.89474	17.1546	91.7267	0.730151	1.59763	1.50686	5.90155	0.510508
377	289	A0A0B8RT59|A0A0B8RT59_PIG	CAND1	Cullin-associated and neddylation-dissociated 1 OS=Sus scrofa domesticus OX=9825 GN=CAND1 PE=4 SV=1	136375	SCF complex assembly [GO:0010265]			22	7	22	47	2	2	15	3	22	37.2753	2.85927	12.8847	10.6591	61.9825	2.466	2.86329	0.84098	2.06397	0.601384	1.15948	4.49995	22	16.2847	3.68142	16.3351	15.1667	39.5789	4.28866	3.87578	0.77651	1.45055	0.411448	0.858407	4.21466
866	2494	A0A0B8RT73|A0A0B8RT73_PIG	SLC25A11	Mitochondrial 2-oxoglutarate/malate carrier protein OS=Sus scrofa domesticus OX=9825 GN=SLC25A11 PE=3 SV=1	34107	mitochondrial transport [GO:0006839]	integral component of membrane [GO:0016021]; mitochondrial membrane [GO:0031966]		7	1	0	0	0	0	3	1	7	0	0	2.57693	1.52272	0	0	0.95443	0.586646	4.59703			2.69997	7	0	0	3.26702	2.16667	0	0	1.29193	0.603995	3.23077	#DIV/0!	#DIV/0!	2.5288
128	68	A0A0B8RT86|A0A0B8RT86_PIG	SDHA	Succinate dehydrogenase [ubiquinone] flavoprotein subunit mitochondrial OS=Sus scrofa domesticus OX=9825 GN=SDHA PE=3 SV=1	72832	electron transport chain [GO:0022900]; tricarboxylic acid cycle [GO:0006099]	mitochondrial inner membrane [GO:0005743]	flavin adenine dinucleotide binding [GO:0050660]; succinate dehydrogenase (ubiquinone) activity [GO:0008177]	78	38	25	24	88	15	28	29	78	42.3583	125.808	24.0514	57.8634	31.6506	18.495	27.6785	0.293485	1.348	1.33831	6.80227	0.868957	78	18.5053	161.982	30.4921	82.3333	20.2105	32.1649	37.4658	0.431819	0.947368	0.915629	5.03599	0.813865
977	2871	A0A0B8RT95|A0A0B8RT95_PIG	RPL4	Ribosomal protein L4 OS=Sus scrofa domesticus OX=9825 GN=RPL4 PE=4 SV=1	48032	translation [GO:0006412]	ribosome [GO:0005840]	structural constituent of ribosome [GO:0003735]	0	0	0	3	0	0	0	0	0	0	0	0	0	3.95633	0	0	0.373901		0			0	0	0	0	0	2.52632	0	0	0.373901	#DIV/0!	0	#DIV/0!	#DIV/0!
86	95	A0A0B8RTA2|A0A0B8RTA2_PIG	ACTG1	Actin gamma 1 OS=Sus scrofa domesticus OX=9825 GN=ACTG1 PE=3 SV=1	41793		cytoskeleton [GO:0005856]; dense body [GO:0097433]; focal adhesion [GO:0005925]; plasma membrane [GO:0005886]	ATP binding [GO:0005524]	0	0	65	59	61	66	249	88	0	110.131	87.2077	213.886	0	77.8078	81.3778	83.9898	0.224383		1.41543	1.07164	2.54656	0	48.1139	112.283	271.162	0	49.6842	141.526	113.689	0.587383	#DIV/0!	0.968394	0.793376	2.38511
71	64	A0A0B8RTA5|A0A0B8RTA5_PIG	ACO2	Aconitate hydratase mitochondrial OS=Sus scrofa domesticus OX=9825 GN=ACO2 PE=3 SV=1	85577	tricarboxylic acid cycle [GO:0006099]	mitochondrion [GO:0005739]	4 iron, 4 sulfur cluster binding [GO:0051539]; aconitate hydratase activity [GO:0003994]; metal ion binding [GO:0046872]	126	73	95	96	227	135	110	91	126	160.961	324.527	94.4876	111.159	126.602	166.455	86.8531	0.407399	1.13351	1.27139	1.94964	1.0879	126	70.3203	417.841	119.791	158.167	80.8421	289.485	117.565	0.766945	0.796628	0.869847	1.4434	1.01893
651	716	A0A0B8RTA8|A0A0B8RTA8_PIG	ACADVL	Acyl-CoA dehydrogenase very long chain OS=Sus scrofa domesticus OX=9825 GN=ACADVL PE=3 SV=1	70327			acyl-CoA dehydrogenase activity [GO:0003995]; flavin adenine dinucleotide binding [GO:0050660]	13	0	3	0	6	0	12	2	13	5.08299	8.5778	10.3077	0	0	0	1.90886	0.0115007				5.39994	13	2.22064	11.0442	13.0681	0	0	0	2.58385	0.0828067	#DIV/0!	#DIV/0!	#DIV/0!	5.05759
816	980	A0A0B8RTB9|A0A0B8RTB9_PIG	PSMD1	26S proteasome non-ATPase regulatory subunit 1 OS=Sus scrofa domesticus OX=9825 GN=PSMD1 PE=3 SV=1	105814	regulation of protein catabolic process [GO:0042176]	proteasome regulatory particle, base subcomplex [GO:0008540]	enzyme regulator activity [GO:0030234]	7	1	0	2	0	0	6	1	7	0	0	5.15387	1.52272	2.63755	0	0.95443	0.795875	4.59703	0		5.39994	7	0	0	6.53403	2.16667	1.68421	0	1.29193	0.624013	3.23077	0	#DIV/0!	5.05759
610	1626	A0A0B8RTC3|A0A0B8RTC3_PIG	PRDX4	Peroxiredoxin 4 OS=Sus scrofa domesticus OX=9825 GN=PRDX4 PE=4 SV=1	30555	cell redox homeostasis [GO:0045454]	cell [GO:0005623]	peroxiredoxin activity [GO:0051920]	8	7	9	17	6	35	29	26	8	15.249	8.5778	24.9104	10.6591	22.4192	43.1549	24.8152	0.161072	0.750536	0.680175	0.198768	1.00384	8	6.66192	11.0442	31.5812	15.1667	14.3158	75.0515	33.5901	0.276296	0.527473	0.465355	0.147155	0.940193
1256	3097	A0A0B8RTD1|A0A0B8RTD1_PIG	PITPNA	Phosphatidylinositol transfer protein alpha OS=Sus scrofa domesticus OX=9825 GN=PITPNA PE=4 SV=1	31820			phospholipid transporter activity [GO:0005548]	3	0	0	0	4	0	0	0	3	0	5.71854	0	0	0	0	0	0.373901					3	0	7.36283	0	0	0	0	0	0.373901	#DIV/0!	#DIV/0!	#DIV/0!	#DIV/0!
771	1808	A0A0B8RTH9|A0A0B8RTH9_PIG	LYPLA1	Lysophospholipase I OS=Sus scrofa domesticus OX=9825 GN=LYPLA1 PE=4 SV=1	24789			hydrolase activity [GO:0016787]	8	2	3	3	4	8	7	8	8	5.08299	5.71854	6.01285	3.04544	3.95633	9.86398	7.63544	0.425177	2.62687	1.28478	0.579739	0.787492	8	2.22064	7.36283	7.62304	4.33333	2.52632	17.1546	10.3354	0.403726	1.84615	0.879004	0.429204	0.737565
1100	2068	A0A0B8RTL5|A0A0B8RTL5_PIG	HNRNPR	Heterogeneous nuclear ribonucleoprotein R OS=Sus scrofa domesticus OX=9825 GN=HNRNPR PE=4 SV=1	59654			RNA binding [GO:0003723]	0	0	0	0	0	0	4	0	0	0	0	3.43591	0	0	0	0	0.373901					0	0	0	4.35602	0	0	0	0	0.373901	#DIV/0!	#DIV/0!	#DIV/0!	#DIV/0!
1041	2012	A0A0B8RTN5|A0A0B8RTN5_PIG	GLO1	Lactoylglutathione lyase OS=Sus scrofa domesticus OX=9825 GN=GLO1 PE=3 SV=1	20731			lactoylglutathione lyase activity [GO:0004462]; metal ion binding [GO:0046872]	4	1	0	3	0	0	0	0	4	0	0	0	1.52272	3.95633	0	0	0.373901	2.62687	0			4	0	0	0	2.16667	2.52632	0	0	0.373901	1.84615	0	#DIV/0!	#DIV/0!
1088	2238	A0A0B8RTN9|A0A0B8RTN9_PIG	GAA	Glucosidase alpha OS=Sus scrofa domesticus OX=9825 GN=GAA PE=3 SV=1	92898	carbohydrate metabolic process [GO:0005975]		carbohydrate binding [GO:0030246]; hydrolase activity, hydrolyzing O-glycosyl compounds [GO:0004553]	0	0	0	2	0	0	0	0	0	0	0	0	0	2.63755	0	0	0.373901		0			0	0	0	0	0	1.68421	0	0	0.373901	#DIV/0!	0	#DIV/0!	#DIV/0!
885	2428	A0A0B8RTQ6|A0A0B8RTQ6_PIG	ERLEC1	Endoplasmic reticulum lectin 1 OS=Sus scrofa domesticus OX=9825 GN=ERLEC1 PE=4 SV=1	54799			carbohydrate binding [GO:0030246]	0	0	0	0	0	0	5	2	0	0	0	4.29489	0	0	0	1.90886	0.638399				2.24998	0	0	0	5.44503	0	0	0	2.58385	0.659739	#DIV/0!	#DIV/0!	#DIV/0!	2.10733
1379	2819	A0A0B8RTW2|A0A0B8RTW2_PIG	C6orf203	Uncharacterized protein C6orf203 OS=Sus scrofa domesticus OX=9825 GN=C6orf203 PE=4 SV=1	27580				0	0	0	0	0	0	0	2	0	0	0	0	0	0	0	1.90886	0.373901				0	0	0	0	0	0	0	0	2.58385	0.373901	#DIV/0!	#DIV/0!	#DIV/0!	0
857	1507	A0A0B8RTX1|A0A0B8RTX1_PIG	ATL3	Atlastin GTPase 3 OS=Sus scrofa domesticus OX=9825 GN=ATL3 PE=4 SV=1	60446		integral component of membrane [GO:0016021]	GTPase activity [GO:0003924]; GTP binding [GO:0005525]	6	2	0	0	0	0	0	0	6	0	0	0	3.04544	0	0	0	#DIV/0!	1.97016				6	0	0	0	4.33333	0	0	0	#DIV/0!	1.38462	#DIV/0!	#DIV/0!	#DIV/0!
709	1229	A0A0B8RTX7|A0A0B8RTX7_PIG	AIFM1	Apoptosis-inducing factor mitochondrion-associated 1 OS=Sus scrofa domesticus OX=9825 GN=AIFM1 PE=4 SV=1	66798			flavin adenine dinucleotide binding [GO:0050660]; oxidoreductase activity [GO:0016491]; protein dimerization activity [GO:0046983]	8	3	0	0	0	0	0	0	8	0	0	0	4.56817	0	0	0	#DIV/0!	1.75125				8	0	0	0	6.5	0	0	0	#DIV/0!	1.23077	#DIV/0!	#DIV/0!	#DIV/0!
52	100	A0A0B8RTY2|A0A0B8RTY2_PIG	ACTB	Actin beta OS=Sus scrofa domesticus OX=9825 GN=ACTB PE=3 SV=1	41737		cytoskeleton [GO:0005856]; dense body [GO:0097433]; focal adhesion [GO:0005925]; plasma membrane [GO:0005886]	ATP binding [GO:0005524]	0	0	0	0	0	0	262	91	0	0	0	225.052	0	0	0	86.8531	0.597383				2.59118	0	0	0	285.319	0	0	0	117.565	0.615587	#DIV/0!	#DIV/0!	#DIV/0!	2.4269
1194	2717	A0A0B8RTY4|A0A0B8RTY4_PIG	ACO1	Aconitase 1 soluble OS=Sus scrofa domesticus OX=9825 GN=ACO1 PE=3 SV=1	98214	cellular iron ion homeostasis [GO:0006879]; response to iron(II) ion [GO:0010040]	cytoplasm [GO:0005737]	4 iron, 4 sulfur cluster binding [GO:0051539]; aconitate hydratase activity [GO:0003994]	2	1	0	0	0	0	0	0	2	0	0	0	1.52272	0	0	0	#DIV/0!	1.31344				2	0	0	0	2.16667	0	0	0	#DIV/0!	0.923077	#DIV/0!	#DIV/0!	#DIV/0!
655	1103	A0A0B8RTY5|A0A0B8RTY5_PIG	ACADS	Acyl-CoA dehydrogenase C-2 to C-3 short chain OS=Sus scrofa domesticus OX=9825 GN=ACADS PE=3 SV=1	44679			acyl-CoA dehydrogenase activity [GO:0003995]; flavin adenine dinucleotide binding [GO:0050660]	9	4	6	13	4	3	2	2	9	10.166	5.71854	1.71796	6.09089	17.1441	3.69899	1.90886	0.766137	1.47762	0.592973	1.54597	0.899991	9	4.44128	7.36283	2.17801	8.66667	10.9474	6.43299	2.58385	0.52199	1.03846	0.405694	1.14454	0.842932
590	1316	A0A0B8RVD2|A0A0B8RVD2_PIG	YWHAB	Tyrosine 3-monooxygenase/tryptophan 5-monooxygenase activation protein beta OS=Sus scrofa domesticus OX=9825 GN=YWHAB PE=3 SV=1	28112			monooxygenase activity [GO:0004497]; protein domain specific binding [GO:0019904]	9	6	0	0	0	0	28	2	9	0	0	24.0514	9.13633	0	0	1.90886	0.41068	0.985078			12.5999	9	0	0	30.4921	13	0	0	2.58385	0.413365	0.692308	#DIV/0!	#DIV/0!	11.801
325	442	A0A0B8RVD8|A0A0B8RVD8_PIG	VIM	Vimentin OS=Sus scrofa domesticus OX=9825 GN=VIM PE=3 SV=1	53668		intermediate filament [GO:0005882]	structural molecule activity [GO:0005198]	17	19	9	3	0	0	20	5	17	15.249	0	17.1796	28.9317	3.95633	0	4.77215	0.233197	0.58759	3.85433		3.59996	17	6.66192	0	21.7801	41.1667	2.52632	0	6.45963	0.388637	0.412955	2.63701	#DIV/0!	3.37173
1379	2878	A0A0B8RVG5|A0A0B8RVG5_PIG	ST13	Suppression of tumorigenicity 13 (Colon carcinoma) (Hsp70 interacting protein) OS=Sus scrofa domesticus OX=9825 GN=ST13 PE=4 SV=1	41434			protein dimerization activity [GO:0046983]	2	0	28	11	11	8	0	0	2	47.4412	15.726	0	0	14.5065	9.86398	0	0.425573		3.27034	1.59428		2	20.726	20.2478	0	0	9.26316	17.1546	0	0.59615	#DIV/0!	2.23746	1.18031	#DIV/0!
1115	1987	A0A0B8RVJ1|A0A0B8RVJ1_PIG	RRBP1	Ribosome binding protein 1 OS=Sus scrofa domesticus OX=9825 GN=RRBP1 PE=4 SV=1	160714	protein transport [GO:0015031]	integral component of endoplasmic reticulum membrane [GO:0030176]		0	0	0	0	0	0	3	0	0	0	0	2.57693	0	0	0	0	0.373901					0	0	0	3.26702	0	0	0	0	0.373901	#DIV/0!	#DIV/0!	#DIV/0!	#DIV/0!
1158	3021	A0A0B8RVJ2|A0A0B8RVJ2_PIG	RPL28	Ribosomal protein L28 OS=Sus scrofa domesticus OX=9825 GN=RPL28 PE=4 SV=1	15730	translation [GO:0006412]	ribosome [GO:0005840]	structural constituent of ribosome [GO:0003735]	3	1	0	0	0	0	0	0	3	0	0	0	1.52272	0	0	0	#DIV/0!	1.97016				3	0	0	0	2.16667	0	0	0	#DIV/0!	1.38462	#DIV/0!	#DIV/0!	#DIV/0!
955	1671	A0A0B8RVN3|A0A0B8RVN3_PIG	NUP54	Nucleoporin 54kDa OS=Sus scrofa domesticus OX=9825 GN=NUP54 PE=4 SV=1	55996		nuclear pore [GO:0005643]		6	0	2	7	0	9	1	7	6	3.38866	0	0.858978	0	9.23143	11.097	6.68101	0.00972589		0.367079	0	0.12857	6	1.48043	0	1.08901	0	5.89474	19.299	9.04348	0.0604895	#DIV/0!	0.251144	0	0.120419
1072	1855	A0A0B8RVQ4|A0A0B8RVQ4_PIG	MATR3	Matrin 3 OS=Sus scrofa domesticus OX=9825 GN=MATR3 PE=4 SV=1	94733		nucleus [GO:0005634]	RNA binding [GO:0003723]; zinc ion binding [GO:0008270]	0	0	0	0	0	0	4	0	0	0	0	3.43591	0	0	0	0	0.373901					0	0	0	4.35602	0	0	0	0	0.373901	#DIV/0!	#DIV/0!	#DIV/0!	#DIV/0!
376	430	A0A0B8RVT0|A0A0B8RVT0_PIG	ISYNA1	Inositol-3-phosphate synthase 1 OS=Sus scrofa domesticus OX=9825 GN=ISYNA1 PE=4 SV=1	60785	inositol biosynthetic process [GO:0006021]; phospholipid biosynthetic process [GO:0008654]		inositol-3-phosphate synthase activity [GO:0004512]	22	8	1	10	4	24	2	19	22	1.69433	5.71854	1.71796	12.1818	13.1878	29.5919	18.1342	0.0266455	1.80598	0.128478	0.193246	0.0947359	22	0.740214	7.36283	2.17801	17.3333	8.42105	51.4639	24.5466	0.123819	1.26923	0.0879004	0.143068	0.0887297
1205	2069	A0A0B8RVT7|A0A0B8RVT7_PIG	IDE	Insulin-degrading enzyme OS=Sus scrofa domesticus OX=9825 GN=IDE PE=3 SV=1	118018			metal ion binding [GO:0046872]; metalloendopeptidase activity [GO:0004222]	3	0	17	84	3	5	21	57	3	28.8036	4.2889	18.0385	0	110.777	6.16499	54.4025	0.266417		0.260014	0.695687	0.331576	3	12.5836	5.52212	22.8691	0	70.7368	10.7216	73.6398	0.14597	#DIV/0!	0.177894	0.515044	0.310554
919	1832	A0A0B8RVV9|A0A0B8RVV9_PIG	GOLGB1	Golgin B1 OS=Sus scrofa domesticus OX=9825 GN=GOLGB1 PE=4 SV=1	372750		Golgi apparatus [GO:0005794]; integral component of membrane [GO:0016021]		0	0	0	3	0	0	0	0	0	0	0	0	0	3.95633	0	0	0.373901		0			0	0	0	0	0	2.52632	0	0	0.373901	#DIV/0!	0	#DIV/0!	#DIV/0!
866	1892	A0A0B8RVW2|A0A0B8RVW2_PIG	GLG1	Golgi glycoprotein 1 OS=Sus scrofa domesticus OX=9825 GN=GLG1 PE=4 SV=1	134267		Golgi membrane [GO:0000139]; integral component of membrane [GO:0016021]		0	0	0	0	0	0	4	3	0	0	0	3.43591	0	0	0	2.86329	0.904304				1.19999	0	0	0	4.35602	0	0	0	3.87578	0.938313	#DIV/0!	#DIV/0!	#DIV/0!	1.12391
1211	1996	A0A0B8RVW4|A0A0B8RVW4_PIG	G6PD	Glucose-6-phosphate 1-dehydrogenase OS=Sus scrofa domesticus OX=9825 GN=G6PD PE=3 SV=1	59248	glucose metabolic process [GO:0006006]; pentose-phosphate shunt [GO:0006098]		glucose-6-phosphate dehydrogenase activity [GO:0004345]; NADP binding [GO:0050661]	3	0	4	23	0	0	0	0	3	6.77732	0	0	0	30.3318	0	0	0.490724		0.223439			3	2.96085	0	0	0	19.3684	0	0	0.449484	#DIV/0!	0.15287	#DIV/0!	#DIV/0!
585	1242	A0A0B8RVW6|A0A0B8RVW6_PIG	FNTA	Farnesyltransferase CAAX box alpha OS=Sus scrofa domesticus OX=9825 GN=FNTA PE=4 SV=1	39347	protein prenylation [GO:0018342]		protein prenyltransferase activity [GO:0008318]	0	0	2	9	0	0	1	5	0	3.38866	0	0.858978	0	11.869	0	4.77215	0.314536		0.285506		0.179998	0	1.48043	0	1.08901	0	7.57895	0	6.45963	0.186851	#DIV/0!	0.195334	#DIV/0!	0.168586
228	704	A0A0B8RW24|A0A0B8RW24_PIG	ATP5C1	ATP synthase subunit gamma OS=Sus scrofa domesticus OX=9825 GN=ATP5C1 PE=3 SV=1	32992	ATP synthesis coupled proton transport [GO:0015986]	proton-transporting ATP synthase complex, catalytic core F(1) [GO:0045261]	proton-transporting ATP synthase activity, rotational mechanism [GO:0046933]	40	18	15	6	14	4	18	11	40	25.415	20.0149	15.4616	27.409	7.91265	4.93199	10.4987	0.019144	1.45937	3.21194	4.05817	1.47271	40	11.1032	25.7699	19.6021	39	5.05263	8.57732	14.2112	0.129983	1.02564	2.19751	3.00442	1.37934
146	126	A0A0B8RW53|A0A0B8RW53_PIG	ACLY	ATP-citrate synthase OS=Sus scrofa domesticus OX=9825 GN=ACLY PE=3 SV=1	120884	acetyl-CoA biosynthetic process [GO:0006085]; citrate metabolic process [GO:0006101]; lipid metabolic process [GO:0006629]	cytoplasm [GO:0005737]	ATP binding [GO:0005524]; ATP citrate synthase activity [GO:0003878]; cofactor binding [GO:0048037]; lyase activity [GO:0016829]; metal ion binding [GO:0046872]	79	23	18	84	4	10	87	283	79	30.4979	5.71854	74.7311	35.0226	110.777	12.33	270.104	0.292937	2.25569	0.275309	0.463791	0.276676	79	13.3238	7.36283	94.7435	49.8333	70.7368	21.4433	365.615	0.362343	1.58528	0.188358	0.343363	0.259135
352	342	A0A0B8RZ10|A0A0B8RZ10_PIG	UBA1	Ubiquitin-like modifier activating enzyme 1 OS=Sus scrofa domesticus OX=9825 GN=UBA1 PE=3 SV=1	117771	cellular protein modification process [GO:0006464]		ATP binding [GO:0005524]; ubiquitin-like modifier activating enzyme activity [GO:0008641]	25	7	6	21	1	18	8	4	25	10.166	1.42963	6.87182	10.6591	27.6943	22.194	3.81772	0.199715	2.34542	0.367079	0.0644155	1.79998	25	4.44128	1.84071	8.71204	15.1667	17.6842	38.5979	5.1677	0.194801	1.64835	0.251144	0.0476893	1.68586
515	545	A0A0B8RZ36|A0A0B8RZ36_PIG	SPTAN1	Spectrin alpha non-erythrocytic 1 OS=Sus scrofa domesticus OX=9825 GN=SPTAN1 PE=4 SV=1	282119			calcium ion binding [GO:0005509]	0	0	0	0	0	0	26	0	0	0	0	22.3334	0	0	0	0	0.373901					0	0	0	28.3141	0	0	0	0	0.373901	#DIV/0!	#DIV/0!	#DIV/0!	#DIV/0!
737	1150	A0A0B8RZ38|A0A0B8RZ38_PIG	SPAG9	Sperm associated antigen 9 OS=Sus scrofa domesticus OX=9825 GN=SPAG9 PE=4 SV=1	146089			MAP-kinase scaffold activity [GO:0005078]	0	0	0	6	1	4	6	11	0	0	1.42963	5.15387	0	7.91265	4.93199	10.4987	0.0659242		0	0.28987	0.490904	0	0	1.84071	6.53403	0	5.05263	8.57732	14.2112	0.120771	#DIV/0!	0	0.214602	0.459781
787	1889	A0A0B8RZ72|A0A0B8RZ72_PIG	RPL12	Ribosomal protein L12 OS=Sus scrofa domesticus OX=9825 GN=RPL12 PE=3 SV=1	17819	translation [GO:0006412]	ribosome [GO:0005840]	structural constituent of ribosome [GO:0003735]	6	3	0	0	0	0	0	0	6	0	0	0	4.56817	0	0	0	#DIV/0!	1.31344				6	0	0	0	6.5	0	0	0	#DIV/0!	0.923077	#DIV/0!	#DIV/0!	#DIV/0!
990	2730	A0A0B8RZ88|A0A0B8RZ88_PIG	PRUNE	Prune exopolyphosphatase OS=Sus scrofa domesticus OX=9825 GN=PRUNE PE=4 SV=1	49947		cytoplasm [GO:0005737]	pyrophosphatase activity [GO:0016462]	6	0	7	19	0	17	13	42	6	11.8603	0	11.1667	0	25.0567	20.961	40.0861	0.0392826		0.473338	0	0.278569	6	5.18149	0	14.1571	0	16	36.4536	54.2609	0.0691079	#DIV/0!	0.323843	0	0.260908
367	410	A0A0B8RZA3|A0A0B8RZA3_PIG	PHB	Prohibitin OS=Sus scrofa domesticus OX=9825 GN=PHB PE=4 SV=1	29804		membrane [GO:0016020]		25	6	0	0	0	0	0	0	25	0	0	0	9.13633	0	0	0	#DIV/0!	2.73633				25	0	0	0	13	0	0	0	#DIV/0!	1.92308	#DIV/0!	#DIV/0!	#DIV/0!
731	1028	A0A0B8RZA9|A0A0B8RZA9_PIG	PA2G4	Proliferation-associated 2G4 38kDa OS=Sus scrofa domesticus OX=9825 GN=PA2G4 PE=4 SV=1	43788		cytoplasm [GO:0005737]		0	0	0	0	0	0	11	1	0	0	0	9.44876	0	0	0	0.95443	0.421643				9.8999	0	0	0	11.9791	0	0	0	1.29193	0.425188	#DIV/0!	#DIV/0!	#DIV/0!	9.27225
1190	1829	A0A0B8RZB4|A0A0B8RZB4_PIG	NUP205	Nuclear pore complex protein Nup205 OS=Sus scrofa domesticus OX=9825 GN=NUP205 PE=4 SV=1	223337		nuclear pore [GO:0005643]		3	0	3	0	0	0	0	0	3	5.08299	0	0	0	0	0	0	0.373901					3	2.22064	0	0	0	0	0	0	0.373901	#DIV/0!	#DIV/0!	#DIV/0!	#DIV/0!
569	620	A0A0B8RZH4|A0A0B8RZH4_PIG	IARS2	Isoleucyl-tRNA synthetase 2 mitochondrial OS=Sus scrofa domesticus OX=9825 GN=IARS2 PE=3 SV=1	105717	isoleucyl-tRNA aminoacylation [GO:0006428]		aminoacyl-tRNA editing activity [GO:0002161]; ATP binding [GO:0005524]; isoleucine-tRNA ligase activity [GO:0004822]; tRNA binding [GO:0000049]	15	1	4	1	0	0	0	0	15	6.77732	0	0	1.52272	1.31878	0	0	0.473419	9.85078	5.1391			15	2.96085	0	0	2.16667	0.842105	0	0	0.529109	6.92308	3.51601	#DIV/0!	#DIV/0!
204	123	A0A0B8RZH9|A0A0B8RZH9_PIG	HIP1	Huntingtin interacting protein 1 OS=Sus scrofa domesticus OX=9825 GN=HIP1 PE=4 SV=1	113499	apoptotic process [GO:0006915]; clathrin coat assembly [GO:0048268]; clathrin-dependent endocytosis [GO:0072583]	clathrin-coated vesicle [GO:0030136]	actin binding [GO:0003779]; clathrin binding [GO:0030276]; phosphatidylinositol binding [GO:0035091]	53	13	3	13	1	21	2	22	53	5.08299	1.42963	1.71796	19.7954	17.1441	25.8929	20.9975	0.00262963	2.67739	0.296487	0.0552132	0.0818173	53	2.22064	1.84071	2.17801	28.1667	10.9474	45.0309	28.4224	0.0571304	1.88166	0.202847	0.0408765	0.0766302
680	1760	A0A0B8RZJ3|A0A0B8RZJ3_PIG	GSPT1	G1 to S phase transition 1 OS=Sus scrofa domesticus OX=9825 GN=GSPT1 PE=4 SV=1	55779			GTP binding [GO:0005525]; GTPase activity [GO:0003924]	0	0	7	1	0	0	0	0	0	11.8603	0	0	0	1.31878	0	0	0.426936		8.99343			0	5.18149	0	0	0	0.842105	0	0	0.454903	#DIV/0!	6.15302	#DIV/0!	#DIV/0!
760	1298	A0A0B8RZJ8|A0A0B8RZJ8_PIG	GNB1	Guanine nucleotide binding protein (G protein) beta polypeptide 1 OS=Sus scrofa domesticus OX=9825 GN=GNB1 PE=4 SV=1	37377	signal transduction [GO:0007165]			5	5	0	0	0	0	0	0	5	0	0	0	7.61361	0	0	0	#DIV/0!	0.656719				5	0	0	0	10.8333	0	0	0	#DIV/0!	0.461538	#DIV/0!	#DIV/0!	#DIV/0!
851	1570	A0A0B8RZK8|A0A0B8RZK8_PIG	FDX1	Ferredoxin 1 OS=Sus scrofa domesticus OX=9825 GN=FDX1 PE=4 SV=1	19932			2 iron, 2 sulfur cluster binding [GO:51537]; electron transfer activity [GO:955]	0	0	0	0	1	2	0	0	0	0	1.42963	0	0	0	2.466	0	0.734573			0.579739		0	0	1.84071	0	0	0	4.28866	0	0.627638	#DIV/0!	#DIV/0!	0.429204	#DIV/0!
1206	2484	A0A0B8RZM8|A0A0B8RZM8_PIG	CSE1L	Exportin-2 OS=Sus scrofa domesticus OX=9825 GN=CSE1L PE=4 SV=1	110447	intracellular protein transport [GO:0006886]	nucleus [GO:0005634]	Ran GTPase binding [GO:0008536]	3	0	0	0	0	0	0	0	3	0	0	0	0	0	0	0	#DIV/0!					3	0	0	0	0	0	0	0	#DIV/0!	#DIV/0!	#DIV/0!	#DIV/0!	#DIV/0!
900	1769	A0A0B8RZQ2|A0A0B8RZQ2_PIG	CAPZA2	F-actin-capping protein subunit alpha OS=Sus scrofa domesticus OX=9825 GN=CAPZA2 PE=3 SV=1	32981	barbed-end actin filament capping [GO:0051016]	F-actin capping protein complex [GO:0008290]	actin binding [GO:0003779]	0	0	0	0	0	0	6	3	0	0	0	5.15387	0	0	0	2.86329	0.717432				1.79998	0	0	0	6.53403	0	0	0	3.87578	0.744056	#DIV/0!	#DIV/0!	#DIV/0!	1.68586
906	1680	A0A0B8RZS4|A0A0B8RZS4_PIG	ACTR3	Actin-related protein 3 OS=Sus scrofa domesticus OX=9825 GN=ACTR3 PE=3 SV=1	47371	Arp2/3 complex-mediated actin nucleation [GO:0034314]	Arp2/3 protein complex [GO:0005885]	ATP binding [GO:0005524]	4	3	0	0	0	2	0	0	4	0	0	0	4.56817	0	2.466	0	0.373901	0.875625		0		4	0	0	0	6.5	0	4.28866	0	0.373901	0.615385	#DIV/0!	0	#DIV/0!
1369	2398	A0A0B8RZS5|A0A0B8RZS5_PIG	ACSL3	Acyl-CoA synthetase long-chain family member 3 OS=Sus scrofa domesticus OX=9825 GN=ACSL3 PE=4 SV=1	80276		integral component of membrane [GO:0016021]	catalytic activity [GO:0003824]	2	0	4	0	0	0	0	0	2	6.77732	0	0	0	0	0	0	0.373901					2	2.96085	0	0	0	0	0	0	0.373901	#DIV/0!	#DIV/0!	#DIV/0!	#DIV/0!
1453	3167	A0A0B8RZS7|A0A0B8RZS7_PIG	ACAT2	Sterol O-acyltransferase 2 OS=Sus scrofa domesticus OX=9825 GN=ACAT2 PE=3 SV=1	41355			transferase activity, transferring acyl groups other than amino-acyl groups [GO:0016747]	2	0	0	0	0	6	0	0	2	0	0	0	0	0	7.39799	0	0.373901			0		2	0	0	0	0	0	12.866	0	0.373901	#DIV/0!	#DIV/0!	0	#DIV/0!
961	2956	A0A0B8RZS8|A0A0B8RZS8_PIG	ABCD3	Chemokine (C-X3-C motif) ligand 1 OS=Sus scrofa domesticus OX=9825 GN=ABCD3 PE=4 SV=1	75189	long-chain fatty acid import into peroxisome [GO:0015910]	integral component of membrane [GO:0016021]; peroxisome [GO:0005777]	ATPase activity [GO:0016887]; ATPase-coupled transmembrane transporter activity [GO:0042626]; ATP binding [GO:0005524]; long-chain fatty acid transporter activity [GO:0005324]; protein homodimerization activity [GO:0042803]	4	2	0	0	0	0	0	0	4	0	0	0	3.04544	0	0	0	#DIV/0!	1.31344				4	0	0	0	4.33333	0	0	0	#DIV/0!	0.923077	#DIV/0!	#DIV/0!	#DIV/0!
1122	2404	A0A0B8RZZ6|A0A0B8RZZ6_PIG	TGM2	Transglutaminase 2 OS=Sus scrofa domesticus OX=9825 GN=TGM2 PE=4 SV=1	77212	peptide cross-linking [GO:0018149]		metal ion binding [GO:0046872]; protein-glutamine gamma-glutamyltransferase activity [GO:0003810]	2	2	0	0	0	0	0	0	2	0	0	0	3.04544	0	0	0	#DIV/0!	0.656719				2	0	0	0	4.33333	0	0	0	#DIV/0!	0.461538	#DIV/0!	#DIV/0!	#DIV/0!
241	219	A0A0B8S031|A0A0B8S031_PIG	PKM	Pyruvate kinase OS=Sus scrofa domesticus OX=9825 GN=PKM PE=3 SV=1	57878			kinase activity [GO:0016301]; magnesium ion binding [GO:0000287]; potassium ion binding [GO:0030955]; pyruvate kinase activity [GO:0004743]	28	27	30	20	27	14	101	30	28	50.8299	38.6001	86.7568	41.1135	26.3755	17.262	28.6329	0.0802166	0.681042	1.92716	2.23614	3.02997	28	22.2064	49.6991	109.99	58.5	16.8421	30.0206	38.7578	0.295599	0.478632	1.31851	1.6555	2.83787
1213	2043	A0A0B8S047|A0A0B8S047_PIG	MUT	Methylmalonyl CoA mutase OS=Sus scrofa domesticus OX=9825 GN=MUT PE=4 SV=1	83243			cobalamin binding [GO:0031419]; metal ion binding [GO:0046872]; methylmalonyl-CoA mutase activity [GO:0004494]	3	0	0	0	0	0	0	0	3	0	0	0	0	0	0	0	#DIV/0!					3	0	0	0	0	0	0	0	#DIV/0!	#DIV/0!	#DIV/0!	#DIV/0!	#DIV/0!
1088	1571	A0A0B8S051|A0A0B8S051_PIG	MCCC2	Methylcrotonoyl-CoA carboxylase 2 (Beta) OS=Sus scrofa domesticus OX=9825 GN=MCCC2 PE=4 SV=1	61318			ligase activity [GO:0016874]	4	0	0	0	5	12	13	27	4	0	7.14817	11.1667	0	0	14.796	25.7696	0.41423			0.483116	0.433329	4	0	9.20354	14.1571	0	0	25.732	34.882	0.331066	#DIV/0!	#DIV/0!	0.35767	0.405856
379	1039	A0A0B8S072|A0A0B8S072_PIG	HIBADH	3-hydroxyisobutyrate dehydrogenase OS=Sus scrofa domesticus OX=9825 GN=HIBADH PE=4 SV=1	35392			3-hydroxyisobutyrate dehydrogenase activity [GO:0008442]; NAD binding [GO:0051287]; NADP binding [GO:0050661]	23	6	10	11	13	12	8	8	23	16.9433	18.5852	6.87182	9.13633	14.5065	14.796	7.63544	0.696732	2.51742	1.16798	1.2561	0.899991	23	7.40214	23.9292	8.71204	13	9.26316	25.732	10.3354	0.826041	1.76923	0.799094	0.929941	0.842932
1001	2588	A0A0B8S073|A0A0B8S073_PIG	HDLBP	High density lipoprotein binding protein OS=Sus scrofa domesticus OX=9825 GN=HDLBP PE=4 SV=1	141543			RNA binding [GO:0003723]	3	2	0	0	0	0	0	0	3	0	0	0	3.04544	0	0	0	#DIV/0!	0.985078				3	0	0	0	4.33333	0	0	0	#DIV/0!	0.692308	#DIV/0!	#DIV/0!	#DIV/0!
827	1296	A0A0B8S076|A0A0B8S076_PIG	GSK3B	Glycogen synthase kinase 3 beta OS=Sus scrofa domesticus OX=9825 GN=GSK3B PE=3 SV=1	46760			ATP binding [GO:0005524]; protein serine/threonine kinase activity [GO:0004674]	8	0	8	7	13	0	6	5	8	13.5546	18.5852	5.15387	0	9.23143	0	4.77215	0.176688		1.46831		1.07999	8	5.92171	23.9292	6.53403	0	5.89474	0	6.45963	0.269482	#DIV/0!	1.00458	#DIV/0!	1.01152
1377	2772	A0A0B8S078|A0A0B8S078_PIG	GOLGA2	Golgin A2 OS=Sus scrofa domesticus OX=9825 GN=GOLGA2 PE=4 SV=1	112918		cis-Golgi network [GO:0005801]		0	0	0	0	0	0	0	2	0	0	0	0	0	0	0	1.90886	0.373901				0	0	0	0	0	0	0	0	2.58385	0.373901	#DIV/0!	#DIV/0!	#DIV/0!	0
552	1331	A0A0B8S099|A0A0B8S099_PIG	CS	Citrate synthase OS=Sus scrofa domesticus OX=9825 GN=CS PE=3 SV=1	51630	citrate metabolic process [GO:0006101]; tricarboxylic acid cycle [GO:0006099]		citrate (Si)-synthase activity [GO:0004108]	14	3	10	9	11	3	2	0	14	16.9433	15.726	1.71796	4.56817	11.869	3.69899	0	0.355734	3.06469	1.42753	4.25142		14	7.40214	20.2478	2.17801	6.5	7.57895	6.43299	0	0.419457	2.15385	0.976671	3.14749	#DIV/0!
896	1621	A0A0B8S0A2|A0A0B8S0A2_PIG	CLIC1	Chloride intracellular channel protein OS=Sus scrofa domesticus OX=9825 GN=CLIC1 PE=3 SV=1	26978	regulation of cell cycle [GO:0051726]; regulation of ion transmembrane transport [GO:0034765]	chloride channel complex [GO:0034707]; cytoplasm [GO:0005737]	chloride channel activity [GO:0005254]; voltage-gated ion channel activity [GO:0005244]	4	3	1	4	0	0	0	0	4	1.69433	0	0	4.56817	5.2751	0	0	0.553304	0.875625	0.321194			4	0.740214	0	0	6.5	3.36842	0	0	0.488479	0.615385	0.219751	#DIV/0!	#DIV/0!
882	2027	A0A0B8S0B1|A0A0B8S0B1_PIG	CAP1	Adenylyl cyclase-associated protein OS=Sus scrofa domesticus OX=9825 GN=CAP1 PE=3 SV=1	51396	actin cytoskeleton organization [GO:0030036]; cell morphogenesis [GO:0000902]		actin binding [GO:0003779]	4	3	0	0	0	0	0	0	4	0	0	0	4.56817	0	0	0	#DIV/0!	0.875625				4	0	0	0	6.5	0	0	0	#DIV/0!	0.615385	#DIV/0!	#DIV/0!	#DIV/0!
363	267	A0A0B8S0B6|A0A0B8S0B6_PIG	ATP6V1A	ATPase H+ transporting lysosomal 70kDa V1 subunit A OS=Sus scrofa domesticus OX=9825 GN=ATP6V1A PE=3 SV=1	68444	ATP hydrolysis coupled proton transport [GO:0015991]; ATP metabolic process [GO:0046034]	proton-transporting V-type ATPase, V1 domain [GO:0033180]	ATP binding [GO:0005524]; proton-transporting ATPase activity, rotational mechanism [GO:0046961]	22	9	10	39	7	1	18	47	22	16.9433	10.0074	15.4616	13.7045	51.4322	1.233	44.8582	0.312062	1.60531	0.32943	8.11635	0.344677	22	7.40214	12.885	19.6021	19.5	32.8421	2.14433	60.7205	0.342207	1.12821	0.225386	6.00885	0.322825
227	469	A0A0B8S0C2|A0A0B8S0C2_PIG	AKR1B1	Aldo-keto reductase family 1 member B1 (Aldose reductase) OS=Sus scrofa domesticus OX=9825 GN=AKR1B1 PE=4 SV=1	35867			oxidoreductase activity [GO:0016491]	41	17	5	6	10	40	4	11	41	8.47165	14.2963	3.43591	25.8863	7.91265	49.3199	10.4987	0.371178	1.58385	1.07065	0.28987	0.327269	41	3.70107	18.4071	4.35602	36.8333	5.05263	85.7732	14.2112	0.370176	1.11312	0.732503	0.214602	0.306521
280	257	A0A0B8S0C5|A0A0B8S0C5_PIG	ACTN4	Actinin alpha 4 OS=Sus scrofa domesticus OX=9825 GN=ACTN4 PE=4 SV=1	104905			actin binding [GO:0003779]; calcium ion binding [GO:0005509]	26	17	55	175	54	130	114	198	26	93.1882	77.2002	97.9235	25.8863	230.786	160.29	188.977	0.0083132	1.00439	0.403787	0.481629	0.518176	26	40.7117	99.3982	124.147	36.8333	147.368	278.763	255.801	0.0426991	0.705882	0.276258	0.356569	0.485324
710	1543	A0A0B8S0C6|A0A0B8S0C6_PIG	ACSL1	Acyl-CoA synthetase long-chain family member 1 OS=Sus scrofa domesticus OX=9825 GN=ACSL1 PE=4 SV=1	78033			catalytic activity [GO:0003824]	8	3	0	0	0	0	0	0	8	0	0	0	4.56817	0	0	0	#DIV/0!	1.75125				8	0	0	0	6.5	0	0	0	#DIV/0!	1.23077	#DIV/0!	#DIV/0!	#DIV/0!
434	1522	A0A0D5BWD2|A0A0D5BWD2_PIG	C1QBP	Mitochondrial complement component 1 Q subcomponent-binding protein OS=Sus scrofa OX=9823 GN=C1QBP PE=2 SV=1	31015		mitochondrial matrix [GO:0005759]		15	10	8	3	0	0	8	7	15	13.5546	0	6.87182	15.2272	3.95633	0	6.68101	0.496499	0.985078	3.42607		1.02856	15	5.92171	0	8.71204	21.6667	2.52632	0	9.04348	0.797379	0.692308	2.34401	#DIV/0!	0.963351
960	2469	A0A0D6A5J1|A0A0D6A5J1_PIG	UGT1A6	UDP-glucuronosyltransferase OS=Sus scrofa OX=9823 GN=mpugt1A6 PE=2 SV=1	60538		integral component of membrane [GO:0016021]	glucuronosyltransferase activity [GO:0015020]	3	3	0	0	0	0	0	0	3	0	0	0	4.56817	0	0	0	#DIV/0!	0.656719				3	0	0	0	6.5	0	0	0	#DIV/0!	0.461538	#DIV/0!	#DIV/0!	#DIV/0!
5	1725	A0A0E3N5D6|A0A0E3N5D6_CORUL	TUFM	Elongation factor Tu OS=Corynebacterium ulcerans OX=65058 GN=tuf PE=3 SV=1	44001		cytoplasm [GO:5737]	GTPase activity [GO:3924]; GTP binding [GO:5525]; translation elongation factor activity [GO:3746]	0	0	0	0	643	595	0	0	0	0	919.255	0	0	0	733.634	0	0.882241			1.25302		0	0	1183.58	0	0	0	1275.88	0	0.960246	#DIV/0!	#DIV/0!	0.927657	#DIV/0!
308	840	A0A0K0KW08|A0A0K0KW08_PIG	LDHAL6B	L-lactate dehydrogenase OS=Sus scrofa OX=9823 GN=LDHAL6B PE=2 SV=1	41861	carbohydrate metabolic process [GO:0005975]; carboxylic acid metabolic process [GO:0019752]	cytoplasm [GO:0005737]	L-lactate dehydrogenase activity [GO:0004459]	30	9	20	14	29	19	58	18	30	33.8866	41.4594	49.8207	13.7045	18.4629	23.427	17.1797	0.0114765	2.18906	1.83539	1.76973	2.89997	30	14.8043	53.3805	63.1623	19.5	11.7895	40.7423	23.2547	0.337032	1.53846	1.25572	1.3102	2.71611
654	1030	A0A0K1TQQ7|A0A0K1TQQ7_PIG	CBR3	Carbonyl reductase 3 OS=Sus scrofa OX=9823 GN=CBR3 PE=2 SV=1	30596			oxidoreductase activity [GO:0016491]	9	4	0	0	0	0	0	0	9	0	0	0	6.09089	0	0	0	#DIV/0!	1.47762				9	0	0	0	8.66667	0	0	0	#DIV/0!	1.03846	#DIV/0!	#DIV/0!	#DIV/0!
1057	3823	A0A0K1TQS4|A0A0K1TQS4_PIG	ADH5	S-(hydroxymethyl)glutathione dehydrogenase OS=Sus scrofa OX=9823 GN=ADH5 PE=2 SV=1	39689	ethanol oxidation [GO:0006069]		S-(hydroxymethyl)glutathione dehydrogenase activity [GO:0051903]; zinc ion binding [GO:0008270]	3	2	0	0	0	0	0	0	3	0	0	0	3.04544	0	0	0	#DIV/0!	0.985078				3	0	0	0	4.33333	0	0	0	#DIV/0!	0.692308	#DIV/0!	#DIV/0!	#DIV/0!
903	1978	A0A140TAL0|A0A140TAL0_PIG	GMPPA	Mannose-1-phosphate guanyltransferase alpha OS=Sus scrofa OX=9823 GN=GMPPA PE=4 SV=2	46004	biosynthetic process [GO:0009058]		nucleotidyltransferase activity [GO:0016779]	0	0	0	0	0	0	1	8	0	0	0	0.858978	0	0	0	7.63544	0.427621				0.112499	0	0	0	1.08901	0	0	0	10.3354	0.423897	#DIV/0!	#DIV/0!	#DIV/0!	0.105366
826	2695	A0A160EDV0|A0A160EDV0_PIG	ND5	NADH-ubiquinone oxidoreductase chain 5 OS=Sus scrofa domesticus OX=9825 GN=ND5 PE=3 SV=1	69125	ATP synthesis coupled electron transport [GO:0042773]	integral component of membrane [GO:0016021]; mitochondrial inner membrane [GO:0005743]; respirasome [GO:0070469]	NADH dehydrogenase (ubiquinone) activity [GO:0008137]	6	2	0	0	0	0	0	0	6	0	0	0	3.04544	0	0	0	#DIV/0!	1.97016				6	0	0	0	4.33333	0	0	0	#DIV/0!	1.38462	#DIV/0!	#DIV/0!	#DIV/0!
725	1269	A0A173G6G4|A0A173G6G4_PIG	SEPTIN4	Septin 4 OS=Sus scrofa OX=9823 GN=SEPT4 PE=1 SV=1	43977			GTP binding [GO:5525]	0	0	0	0	5	0	0	0	0	0	7.14817	0	0	0	0	0	0.373901					0	0	9.20354	0	0	0	0	0	0.373901	#DIV/0!	#DIV/0!	#DIV/0!	#DIV/0!
589	588	A0A173G6G7|A0A173G6G7_PIG	SEPTIN10	Septin 10 OS=Sus scrofa OX=9823 PE=2 SV=1	52748			GTP binding [GO:0005525]	12	3	37	9	18	5	87	24	12	62.6902	25.7334	74.7311	4.56817	11.869	6.16499	22.9063	0.0586946	2.62687	5.28185	4.17412	3.26247	12	27.3879	33.1327	94.7435	6.5	7.57895	10.7216	31.0062	0.195878	1.84615	3.61368	3.09027	3.05563
477	867	A0A173G6G9|A0A173G6G9_PIG	SEPTIN7	Septin 7 isoform 1 OS=Sus scrofa OX=9823 PE=2 SV=1	50582		septin complex [GO:3115]	GTP binding [GO:5525]	0	0	0	0	13	0	0	0	0	0	18.5852	0	0	0	0	0	0.373901					0	0	23.9292	0	0	0	0	0	0.373901	#DIV/0!	#DIV/0!	#DIV/0!	#DIV/0!
580	2217	A0A173G6H3|A0A173G6H3_PIG	SEPTIN8	Septin 8 OS=Sus scrofa OX=9823 PE=2 SV=1	55742			GTP binding [GO:0005525]	0	0	0	0	0	0	13	5	0	0	0	11.1667	0	0	0	4.77215	0.626337				2.33998	0	0	0	14.1571	0	0	0	6.45963	0.646779	#DIV/0!	#DIV/0!	#DIV/0!	2.19162
642	1310	A0A173G6H5|A0A173G6H5_PIG	SEPTIN7	Septin 7 isoform 2 OS=Sus scrofa OX=9823 PE=2 SV=1	50680		septin complex [GO:0031105]	GTP binding [GO:0005525]	11	2	16	4	13	0	92	21	11	27.1093	18.5852	79.026	3.04544	5.2751	0	20.043	0.169838	3.61195	5.1391		3.94282	11	11.8434	23.9292	100.188	4.33333	3.36842	0	27.1304	0.291315	2.53846	3.51601	#DIV/0!	3.69284
357	851	A0A1B2TT50|A0A1B2TT50_PIG	PPP2CA	Serine/threonine-protein phosphatase OS=Sus scrofa OX=9823 GN=PPP2CA PE=2 SV=1	35594	mesoderm development [GO:0007498]; negative regulation of epithelial to mesenchymal transition [GO:0010719]; peptidyl-threonine dephosphorylation [GO:0035970]; positive regulation of protein serine/threonine kinase activity [GO:0071902]	chromosome, centromeric region [GO:0000775]; cytosol [GO:0005829]; membrane raft [GO:0045121]; plasma membrane [GO:0005886]; protein phosphatase type 2A complex [GO:0000159]; synapse [GO:0045202]	GABA receptor binding [GO:0050811]; protein C-terminus binding [GO:0008022]; protein heterodimerization activity [GO:0046982]; protein serine/threonine phosphatase activity [GO:0004722]	0	0	8	17	0	0	13	18	0	13.5546	0	11.1667	0	22.4192	0	17.1797	0.566847		0.6046		0.649993	0	5.92171	0	14.1571	0	14.3158	0	23.2547	0.502435	#DIV/0!	0.413649	#DIV/0!	0.608784
578	918	A0A1B2TT55|A0A1B2TT55_PIG	GOT1	Aspartate aminotransferase OS=Sus scrofa OX=9823 GN=GOT1 PE=2 SV=1	46475	aspartate biosynthetic process [GO:0006532]; aspartate catabolic process [GO:0006533]; cellular response to insulin stimulus [GO:0032869]; fatty acid homeostasis [GO:0055089]; glutamate catabolic process to 2-oxoglutarate [GO:0019551]; glutamate catabolic process to aspartate [GO:0019550]; glycerol biosynthetic process [GO:0006114]; Notch signaling pathway [GO:0007219]; oxaloacetate metabolic pro…	cytosol [GO:0005829]; nucleoplasm [GO:0005654]	L-aspartate:2-oxoglutarate aminotransferase activity [GO:0004069]; phosphatidylserine decarboxylase activity [GO:0004609]; pyridoxal phosphate binding [GO:0030170]	13	3	48	79	10	31	5	26	13	81.3278	14.2963	4.29489	4.56817	104.183	38.2229	24.8152	0.550384	2.84578	0.780623	0.374025	0.173075	13	35.5302	18.4071	5.44503	6.5	66.5263	66.4742	33.5901	0.0632418	2	0.534078	0.276906	0.162102
743	1893	A0A1B2TT62|A0A1B2TT62_PIG	DAZAP1	DAZ-associated protein 1 isoform 2 OS=Sus scrofa OX=9823 GN=DAZAP1 PE=2 SV=1	43123	germ cell development [GO:0007281]		mRNA binding [GO:0003729]	0	0	3	3	0	0	6	9	0	5.08299	0	5.15387	0	3.95633	0	8.58987	0.810894		1.28478		0.599994	0	2.22064	0	6.53403	0	2.52632	0	11.6273	0.677433	#DIV/0!	0.879004	#DIV/0!	0.561955
1147	3121	A0A1B3B5W3|A0A1B3B5W3_PIG	HSPB1	27 kDa heat shock protein 1 (Fragment) OS=Sus scrofa domesticus OX=9825 GN=HspB1 PE=3 SV=1	11839				3	1	0	0	0	0	0	0	3	0	0	0	1.52272	0	0	0	#DIV/0!	1.97016				3	0	0	0	2.16667	0	0	0	#DIV/0!	1.38462	#DIV/0!	#DIV/0!	#DIV/0!
826	2649	A0A1D8DAL4|A0A1D8DAL4_PIG	ND5	NADH-ubiquinone oxidoreductase chain 5 OS=Sus scrofa OX=9823 GN=ND5 PE=3 SV=1	68703	ATP synthesis coupled electron transport [GO:0042773]	integral component of membrane [GO:0016021]; mitochondrial inner membrane [GO:0005743]; respirasome [GO:0070469]	NADH dehydrogenase (ubiquinone) activity [GO:0008137]	6	2	0	0	0	0	0	0	6	0	0	0	3.04544	0	0	0	#DIV/0!	1.97016				6	0	0	0	4.33333	0	0	0	#DIV/0!	1.38462	#DIV/0!	#DIV/0!	#DIV/0!
1134	4023	A0A1S6L948|A0A1S6L948_PIG	CES1	Carboxylic ester hydrolase OS=Sus scrofa OX=9823 GN=PLE-C4 PE=3 SV=1	61977			hydrolase activity [GO:0016787]	1	3	0	0	0	0	0	0	1	0	0	0	4.56817	0	0	0	#DIV/0!	0.218906				1	0	0	0	6.5	0	0	0	#DIV/0!	0.153846	#DIV/0!	#DIV/0!	#DIV/0!
1134	4026	A0A1S6L959|A0A1S6L959_PIG	CES1	Carboxylic ester hydrolase OS=Sus scrofa OX=9823 GN=PLE-G2 PE=3 SV=1	61966			hydrolase activity [GO:0016787]	1	3	0	0	0	0	0	0	1	0	0	0	4.56817	0	0	0	#DIV/0!	0.218906				1	0	0	0	6.5	0	0	0	#DIV/0!	0.153846	#DIV/0!	#DIV/0!	#DIV/0!
1134	3909	A0A1S6L960|A0A1S6L960_PIG	CES1	Carboxylic ester hydrolase OS=Sus scrofa OX=9823 GN=PLE-1 PE=3 SV=1	62079			hydrolase activity [GO:0016787]	1	3	0	0	0	0	0	0	1	0	0	0	4.56817	0	0	0	#DIV/0!	0.218906				1	0	0	0	6.5	0	0	0	#DIV/0!	0.153846	#DIV/0!	#DIV/0!	#DIV/0!
1134	4025	A0A1S6L967|A0A1S6L967_PIG	CES1	Carboxylic ester hydrolase OS=Sus scrofa OX=9823 GN=PLE-B9 PE=3 SV=1	62009			hydrolase activity [GO:0016787]	1	3	0	0	0	0	0	0	1	0	0	0	4.56817	0	0	0	#DIV/0!	0.218906				1	0	0	0	6.5	0	0	0	#DIV/0!	0.153846	#DIV/0!	#DIV/0!	#DIV/0!
826	2640	A0A1W6CGD2|A0A1W6CGD2_PIG	ND5	NADH-ubiquinone oxidoreductase chain 5 OS=Sus scrofa OX=9823 GN=ND5 PE=3 SV=1	68690	ATP synthesis coupled electron transport [GO:0042773]	integral component of membrane [GO:0016021]; mitochondrial inner membrane [GO:0005743]; respirasome [GO:0070469]	NADH dehydrogenase (ubiquinone) activity [GO:0008137]	6	2	0	0	0	0	0	0	6	0	0	0	3.04544	0	0	0	#DIV/0!	1.97016				6	0	0	0	4.33333	0	0	0	#DIV/0!	1.38462	#DIV/0!	#DIV/0!	#DIV/0!
826	2642	A0A1W6CGD9|A0A1W6CGD9_PIG	ND5	NADH-ubiquinone oxidoreductase chain 5 OS=Sus scrofa OX=9823 GN=ND5 PE=3 SV=1	68718	ATP synthesis coupled electron transport [GO:0042773]	integral component of membrane [GO:0016021]; mitochondrial inner membrane [GO:0005743]; respirasome [GO:0070469]	NADH dehydrogenase (ubiquinone) activity [GO:0008137]	6	2	0	0	0	0	0	0	6	0	0	0	3.04544	0	0	0	#DIV/0!	1.97016				6	0	0	0	4.33333	0	0	0	#DIV/0!	1.38462	#DIV/0!	#DIV/0!	#DIV/0!
616	818	A0A218PI30|A0A218PI30_PIG	XPO1	Exportin 1 OS=Sus scrofa domesticus OX=9825 GN=XPO1 PE=2 SV=1	123114	intracellular protein transport [GO:0006886]	nucleus [GO:0005634]	nuclear export signal receptor activity [GO:0005049]; Ran GTPase binding [GO:0008536]	13	1	1	3	0	0	0	0	13	1.69433	0	0	1.52272	3.95633	0	0	0.626973	8.53734	0.428258			13	0.740214	0	0	2.16667	2.52632	0	0	0.534695	6	0.293001	#DIV/0!	#DIV/0!
1185	2835	A0A286ZFW3|A0A286ZFW3_PIG	APOH	Apolipoprotein H OS=Sus scrofa OX=9823 GN=APOH PE=1 SV=1	38275	blood coagulation, intrinsic pathway [GO:0007597]; negative regulation of angiogenesis [GO:0016525]; negative regulation of blood coagulation [GO:0030195]; negative regulation of endothelial cell migration [GO:0010596]; negative regulation of endothelial cell proliferation [GO:0001937]; negative regulation of fibrinolysis [GO:0051918]; negative regulation of myeloid cell apoptotic process [GO:003…	cell surface [GO:0009986]; chylomicron [GO:0042627]; high-density lipoprotein particle [GO:0034364]; very-low-density lipoprotein particle [GO:0034361]	identical protein binding [GO:0042802]; lipoprotein lipase activator activity [GO:0060230]; phospholipid binding [GO:0005543]	0	0	0	0	0	0	3	0	0	0	0	2.57693	0	0	0	0	0.373901					0	0	0	3.26702	0	0	0	0	0.373901	#DIV/0!	#DIV/0!	#DIV/0!	#DIV/0!
695	1454	A0A286ZHV7|A0A286ZHV7_PIG	HSPG2	Heparan sulfate proteoglycan 2 OS=Sus scrofa OX=9823 GN=HSPG2 PE=1 SV=1	451092			calcium ion binding [GO:559]	0	0	0	0	4	1	17	6	0	0	5.71854	14.6026	0	0	1.233	5.72658	0.386907			4.63791	2.54997	0	0	7.36283	18.5131	0	0	2.14433	7.75155	0.414525	#DIV/0!	#DIV/0!	3.43363	2.38831
682	1552	A0A286ZI52|A0A286ZI52_PIG	HNRNPA2B1	Heterogeneous nuclear ribonucleoprotein A2/B1 OS=Sus scrofa OX=9823 GN=HNRNPA2B1 PE=1 SV=1	39477	miRNA transport [GO:1990428]; mRNA export from nucleus [GO:0006406]; mRNA splicing, via spliceosome [GO:0000398]; primary miRNA processing [GO:0031053]	catalytic step 2 spliceosome [GO:0071013]; cytoplasm [GO:0005737]; extracellular exosome [GO:0070062]; nucleoplasm [GO:0005654]	miRNA binding [GO:0035198]; mRNA 3'-UTR binding [GO:0003730]; N6-methyladenosine-containing RNA binding [GO:1990247]; single-stranded telomeric DNA binding [GO:0043047]	6	6	0	0	0	0	0	0	6	0	0	0	9.13633	0	0	0	#DIV/0!	0.656719				6	0	0	0	13	0	0	0	#DIV/0!	0.461538	#DIV/0!	#DIV/0!	#DIV/0!
618	1122	A0A286ZI81|A0A286ZI81_PIG	RIBC1	RIB43A domain with coiled-coils 1 OS=Sus scrofa OX=9823 GN=RIBC1 PE=4 SV=1	41434				10	4	0	0	0	0	0	0	10	0	0	0	6.09089	0	0	0	#DIV/0!	1.6418				10	0	0	0	8.66667	0	0	0	#DIV/0!	1.15385	#DIV/0!	#DIV/0!	#DIV/0!
785	1648	A0A286ZI97|A0A286ZI97_PIG	PGLYRP1	Peptidoglycan-recognition protein OS=Sus scrofa OX=9823 GN=PGLYRP1 PE=1 SV=1	24187	antimicrobial humoral immune response mediated by antimicrobial peptide [GO:61844]; antimicrobial humoral response [GO:1973]; defense response to Gram-positive bacterium [GO:583]; detection of bacterium [GO:1645]; growth of symbiont in host [GO:44117]; innate immune response [GO:4587]; killing of cells of other organism [GO:3164]; negative regulation of inflammatory response [GO:5728]; negative r…	extracellular space [GO:5615]	N-acetylmuramoyl-L-alanine amidase activity [GO:8745]; peptidoglycan binding [GO:42834]; peptidoglycan receptor activity [GO:1619]; zinc ion binding [GO:827]	0	0	0	0	0	4	0	0	0	0	0	0	0	0	4.93199	0	0.373901			0		0	0	0	0	0	0	8.57732	0	0.373901	#DIV/0!	#DIV/0!	0	#DIV/0!
681	1345	A0A286ZIC1|A0A286ZIC1_PIG	GSN	Gelsolin OS=Sus scrofa OX=9823 GN=GSN PE=4 SV=1	80783	actin filament severing [GO:0051014]; actin nucleation [GO:0045010]; barbed-end actin filament capping [GO:0051016]		actin filament binding [GO:0051015]; calcium ion binding [GO:0005509]	6	6	1	2	5	3	22	3	6	1.69433	7.14817	18.8975	9.13633	2.63755	3.69899	2.86329	0.291142	0.656719	0.642388	1.93246	6.59993	6	0.740214	9.20354	23.9581	13	1.68421	6.43299	3.87578	0.350877	0.461538	0.439502	1.43068	6.1815
743	1894	A0A286ZID6|A0A286ZID6_PIG	DAZAP1	DAZ associated protein 1 OS=Sus scrofa OX=9823 GN=DAZAP1 PE=1 SV=1	40692	germ cell development [GO:0007281]		mRNA binding [GO:0003729]	0	0	3	3	0	0	6	9	0	5.08299	0	5.15387	0	3.95633	0	8.58987	0.810894		1.28478		0.599994	0	2.22064	0	6.53403	0	2.52632	0	11.6273	0.677433	#DIV/0!	0.879004	#DIV/0!	0.561955
579	1017	A0A286ZIE6|A0A286ZIE6_PIG	ENKUR	Enkurin TRPC channel interacting protein OS=Sus scrofa OX=9823 GN=ENKUR PE=4 SV=1	29891		acrosomal vesicle [GO:0001669]; sperm principal piece [GO:0097228]	calmodulin binding [GO:0005516]	14	2	11	1	8	0	26	3	14	18.6376	11.4371	22.3334	3.04544	1.31878	0	2.86329	0.00825172	4.59703	14.1325		7.79992	14	8.14235	14.7257	28.3141	4.33333	0.842105	0	3.87578	0.062763	3.23077	9.66904	#DIV/0!	7.30541
1243	2693	A0A286ZIF1|A0A286ZIF1_PIG	LRP2BP	LRP2 binding protein OS=Sus scrofa OX=9823 GN=LRP2BP PE=4 SV=1	41908				3	0	0	0	0	0	0	0	3	0	0	0	0	0	0	0	#DIV/0!					3	0	0	0	0	0	0	0	#DIV/0!	#DIV/0!	#DIV/0!	#DIV/0!	#DIV/0!
1022	2761	A0A286ZIH0|A0A286ZIH0_PIG	HYOU1	Hypoxia up-regulated 1 OS=Sus scrofa OX=9823 GN=HYOU1 PE=1 SV=1	109790			ATP binding [GO:0005524]	3	2	5	0	0	0	0	0	3	8.47165	0	0	3.04544	0	0	0	0.373901	0.985078				3	3.70107	0	0	4.33333	0	0	0	0.373901	0.692308	#DIV/0!	#DIV/0!	#DIV/0!
739	1095	A0A286ZIH8|A0A286ZIH8_PIG	PMFBP1	Polyamine modulated factor 1 binding protein 1 OS=Sus scrofa OX=9823 GN=PMFBP1 PE=4 SV=1	109273				0	0	6	0	5	0	44	1	0	10.166	7.14817	37.795	0	0	0	0.95443	0.137966				39.5996	0	4.44128	9.20354	47.9162	0	0	0	1.29193	0.218436	#DIV/0!	#DIV/0!	#DIV/0!	37.089
844	1404	A0A286ZIJ0|A0A286ZIJ0_PIG	FTL	Ferritin OS=Sus scrofa OX=9823 PE=3 SV=1	35200	cellular iron ion homeostasis [GO:0006879]; iron ion transport [GO:0006826]	cell [GO:0005623]	ferric iron binding [GO:0008199]	5	3	0	0	0	0	9	49	5	0	0	7.7308	4.56817	0	0	46.7671	0.456479	1.09453			0.165304	5	0	0	9.80105	6.5	0	0	63.3043	0.450575	0.769231	#DIV/0!	#DIV/0!	0.154824
403	466	A0A286ZIJ9|A0A286ZIJ9_PIG	PFKM	ATP-dependent 6-phosphofructokinase OS=Sus scrofa OX=9823 GN=PFKM PE=1 SV=1	89068	canonical glycolysis [GO:0061621]; fructose 6-phosphate metabolic process [GO:0006002]; glucose homeostasis [GO:0042593]; glycogen catabolic process [GO:0005980]; glycolysis from storage polysaccharide through glucose-1-phosphate [GO:0093001]; positive regulation of insulin secretion [GO:0032024]	cytosol [GO:0005829]; sperm principal piece [GO:0097228]	6-phosphofructokinase activity [GO:0003872]; ATP binding [GO:0005524]; metal ion binding [GO:0046872]; protein homodimerization activity [GO:0042803]	22	5	7	10	6	2	17	28	22	11.8603	8.5778	14.6026	7.61361	13.1878	2.466	26.724	0.752211	2.88956	0.899343	3.47843	0.546423	22	5.18149	11.0442	18.5131	10.8333	8.42105	4.28866	36.1739	0.683018	2.03077	0.615302	2.57522	0.51178
523	748	A0A286ZIK3|A0A286ZIK3_PIG	LRRC34	Leucine rich repeat containing 34 OS=Sus scrofa OX=9823 GN=LRRC34 PE=4 SV=1	49979				14	5	7	5	13	14	29	25	14	11.8603	18.5852	24.9104	7.61361	6.59388	17.262	23.8607	0.706094	1.83881	1.79869	1.07666	1.04399	14	5.18149	23.9292	31.5812	10.8333	4.21053	30.0206	32.2981	0.878473	1.29231	1.2306	0.797092	0.977801
567	610	A0A286ZIK8|A0A286ZIK8_PIG	HSPA4L	Heat shock protein family A (Hsp70) member 4 like OS=Sus scrofa OX=9823 GN=HSPA4L PE=1 SV=1	89663			ATP binding [GO:0005524]	13	3	6	18	0	0	0	0	13	10.166	0	0	4.56817	23.738	0	0	0.626973	2.84578	0.428258			13	4.44128	0	0	6.5	15.1579	0	0	0.534695	2	0.293001	#DIV/0!	#DIV/0!
413	475	A0A286ZIL9|A0A286ZIL9_PIG	COL18A1	Collagen type XVIII alpha 1 chain OS=Sus scrofa OX=9823 GN=COL18A1 PE=1 SV=1	129882	angiogenesis [GO:1525]; endothelial cell morphogenesis [GO:1886]; extracellular matrix organization [GO:3198]; positive regulation of cell migration [GO:3335]; positive regulation of cell population proliferation [GO:8284]; positive regulation of endothelial cell apoptotic process [GO:2353]	basement membrane [GO:564]; collagen trimer [GO:5581]		0	0	0	0	2	15	14	24	0	0	2.85927	12.0257	0	0	18.495	22.9063	0.325797			0.154597	0.524995	0	0	3.68142	15.2461	0	0	32.1649	31.0062	0.268673	#DIV/0!	#DIV/0!	0.114454	0.49171
959	2174	A0A286ZIM7|A0A286ZIM7_PIG	NDRG2	NDRG family member 2 OS=Sus scrofa OX=9823 GN=NDRG2 PE=1 SV=1	40671	negative regulation of cytokine production [GO:0001818]; negative regulation of ERK1 and ERK2 cascade [GO:0070373]; negative regulation of smooth muscle cell proliferation [GO:0048662]; regulation of platelet-derived growth factor production [GO:0090361]; regulation of vascular endothelial growth factor production [GO:0010574]	Golgi apparatus [GO:0005794]; nucleus [GO:0005634]		2	4	0	0	0	0	0	0	2	0	0	0	6.09089	0	0	0	#DIV/0!	0.328359				2	0	0	0	8.66667	0	0	0	#DIV/0!	0.230769	#DIV/0!	#DIV/0!	#DIV/0!
955	1889	A0A286ZIM8|A0A286ZIM8_PIG	LACTB	Lactamase beta OS=Sus scrofa OX=9823 GN=LACTB PE=1 SV=1	65198	regulation of lipid metabolic process [GO:0019216]	cytosol [GO:0005829]; mitochondrion [GO:0005739]	peptidase activity [GO:0008233]	0	0	0	0	0	0	2	5	0	0	0	1.71796	0	0	0	4.77215	0.579529				0.359996	0	0	0	2.17801	0	0	0	6.45963	0.564024	#DIV/0!	#DIV/0!	#DIV/0!	0.337173
618	1287	A0A286ZIQ2|A0A286ZIQ2_PIG	NQO2	N-ribosyldihydronicotinamide:quinone reductase 2 OS=Sus scrofa OX=9823 GN=NQO2 PE=1 SV=1	22339		cytosol [GO:5829]; nucleoplasm [GO:5654]	chloride ion binding [GO:3144]; dihydronicotinamide riboside quinone reductase activity [GO:1512]; electron transfer activity [GO:955]; FAD binding [GO:71949]; melatonin binding [GO:19448]; oxidoreductase activity, acting on other nitrogenous compounds as donors [GO:16661]; protein homodimerization activity [GO:4283]; resveratrol binding [GO:195594]; zinc ion binding [GO:827]	0	0	0	0	0	8	0	0	0	0	0	0	0	0	9.86398	0	0.373901			0		0	0	0	0	0	0	17.1546	0	0.373901	#DIV/0!	#DIV/0!	0	#DIV/0!
48	85	A0A286ZIR3|A0A286ZIR3_PIG	LOC100516797	Uncharacterized protein OS=Sus scrofa OX=9823 GN=LOC100516797 PE=4 SV=1	71872	nucleoside metabolic process [GO:0009116]; nucleotide metabolic process [GO:0009117]	cytosol [GO:0005829]	5'-nucleotidase activity [GO:0008253]; magnesium ion binding [GO:0000287]; nucleotide binding [GO:0000166]	212	65	45	76	55	68	183	85	212	76.2449	78.6299	157.193	98.9769	100.227	83.8438	81.1265	0.597174	2.14191	0.760722	0.937813	1.93763	212	33.3096	101.239	199.288	140.833	64	145.814	109.814	0.933934	1.50533	0.520463	0.6943	1.81478
1171	2238	A0A286ZIS0|A0A286ZIS0_PIG	GMDS	GDP-mannose 4 6-dehydratase OS=Sus scrofa OX=9823 GN=GMDS PE=1 SV=1	44216	'de novo' GDP-L-fucose biosynthetic process [GO:0042351]; GDP-mannose metabolic process [GO:0019673]	cytoplasm [GO:0005737]	GDP-mannose 4,6-dehydratase activity [GO:0008446]	0	0	0	0	0	0	0	4	0	0	0	0	0	0	0	3.81772	0.373901				0	0	0	0	0	0	0	0	5.1677	0.373901	#DIV/0!	#DIV/0!	#DIV/0!	0
275	1132	A0A286ZIX1|A0A286ZIX1_PIG	KRT71	Keratin 71 OS=Sus scrofa OX=9823 GN=KRT71 PE=1 SV=1	55818		keratin filament [GO:0045095]	structural molecule activity [GO:0005198]	20	25	0	0	0	0	0	0	20	0	0	0	38.0681	0	0	0	#DIV/0!	0.525375				20	0	0	0	54.1667	0	0	0	#DIV/0!	0.369231	#DIV/0!	#DIV/0!	#DIV/0!
459	1173	A0A286ZIY0|A0A286ZIY0_PIG	FH	Fumarate hydratase mitochondrial OS=Sus scrofa OX=9823 GN=FH PE=1 SV=1	46561	fumarate metabolic process [GO:0006106]; tricarboxylic acid cycle [GO:0006099]	tricarboxylic acid cycle enzyme complex [GO:0045239]	fumarate hydratase activity [GO:0004333]	15	8	2	2	6	6	4	6	15	3.38866	8.5778	3.43591	12.1818	2.63755	7.39799	5.72658	0.959434	1.23135	1.28478	1.15948	0.599994	15	1.48043	11.0442	4.35602	17.3333	1.68421	12.866	7.75155	0.695757	0.865385	0.879004	0.858407	0.561955
1090	3502	A0A286ZIZ4|A0A286ZIZ4_PIG	PABPC4	Polyadenylate-binding protein OS=Sus scrofa OX=9823 GN=PABPC4 PE=1 SV=1	72347		cytoplasm [GO:0005737]	RNA binding [GO:0003723]	3	1	0	0	0	0	0	0	3	0	0	0	1.52272	0	0	0	#DIV/0!	1.97016				3	0	0	0	2.16667	0	0	0	#DIV/0!	1.38462	#DIV/0!	#DIV/0!	#DIV/0!
501	1259	A0A286ZIZ7|A0A286ZIZ7_PIG	CCS	Copper chaperone for superoxide dismutase OS=Sus scrofa OX=9823 GN=CCS PE=4 SV=1	29389	metal ion transport [GO:31]; oxidation-reduction process [GO:55114]; removal of superoxide radicals [GO:1943]	cytoplasm [GO:5737]; nucleus [GO:5634]	copper ion binding [GO:557]; superoxide dismutase copper chaperone activity [GO:16532]	0	0	0	0	4	8	0	0	0	0	5.71854	0	0	0	9.86398	0	0.734573			0.579739		0	0	7.36283	0	0	0	17.1546	0	0.627638	#DIV/0!	#DIV/0!	0.429204	#DIV/0!
399	570	A0A286ZJ16|A0A286ZJ16_PIG	SEPTIN7	Septin 7 OS=Sus scrofa OX=9823 GN=SEPT7 PE=1 SV=1	46566		septin complex [GO:0031105]	GTP binding [GO:0005525]	0	0	16	4	13	0	0	0	0	27.1093	18.5852	0	0	5.2751	0	0	0.175478		5.1391			0	11.8434	23.9292	0	0	3.36842	0	0	0.197613	#DIV/0!	3.51601	#DIV/0!	#DIV/0!
910	1582	A0A286ZJ53|A0A286ZJ53_PIG	CNIH2	Uncharacterized protein OS=Sus scrofa OX=9823 GN=CNIH2 PE=4 SV=1	22202			GTPase activity [GO:0003924]; GTP binding [GO:0005525]	0	0	0	0	0	0	6	0	0	0	0	5.15387	0	0	0	0	0.373901					0	0	0	6.53403	0	0	0	0	0.373901	#DIV/0!	#DIV/0!	#DIV/0!	#DIV/0!
831	1741	A0A286ZJ59|A0A286ZJ59_PIG	TINAGL1	Tubulointerstitial nephritis antigen like 1 OS=Sus scrofa OX=9823 GN=TINAGL1 PE=1 SV=1	47572	immune response [GO:0006955]		cysteine-type peptidase activity [GO:0008234]; polysaccharide binding [GO:0030247]; scavenger receptor activity [GO:0005044]	0	0	4	1	0	0	0	0	0	6.77732	0	0	0	1.31878	0	0	0.473419		5.1391			0	2.96085	0	0	0	0.842105	0	0	0.529109	#DIV/0!	3.51601	#DIV/0!	#DIV/0!
942	1907	A0A286ZJ63|A0A286ZJ63_PIG	GRIPAP1	GRIP1 associated protein 1 OS=Sus scrofa OX=9823 GN=GRIPAP1 PE=1 SV=1	91470				0	0	0	3	0	0	0	0	0	0	0	0	0	3.95633	0	0	0.373901		0			0	0	0	0	0	2.52632	0	0	0.373901	#DIV/0!	0	#DIV/0!	#DIV/0!
1316	2668	A0A286ZJ74|A0A286ZJ74_PIG	TPR	Translocated promoter region nuclear basket protein OS=Sus scrofa OX=9823 GN=TPR PE=1 SV=1	282919	cellular response to interferon-alpha [GO:0035457]; mitotic spindle assembly checkpoint [GO:0007094]; mRNA export from nucleus in response to heat stress [GO:0031990]; negative regulation of RNA export from nucleus [GO:0046832]; negative regulation of transcription by RNA polymerase II [GO:0000122]; negative regulation of translational initiation [GO:0045947]; nuclear pore organization [GO:000699…	cytoplasm [GO:0005737]; cytoplasmic dynein complex [GO:0005868]; extrinsic component of membrane [GO:0019898]; kinetochore [GO:0000776]; mitotic spindle [GO:0072686]; nuclear inclusion body [GO:0042405]; nuclear membrane [GO:0031965]; nuclear periphery [GO:0034399]; nuclear pore [GO:0005643]; nuclear pore nuclear basket [GO:0044615]	chromatin binding [GO:0003682]; dynein complex binding [GO:0070840]; heat shock protein binding [GO:0031072]; mitogen-activated protein kinase binding [GO:0051019]; mRNA binding [GO:0003729]; protein homodimerization activity [GO:0042803]; structural constituent of nuclear pore [GO:0017056]; tubulin binding [GO:0015631]	0	0	0	0	0	0	2	0	0	0	0	1.71796	0	0	0	0	0.373901					0	0	0	2.17801	0	0	0	0	0.373901	#DIV/0!	#DIV/0!	#DIV/0!	#DIV/0!
898	1799	A0A286ZJ82|A0A286ZJ82_PIG	RANBP1	RAN binding protein 1 OS=Sus scrofa OX=9823 GN=RANBP1 PE=1 SV=1	20450	intracellular transport [GO:0046907]	cell [GO:0005623]		0	0	3	1	0	0	0	0	0	5.08299	0	0	0	1.31878	0	0	0.513113		3.85433			0	2.22064	0	0	0	0.842105	0	0	0.592742	#DIV/0!	2.63701	#DIV/0!	#DIV/0!
148	601	A0A286ZJB1|A0A286ZJB1_PIG	ST6GALNAC2	ST6 N-acetylgalactosaminide alpha-2,6-sialyltransferase 2 OS=Sus scrofa OX=9823 PE=4 SV=1	28164				69	32	6	8	0	0	13	21	69	10.166	0	11.1667	48.7271	10.5502	0	20.043	0.673382	1.41605	0.963581		0.557137	69	4.44128	0	14.1571	69.3333	6.73684	0	27.1304	0.608251	0.995192	0.659253	#DIV/0!	0.521815
1454	3500	A0A286ZJD8|A0A286ZJD8_PIG	DPP7	Dipeptidyl peptidase 7 OS=Sus scrofa OX=9823 GN=DPP7 PE=1 SV=1	55563		Golgi apparatus [GO:0005794]; vesicle [GO:0031982]	serine-type peptidase activity [GO:0008236]	2	0	11	29	4	11	2	4	2	18.6376	5.71854	1.71796	0	38.2445	13.563	3.81772	0.438019		0.487329	0.421628	0.449995	2	8.14235	7.36283	2.17801	0	24.4211	23.5876	5.1677	0.145471	#DIV/0!	0.333415	0.312148	0.421466
904	2349	A0A286ZJK1|A0A286ZJK1_PIG	CFH	Uncharacterized protein OS=Sus scrofa OX=9823 GN=CFH PE=1 SV=1	138546				3	4	0	0	0	0	0	0	3	0	0	0	6.09089	0	0	0	#DIV/0!	0.492539				3	0	0	0	8.66667	0	0	0	#DIV/0!	0.346154	#DIV/0!	#DIV/0!	#DIV/0!
650	930	A0A286ZJK2|A0A286ZJK2_PIG	HNRNPM	Heterogeneous nuclear ribonucleoprotein M OS=Sus scrofa OX=9823 GN=HNRNPM PE=1 SV=1	73589	mRNA splicing, via spliceosome [GO:0000398]		RNA binding [GO:0003723]	0	0	0	0	0	0	15	0	0	0	0	12.8847	0	0	0	0	0.373901					0	0	0	16.3351	0	0	0	0	0.373901	#DIV/0!	#DIV/0!	#DIV/0!	#DIV/0!
973	1912	A0A286ZJL5|A0A286ZJL5_PIG	ATP6V1D	ATPase H+ transporting V1 subunit D OS=Sus scrofa OX=9823 GN=ATP6V1D PE=1 SV=1	28253	cilium assembly [GO:0060271]; protein localization to cilium [GO:0061512]	centrosome [GO:0005813]; cilium [GO:0005929]; proton-transporting V-type ATPase complex [GO:0033176]	proton-transporting ATPase activity, rotational mechanism [GO:0046961]	0	0	0	0	0	0	2	5	0	0	0	1.71796	0	0	0	4.77215	0.579529				0.359996	0	0	0	2.17801	0	0	0	6.45963	0.564024	#DIV/0!	#DIV/0!	#DIV/0!	0.337173
21	700	A0A286ZJM8|A0A286ZJM8_PIG	KRT77	Keratin 77 OS=Sus scrofa OX=9823 GN=KRT77 PE=3 SV=1	63296		keratin filament [GO:0045095]	structural molecule activity [GO:0005198]	180	246	85	72	423	270	53	73	180	144.018	604.735	45.5258	374.59	94.9518	332.909	69.6734	0.633013	0.480526	1.51675	1.81652	0.653418	180	62.9181	778.619	57.7173	533	60.6316	578.969	94.3106	0.859565	0.337711	1.03771	1.34484	0.611992
1054	2517	A0A286ZJQ0|A0A286ZJQ0_PIG	H3C14	Histone H3 OS=Sus scrofa OX=9823 GN=LOC102161782 PE=3 SV=1	15388		nucleosome [GO:0000786]; nucleus [GO:0005634]	DNA binding [GO:0003677]; protein heterodimerization activity [GO:0046982]	2	3	0	0	0	0	0	0	2	0	0	0	4.56817	0	0	0	#DIV/0!	0.437812				2	0	0	0	6.5	0	0	0	#DIV/0!	0.307692	#DIV/0!	#DIV/0!	#DIV/0!
761	1677	A0A286ZJQ4|A0A286ZJQ4_PIG	MAP1B	Microtubule associated protein 1B OS=Sus scrofa OX=9823 GN=MAP1B PE=1 SV=1	268326	microtubule cytoskeleton organization [GO:226]; nervous system development [GO:7399]	microtubule [GO:5874]	microtubule binding [GO:817]	0	0	0	0	0	4	0	5	0	0	0	0	0	0	4.93199	4.77215	0.116224			0	0	0	0	0	0	0	0	8.57732	6.45963	0.123945	#DIV/0!	#DIV/0!	0	0
948	2791	A0A286ZJR3|A0A286ZJR3_PIG	HNRNPU	Heterogeneous nuclear ribonucleoprotein U OS=Sus scrofa OX=9823 GN=HNRNPU PE=1 SV=1	77187		nucleus [GO:0005634]		0	6	0	0	0	0	17	0	0	0	0	14.6026	9.13633	0	0	0	0.373901	0				0	0	0	18.5131	13	0	0	0	0.373901	0	#DIV/0!	#DIV/0!	#DIV/0!
1036	1778	A0A286ZJT1|A0A286ZJT1_PIG	DDX39B	Spliceosome RNA helicase DDX39B OS=Sus scrofa OX=9823 GN=DDX39B PE=4 SV=1	56825			ATP binding [GO:0005524]; helicase activity [GO:0004386]; nucleic acid binding [GO:0003676]	0	0	0	0	0	0	5	0	0	0	0	4.29489	0	0	0	0	0.373901					0	0	0	5.44503	0	0	0	0	0.373901	#DIV/0!	#DIV/0!	#DIV/0!	#DIV/0!
1014	1990	A0A286ZJU5|A0A286ZJU5_PIG	MCTS1	Malignant T-cell-amplified sequence OS=Sus scrofa OX=9823 GN=LOC100738684 PE=1 SV=1	20546		cytoplasm [GO:0005737]	RNA binding [GO:0003723]	4	1	0	0	0	0	0	0	4	0	0	0	1.52272	0	0	0	#DIV/0!	2.62687				4	0	0	0	2.16667	0	0	0	#DIV/0!	1.84615	#DIV/0!	#DIV/0!	#DIV/0!
203	242	A0A286ZJV6|A0A286ZJV6_PIG	ANXA2	Annexin OS=Sus scrofa OX=9823 GN=ANXA2 PE=1 SV=1	46949	angiogenesis [GO:0001525]; biomineral tissue development [GO:0031214]; catabolism by host of symbiont protein [GO:0052362]; collagen fibril organization [GO:0030199]; endocardial cell differentiation [GO:0060956]; fibrinolysis [GO:0042730]; growth plate cartilage development [GO:0003417]; membrane raft assembly [GO:0001765]; negative regulation by host of symbiont molecular function [GO:0052405];…	basolateral plasma membrane [GO:0016323]; cell [GO:0005623]; cell surface [GO:0009986]; cytoplasm [GO:0005737]; cytosol [GO:0005829]; early endosome [GO:0005769]; extracellular exosome [GO:0070062]; extracellular space [GO:0005615]; extrinsic component of plasma membrane [GO:0019897]; late endosome membrane [GO:0031902]; lipid droplet [GO:0005811]; lysosomal membrane [GO:0005765]; membrane raft […	bone sialoprotein binding [GO:0044730]; calcium channel activity [GO:0005262]; calcium-dependent phospholipid binding [GO:0005544]; calcium-dependent protein binding [GO:0048306]; calcium ion binding [GO:0005509]; cytoskeletal protein binding [GO:0008092]; identical protein binding [GO:0042802]; phosphatidylinositol-4,5-bisphosphate binding [GO:0005546]; phosphatidylserine binding [GO:0001786]; p…	0	0	0	0	0	0	62	47	0	0	0	53.2566	0	0	0	44.8582	0.909814				1.18722	0	0	0	67.5183	0	0	0	60.7205	0.94392	#DIV/0!	#DIV/0!	#DIV/0!	1.11195
535	8405	A0A286ZJW0|A0A286ZJW0_PIG		Uncharacterized protein OS=Sus scrofa OX=9823 GN=LOC100152299 PE=4 SV=1	9590	epidermis development [GO:0008544]			4	14	0	0	0	0	0	0	4	0	0	0	21.3181	0	0	0	#DIV/0!	0.187634				4	0	0	0	30.3333	0	0	0	#DIV/0!	0.131868	#DIV/0!	#DIV/0!	#DIV/0!
737	1152	A0A286ZJX9|A0A286ZJX9_PIG	SPAG9	Sperm associated antigen 9 OS=Sus scrofa OX=9823 GN=SPAG9 PE=1 SV=1	147953	activation of MAPK activity [GO:0000187]; lysosome localization [GO:0032418]; positive regulation of cell migration [GO:0030335]; positive regulation of neuron differentiation [GO:0045666]; protein homooligomerization [GO:0051260]; retrograde transport, endosome to Golgi [GO:0042147]; striated muscle cell differentiation [GO:0051146]	cytosol [GO:0005829]; lysosomal membrane [GO:0005765]; microtubule organizing center [GO:0005815]	JUN kinase binding [GO:0008432]; MAP-kinase scaffold activity [GO:0005078]; kinesin binding [GO:0019894]	0	0	0	6	1	4	6	11	0	0	1.42963	5.15387	0	7.91265	4.93199	10.4987	0.0659242		0	0.28987	0.490904	0	0	1.84071	6.53403	0	5.05263	8.57732	14.2112	0.120771	#DIV/0!	0	0.214602	0.459781
637	1327	A0A286ZK35|A0A286ZK35_PIG	RMDN1	Regulator of microtubule dynamics 1 OS=Sus scrofa OX=9823 GN=RMDN1 PE=1 SV=1	36074				0	0	2	7	0	0	0	0	0	3.38866	0	0	0	9.23143	0	0	0.584382		0.367079			0	1.48043	0	0	0	5.89474	0	0	0.507876	#DIV/0!	0.251144	#DIV/0!	#DIV/0!
815	1072	A0A286ZK47|A0A286ZK47_PIG	LOC100626097	Uncharacterized protein OS=Sus scrofa OX=9823 GN=LOC100626097 PE=4 SV=1	764107				5	3	0	0	4	0	0	0	5	0	5.71854	0	4.56817	0	0	0	0.373901	1.09453				5	0	7.36283	0	6.5	0	0	0	0.373901	0.769231	#DIV/0!	#DIV/0!	#DIV/0!
997	2520	A0A286ZK49|A0A286ZK49_PIG	NUMA1	Nuclear mitotic apparatus protein 1 OS=Sus scrofa OX=9823 GN=NUMA1 PE=1 SV=1	228060		Golgi membrane [GO:0000139]		0	0	0	0	0	0	3	1	0	0	0	2.57693	0	0	0	0.95443	0.586646				2.69997	0	0	0	3.26702	0	0	0	1.29193	0.603995	#DIV/0!	#DIV/0!	#DIV/0!	2.5288
527	799	A0A286ZKD4|A0A286ZKD4_PIG	SLC25A13	Solute carrier family 25 member 13 OS=Sus scrofa OX=9823 GN=SLC25A13 PE=1 SV=1	75519		integral component of membrane [GO:0016021]	calcium ion binding [GO:0005509]; transmembrane transporter activity [GO:0022857]	11	7	0	0	0	0	0	0	11	0	0	0	10.6591	0	0	0	#DIV/0!	1.03199				11	0	0	0	15.1667	0	0	0	#DIV/0!	0.725275	#DIV/0!	#DIV/0!	#DIV/0!
782	1400	A0A286ZKF3|A0A286ZKF3_PIG	EFR3A	EFR3 homolog A OS=Sus scrofa OX=9823 GN=EFR3A PE=1 SV=1	78912				7	2	0	0	0	0	6	1	7	0	0	5.15387	3.04544	0	0	0.95443	0.467911	2.29852			5.39994	7	0	0	6.53403	4.33333	0	0	1.29193	0.475271	1.61538	#DIV/0!	#DIV/0!	5.05759
510	1145	A0A286ZKH3|A0A286ZKH3_PIG	SPR	Sepiapterin reductase OS=Sus scrofa OX=9823 GN=SPR PE=1 SV=1	28774	tetrahydrobiopterin biosynthetic process [GO:0006729]		sepiapterin reductase activity [GO:0004757]	15	5	14	34	3	24	16	38	15	23.7206	4.2889	13.7436	7.61361	44.8384	29.5919	36.2683	0.0322849	1.97016	0.529025	0.144935	0.378943	15	10.363	5.52212	17.4241	10.8333	28.6316	51.4639	49.0932	0.0163982	1.38462	0.361943	0.107301	0.354919
886	3215	A0A286ZKJ1|A0A286ZKJ1_PIG	LOC110256441	Uncharacterized protein OS=Sus scrofa OX=9823 GN=PMAP-23 PE=3 SV=1	17514	defense response [GO:0006952]	extracellular region [GO:0005576]		0	0	1	3	0	6	0	0	0	1.69433	0	0	0	3.95633	7.39799	0	0.21896		0.428258	0		0	0.740214	0	0	0	2.52632	12.866	0	0.283245	#DIV/0!	0.293001	0	#DIV/0!
1342	2854	A0A286ZKK0|A0A286ZKK0_PIG	DPYSL2	Dihydropyrimidinase like 2 OS=Sus scrofa OX=9823 GN=DPYSL2 PE=1 SV=1	62322	axon guidance [GO:0007411]; brain development [GO:0007420]; cytoskeleton organization [GO:0007010]; regulation of axon extension [GO:0030516]	cytoplasm [GO:0005737]	hydrolase activity, acting on carbon-nitrogen (but not peptide) bonds [GO:0016810]; microtubule binding [GO:0008017]	2	0	0	0	0	0	0	0	2	0	0	0	0	0	0	0	#DIV/0!					2	0	0	0	0	0	0	0	#DIV/0!	#DIV/0!	#DIV/0!	#DIV/0!	#DIV/0!
232	449	A0A286ZKQ1|A0A286ZKQ1_PIG	HEXB	Beta-hexosaminidase OS=Sus scrofa OX=9823 GN=HEXB PE=3 SV=1	60541	carbohydrate metabolic process [GO:0005975]		beta-N-acetylhexosaminidase activity [GO:0004563]; N-acetyl-beta-D-galactosaminidase activity [GO:0102148]	37	20	0	0	1	5	17	21	37	0	1.42963	14.6026	30.4544	0	6.16499	20.043	0.675796	1.21493		0.231896	0.728564	37	0	1.84071	18.5131	43.3333	0	10.7216	27.1304	0.585384	0.853846	#DIV/0!	0.171681	0.682373
930	1909	A0A286ZKQ7|A0A286ZKQ7_PIG	CAMK4	Calcium/calmodulin dependent protein kinase IV OS=Sus scrofa OX=9823 GN=CAMK4 PE=1 SV=1	52174	long-term memory [GO:0007616]; myeloid dendritic cell differentiation [GO:0043011]; positive regulation of transcription, DNA-templated [GO:0045893]	fibrillar center [GO:0001650]; nucleoplasm [GO:0005654]	ATP binding [GO:0005524]; calmodulin-dependent protein kinase activity [GO:0004683]	7	0	6	11	0	0	15	6	7	10.166	0	12.8847	0	14.5065	0	5.72658	0.878371		0.700787		2.24998	7	4.44128	0	16.3351	0	9.26316	0	7.75155	0.835465	#DIV/0!	0.479456	#DIV/0!	2.10733
1140	2221	A0A286ZKR3|A0A286ZKR3_PIG	PROS1	Protein S OS=Sus scrofa OX=9823 GN=PROS1 PE=1 SV=1	69945	negative regulation of blood coagulation [GO:0030195]	extracellular region [GO:0005576]	calcium ion binding [GO:0005509]	4	0	0	0	0	0	0	0	4	0	0	0	0	0	0	0	#DIV/0!					4	0	0	0	0	0	0	0	#DIV/0!	#DIV/0!	#DIV/0!	#DIV/0!	#DIV/0!
840	1455	A0A286ZKS7|A0A286ZKS7_PIG	LOC110255953	Beta_elim_lyase domain-containing protein OS=Sus scrofa OX=9823 GN=LOC110255953 PE=4 SV=1	42225	glycine biosynthetic process [GO:0006545]; threonine catabolic process [GO:0006567]	cytosol [GO:0005829]	L-allo-threonine aldolase activity [GO:0008732]	0	0	0	0	0	0	4	6	0	0	0	3.43591	0	0	0	5.72658	0.748864				0.599994	0	0	0	4.35602	0	0	0	7.75155	0.721972	#DIV/0!	#DIV/0!	#DIV/0!	0.561955
302	233	A0A286ZKT4|A0A286ZKT4_PIG	ALMS1	ALMS1 centrosome and basal body associated protein OS=Sus scrofa OX=9823 GN=ALMS1 PE=1 SV=1	474832	endosomal transport [GO:0016197]; regulation of stress fiber assembly [GO:0051492]	cell [GO:0005623]		36	3	123	322	33	302	82	339	36	208.403	47.1779	70.4362	4.56817	424.646	372.365	323.552	0.0103931	7.88062	0.490768	0.126698	0.217697	36	91.0463	60.7434	89.2984	6.5	271.158	647.588	437.963	0.027252	5.53846	0.335768	0.0937994	0.203895
1305	4734	A0A286ZKW0|A0A286ZKW0_PIG	GPHN	Molybdopterin molybdenumtransferase OS=Sus scrofa OX=9823 GN=GPHN PE=1 SV=1	85018	molybdenum incorporation into molybdenum-molybdopterin complex [GO:0018315]; molybdopterin cofactor biosynthetic process [GO:0032324]; Mo-molybdopterin cofactor biosynthetic process [GO:0006777]	cytosol [GO:0005829]	ATP binding [GO:0005524]; metal ion binding [GO:0046872]; molybdopterin adenylyltransferase activity [GO:0061598]; molybdopterin molybdotransferase activity [GO:0061599]	3	0	4	8	0	12	4	16	3	6.77732	0	3.43591	0	10.5502	14.796	15.2709	0.0147305		0.642388	0	0.224998	3	2.96085	0	4.35602	0	6.73684	25.732	20.6708	0.0586014	#DIV/0!	0.439502	0	0.210733
665	1719	A0A286ZKX0|A0A286ZKX0_PIG	POF1B	POF1B actin binding protein OS=Sus scrofa OX=9823 GN=POF1B PE=1 SV=1	65577				4	9	0	0	0	0	12	4	4	0	0	10.3077	13.7045	0	0	3.81772	0.586646	0.291875			2.69997	4	0	0	13.0681	19.5	0	0	5.1677	0.603995	0.205128	#DIV/0!	#DIV/0!	2.5288
1056	2403	A0A286ZKX2|A0A286ZKX2_PIG	CS	Citrate synthase OS=Sus scrofa OX=9823 GN=CS PE=3 SV=1	44630	carbohydrate metabolic process [GO:0005975]; citrate metabolic process [GO:0006101]; tricarboxylic acid cycle [GO:0006099]	mitochondrial matrix [GO:0005759]	citrate (Si)-synthase activity [GO:0004108]	0	0	0	0	0	0	2	0	0	0	0	1.71796	0	0	0	0	0.373901					0	0	0	2.17801	0	0	0	0	0.373901	#DIV/0!	#DIV/0!	#DIV/0!	#DIV/0!
295	846	A0A286ZL11|A0A286ZL11_PIG	KRT80	Keratin 80 OS=Sus scrofa OX=9823 GN=KRT80 PE=3 SV=1	48452		keratin filament [GO:0045095]	structural molecule activity [GO:0005198]	17	23	0	0	0	0	10	8	17	0	0	8.58978	35.0226	0	0	7.63544	0.937811	0.485401			1.12499	17	0	0	10.8901	49.8333	0	0	10.3354	0.972301	0.341137	#DIV/0!	#DIV/0!	1.05366
1182	4934	A0A286ZL51|A0A286ZL51_PIG	RPL23A	Ribosomal protein L23a OS=Sus scrofa OX=9823 GN=RPL23A PE=1 SV=1	17436	translation [GO:0006412]	ribosome [GO:0005840]	structural constituent of ribosome [GO:0003735]	2	2	0	0	0	0	0	0	2	0	0	0	3.04544	0	0	0	#DIV/0!	0.656719				2	0	0	0	4.33333	0	0	0	#DIV/0!	0.461538	#DIV/0!	#DIV/0!	#DIV/0!
833	2006	A0A286ZL79|A0A286ZL79_PIG	ALDH7A1	Aldehyde dehydrogenase 7 family member A1 OS=Sus scrofa OX=9823 GN=ALDH7A1 PE=1 SV=1	58561		cytosol [GO:0005829]; mitochondrion [GO:0005739]	oxidoreductase activity, acting on the aldehyde or oxo group of donors, NAD or NADP as acceptor [GO:0016620]	5	3	0	0	0	0	0	0	5	0	0	0	4.56817	0	0	0	#DIV/0!	1.09453				5	0	0	0	6.5	0	0	0	#DIV/0!	0.769231	#DIV/0!	#DIV/0!	#DIV/0!
980	3572	A0A286ZL91|A0A286ZL91_PIG		Uncharacterized protein OS=Sus scrofa OX=9823 PE=4 SV=1	15589				3	3	0	0	0	0	0	0	3	0	0	0	4.56817	0	0	0	#DIV/0!	0.656719				3	0	0	0	6.5	0	0	0	#DIV/0!	0.461538	#DIV/0!	#DIV/0!	#DIV/0!
237	263	A0A286ZL94|A0A286ZL94_PIG	SQOR	Uncharacterized protein OS=Sus scrofa OX=9823 GN=SQOR PE=1 SV=1	47566				42	13	32	9	51	3	0	0	42	54.2186	72.9113	0	19.7954	11.869	3.69899	0	0.168386	2.12171	4.56809	19.7111		42	23.6868	93.8761	0	28.1667	7.57895	6.43299	0	0.289358	1.49112	3.12535	14.5929	#DIV/0!
1054	4792	A0A286ZLA0|A0A286ZLA0_PIG		Uncharacterized protein OS=Sus scrofa OX=9823 GN=LOC100521680 PE=3 SV=1	18456	cell population proliferation [GO:0008283]; embryo implantation [GO:0007566]; male gonad development [GO:0008584]; multicellular organism growth [GO:0035264]; muscle cell differentiation [GO:0042692]; negative regulation of chromosome condensation [GO:1902340]; nucleus organization [GO:0006997]; oogenesis [GO:0048477]; osteoblast differentiation [GO:0001649]; pericentric heterochromatin assembly …	Barr body [GO:0001740]; nucleosome [GO:0000786]	DNA binding [GO:0003677]; protein heterodimerization activity [GO:0046982]	2	3	0	0	0	0	0	0	2	0	0	0	4.56817	0	0	0	#DIV/0!	0.437812				2	0	0	0	6.5	0	0	0	#DIV/0!	0.307692	#DIV/0!	#DIV/0!	#DIV/0!
1401	2657	A0A286ZLB3|A0A286ZLB3_PIG	OPA1	OPA1 mitochondrial dynamin like GTPase OS=Sus scrofa OX=9823 GN=OPA1 PE=1 SV=1	117721	apoptotic process [GO:0006915]; cellular senescence [GO:0090398]; GTP metabolic process [GO:0046039]; inner mitochondrial membrane organization [GO:0007007]; membrane tubulation [GO:0097749]; mitochondrial fusion [GO:0008053]; mitochondrial genome maintenance [GO:0000002]; negative regulation of endoplasmic reticulum stress-induced intrinsic apoptotic signaling pathway [GO:1902236]; negative regu…	cytosol [GO:0005829]; mitochondrial crista [GO:0030061]; mitochondrial intermembrane space [GO:0005758]; mitochondrial outer membrane [GO:0005741]; nucleoplasm [GO:0005654]	cardiolipin binding [GO:1901612]; GTPase activity [GO:0003924]; GTP binding [GO:0005525]; phosphatidic acid binding [GO:0070300]	2	0	0	0	0	0	0	0	2	0	0	0	0	0	0	0	#DIV/0!					2	0	0	0	0	0	0	0	#DIV/0!	#DIV/0!	#DIV/0!	#DIV/0!	#DIV/0!
828	1751	A0A286ZLF0|A0A286ZLF0_PIG	DMGDH	Dimethylglycine dehydrogenase OS=Sus scrofa OX=9823 GN=DMGDH PE=1 SV=1	94421			oxidoreductase activity [GO:0016491]	5	3	0	0	0	0	0	0	5	0	0	0	4.56817	0	0	0	#DIV/0!	1.09453				5	0	0	0	6.5	0	0	0	#DIV/0!	0.769231	#DIV/0!	#DIV/0!	#DIV/0!
695	1852	A0A286ZLH1|A0A286ZLH1_PIG	PSMD2	26S proteasome non-ATPase regulatory subunit 2 OS=Sus scrofa OX=9823 GN=PSMD2 PE=1 SV=1	97967	regulation of protein catabolic process [GO:0042176]	proteasome regulatory particle, base subcomplex [GO:0008540]	enzyme regulator activity [GO:0030234]	0	0	1	6	0	0	3	7	0	1.69433	0	2.57693	0	7.91265	0	6.68101	0.251925		0.214129		0.38571	0	0.740214	0	3.26702	0	5.05263	0	9.04348	0.295579	#DIV/0!	0.146501	#DIV/0!	0.361257
246	1083	A0A286ZLI6|A0A286ZLI6_PIG		Uncharacterized protein OS=Sus scrofa OX=9823 GN=LOC100525409 PE=4 SV=1	50123			metalloendopeptidase activity [GO:4222]	0	0	0	0	37	0	0	0	0	0	52.8964	0	0	0	0	0	0.373901					0	0	68.1062	0	0	0	0	0	0.373901	#DIV/0!	#DIV/0!	#DIV/0!	#DIV/0!
1121	1819	A0A286ZLI8|A0A286ZLI8_PIG	DDX17	DEAD-box helicase 17 OS=Sus scrofa OX=9823 GN=DDX17 PE=1 SV=1	72312		cytoplasm [GO:0005737]; nucleus [GO:0005634]; ribonucleoprotein complex [GO:1990904]	ATP binding [GO:0005524]; helicase activity [GO:0004386]; RNA binding [GO:0003723]	0	0	0	0	0	0	4	0	0	0	0	3.43591	0	0	0	0	0.373901					0	0	0	4.35602	0	0	0	0	0.373901	#DIV/0!	#DIV/0!	#DIV/0!	#DIV/0!
835	1165	A0A286ZLJ5|A0A286ZLJ5_PIG	RALGAPA1	Ral GTPase-activating protein subunit alpha-1 OS=Sus scrofa OX=9823 GN=RALGAPA1 PE=1 SV=1	280447	regulation of small GTPase mediated signal transduction [GO:0051056]	nucleus [GO:0005634]	GTPase activator activity [GO:0005096]	0	0	0	0	0	0	0	10	0	0	0	0	0	0	0	9.5443	0.373901				0	0	0	0	0	0	0	0	12.9193	0.373901	#DIV/0!	#DIV/0!	#DIV/0!	0
495	868	A0A286ZLL3|A0A286ZLL3_PIG	RACK1	Receptor of-activated protein C kinase 1 OS=Sus scrofa OX=9823 GN=RACK1 PE=1 SV=1	30505				10	10	0	0	0	0	0	0	10	0	0	0	15.2272	0	0	0	#DIV/0!	0.656719				10	0	0	0	21.6667	0	0	0	#DIV/0!	0.461538	#DIV/0!	#DIV/0!	#DIV/0!
912	2687	A0A286ZLL7|A0A286ZLL7_PIG	CLTA	Clathrin light chain OS=Sus scrofa OX=9823 GN=CLTA PE=3 SV=1	25252	intracellular protein transport [GO:0006886]; vesicle-mediated transport [GO:0016192]	clathrin coat of coated pit [GO:0030132]; clathrin coat of trans-Golgi network vesicle [GO:0030130]	structural molecule activity [GO:0005198]	0	0	0	0	0	0	4	4	0	0	0	3.43591	0	0	0	3.81772	0.944312				0.899991	0	0	0	4.35602	0	0	0	5.1677	0.910199	#DIV/0!	#DIV/0!	#DIV/0!	0.842932
727	1713	A0A286ZLN2|A0A286ZLN2_PIG	FBLN1	Fibulin-1 OS=Sus scrofa OX=9823 GN=FBLN1 PE=1 SV=1	86776	extracellular matrix organization [GO:3198]	collagen-containing extracellular matrix [GO:6223]	calcium ion binding [GO:559]; peptidase activator activity [GO:1654]	0	0	0	0	0	5	0	0	0	0	0	0	0	0	6.16499	0	0.373901			0		0	0	0	0	0	0	10.7216	0	0.373901	#DIV/0!	#DIV/0!	0	#DIV/0!
1071	1860	A0A286ZLP7|A0A286ZLP7_PIG	PSMD9	Uncharacterized protein OS=Sus scrofa OX=9823 GN=PSMD9 PE=1 SV=1	24416	proteasome regulatory particle assembly [GO:0070682]			4	1	5	7	4	10	3	21	4	8.47165	5.71854	2.57693	1.52272	9.23143	12.33	20.043	0.0851641	2.62687	0.917697	0.463791	0.12857	4	3.70107	7.36283	3.26702	2.16667	5.89474	21.4433	27.1304	0.107811	1.84615	0.62786	0.343363	0.120419
63	2426	A0A286ZLR0|A0A286ZLR0_PIG		Uncharacterized protein OS=Sus scrofa OX=9823 PE=4 SV=1	11025	immune response [GO:6955]; immunoglobulin production [GO:2377]	extracellular space [GO:5615]		0	0	0	0	7	173	0	0	0	0	10.0074	0	0	0	213.309	0	0.394989			0.0469153		0	0	12.885	0	0	0	370.969	0	0.389331	#DIV/0!	#DIV/0!	0.0347332	#DIV/0!
1023	1496	A0A286ZLV3|A0A286ZLV3_PIG	THNSL1	Threonine synthase like 1 OS=Sus scrofa OX=9823 GN=THNSL1 PE=1 SV=1	85061				5	0	19	31	2	1	26	58	5	32.1923	2.85927	22.3334	0	40.882	1.233	55.3569	0.5064		0.787443	2.31896	0.403444	5	14.0641	3.68142	28.3141	0	26.1053	2.14433	74.9317	0.44648	#DIV/0!	0.538744	1.71681	0.377866
418	934	A0A286ZM06|A0A286ZM06_PIG	CHDH	Choline dehydrogenase OS=Sus scrofa OX=9823 GN=CHDH PE=1 SV=1	56527			flavin adenine dinucleotide binding [GO:0050660]; oxidoreductase activity, acting on CH-OH group of donors [GO:0016614]	0	0	12	7	0	0	0	0	0	20.332	0	0	0	9.23143	0	0	0.645186		2.20247			0	8.88256	0	0	0	5.89474	0	0	0.793169	#DIV/0!	1.50686	#DIV/0!	#DIV/0!
246	991	A0A286ZM69|A0A286ZM69_PIG		Uncharacterized protein OS=Sus scrofa OX=9823 GN=LOC100525409 PE=4 SV=1	80536		integral component of membrane [GO:1621]	metalloendopeptidase activity [GO:4222]	0	0	0	0	37	0	0	0	0	0	52.8964	0	0	0	0	0	0.373901					0	0	68.1062	0	0	0	0	0	0.373901	#DIV/0!	#DIV/0!	#DIV/0!	#DIV/0!
1091	2549	A0A286ZM70|A0A286ZM70_PIG	AHNAK	AHNAK nucleoprotein OS=Sus scrofa OX=9823 GN=AHNAK PE=1 SV=1	377690				3	1	0	0	0	0	17	0	3	0	0	14.6026	1.52272	0	0	0	0.373901	1.97016				3	0	0	18.5131	2.16667	0	0	0	0.373901	1.38462	#DIV/0!	#DIV/0!	#DIV/0!
914	2410	A0A286ZM99|A0A286ZM99_PIG	KLK8	Uncharacterized protein OS=Sus scrofa OX=9823 GN=KLK8 PE=3 SV=1	18893			serine-type endopeptidase activity [GO:0004252]	0	0	2	2	0	0	2	6	0	3.38866	0	1.71796	0	2.63755	0	5.72658	0.60235		1.28478		0.299997	0	1.48043	0	2.17801	0	1.68421	0	7.75155	0.474102	#DIV/0!	0.879004	#DIV/0!	0.280977
104	4	A0A286ZMA6|A0A286ZMA6_PIG	BHMT	Betaine--homocysteine S-methyltransferase 1 OS=Sus scrofa OX=9823 GN=BHMT PE=1 SV=1	43922	methionine biosynthetic process [GO:0009086]		betaine-homocysteine S-methyltransferase activity [GO:0047150]; zinc ion binding [GO:0008270]	76	66	19	29	6	65	13	33	76	32.1923	8.5778	11.1667	100.5	38.2445	80.1448	31.4962	0.126439	0.756222	0.841749	0.107029	0.354542	76	14.0641	11.0442	14.1571	143	24.4211	139.381	42.6335	0.193462	0.531469	0.575899	0.0792376	0.332064
970	1583	A0A286ZMB2|A0A286ZMB2_PIG	GGH	Folate gamma-glutamyl hydrolase OS=Sus scrofa OX=9823 GN=GGH PE=1 SV=1	35429			gamma-glutamyl-peptidase activity [GO:0034722]	4	2	6	41	7	22	152	274	4	10.166	10.0074	130.565	3.04544	54.0698	27.1259	261.514	0.489774	1.31344	0.188016	0.368925	0.499265	4	4.44128	12.885	165.529	4.33333	34.5263	47.1753	353.988	0.510579	0.923077	0.128635	0.27313	0.467612
1284	3367	A0A286ZMD9|A0A286ZMD9_PIG	DNAJB6	Uncharacterized protein OS=Sus scrofa OX=9823 GN=DNAJB6 PE=1 SV=1	25886				2	1	0	0	0	0	0	0	2	0	0	0	1.52272	0	0	0	#DIV/0!	1.31344				2	0	0	0	2.16667	0	0	0	#DIV/0!	0.923077	#DIV/0!	#DIV/0!	#DIV/0!
672	1200	A0A286ZMI3|A0A286ZMI3_PIG	CLSTN1	Calsyntenin 1 OS=Sus scrofa OX=9823 GN=CLSTN1 PE=1 SV=1	107126	homophilic cell adhesion via plasma membrane adhesion molecules [GO:0007156]	integral component of membrane [GO:0016021]	calcium ion binding [GO:0005509]	0	0	0	0	0	0	4	12	0	0	0	3.43591	0	0	0	11.4532	0.539274				0.299997	0	0	0	4.35602	0	0	0	15.5031	0.526886	#DIV/0!	#DIV/0!	#DIV/0!	0.280977
529	726	A0A286ZMQ9|A0A286ZMQ9_PIG		Uncharacterized protein OS=Sus scrofa OX=9823 GN=LOC110255463 PE=1 SV=1	51109			acyl-CoA dehydrogenase activity [GO:0003995]; flavin adenine dinucleotide binding [GO:0050660]	13	5	0	0	0	0	0	0	13	0	0	0	7.61361	0	0	0	#DIV/0!	1.70747				13	0	0	0	10.8333	0	0	0	#DIV/0!	1.2	#DIV/0!	#DIV/0!	#DIV/0!
784	2183	A0A286ZMW0|A0A286ZMW0_PIG	ERP44	Endoplasmic reticulum protein 44 OS=Sus scrofa OX=9823 GN=ERP44 PE=1 SV=1	40002	cell redox homeostasis [GO:0045454]	cell [GO:0005623]		0	0	3	3	4	18	10	24	0	5.08299	5.71854	8.58978	0	3.95633	22.194	22.9063	0.191283		1.28478	0.257662	0.374996	0	2.22064	7.36283	10.8901	0	2.52632	38.5979	31.0062	0.201085	#DIV/0!	0.879004	0.190757	0.351222
1117	2104	A0A286ZMW4|A0A286ZMW4_PIG	HSPH1	Heat shock protein family H (Hsp110) member 1 OS=Sus scrofa OX=9823 GN=HSPH1 PE=1 SV=1	91953			ATP binding [GO:0005524]	0	0	0	0	0	0	1	3	0	0	0	0.858978	0	0	0	2.86329	0.539274				0.299997	0	0	0	1.08901	0	0	0	3.87578	0.526886	#DIV/0!	#DIV/0!	#DIV/0!	0.280977
96	292	A0A286ZN09|A0A286ZN09_PIG	LOC102159591	LRRC37AB_C domain-containing protein OS=Sus scrofa OX=9823 PE=4 SV=1	73962				0	0	0	0	74	49	112	69	0	0	105.793	96.2055	0	0	60.4169	65.8557	0.560682			1.75105	1.46085	0	0	136.212	121.969	0	0	105.072	89.1429	0.714085	#DIV/0!	#DIV/0!	1.29637	1.36824
784	1215	A0A286ZN24|A0A286ZN24_PIG	ITIH4	Inter-alpha-trypsin inhibitor heavy chain H4 OS=Sus scrofa OX=9823 GN=ITIH4 PE=1 SV=1	102302	acute-phase response [GO:0006953]; hyaluronan metabolic process [GO:0030212]; response to cytokine [GO:0034097]	cytoplasm [GO:0005737]; plasma membrane [GO:0005886]	serine-type endopeptidase inhibitor activity [GO:0004867]	6	3	0	0	0	0	0	0	6	0	0	0	4.56817	0	0	0	#DIV/0!	1.31344				6	0	0	0	6.5	0	0	0	#DIV/0!	0.923077	#DIV/0!	#DIV/0!	#DIV/0!
670	2240	A0A286ZN52|A0A286ZN52_PIG	PSMB3	Proteasome subunit beta OS=Sus scrofa OX=9823 GN=PSMB3 PE=1 SV=1	23008	proteasome-mediated ubiquitin-dependent protein catabolic process [GO:0043161]	cytoplasm [GO:0005737]; nucleus [GO:0005634]; proteasome core complex, beta-subunit complex [GO:0019774]	threonine-type endopeptidase activity [GO:0004298]	6	7	0	2	0	0	3	4	6	0	0	2.57693	10.6591	2.63755	0	3.81772	0.41358	0.562902	0		0.674993	6	0	0	3.26702	15.1667	1.68421	0	5.1677	0.557804	0.395604	0	#DIV/0!	0.632199
997	2522	A0A286ZN81|A0A286ZN81_PIG	NUMA1	Nuclear mitotic apparatus protein 1 OS=Sus scrofa OX=9823 GN=NUMA1 PE=1 SV=1	206540		Golgi membrane [GO:0000139]		0	0	0	0	0	0	3	1	0	0	0	2.57693	0	0	0	0.95443	0.586646				2.69997	0	0	0	3.26702	0	0	0	1.29193	0.603995	#DIV/0!	#DIV/0!	#DIV/0!	2.5288
1051	1766	A0A286ZNC7|A0A286ZNC7_PIG	SPTBN1	Spectrin beta chain OS=Sus scrofa OX=9823 GN=SPTBN1 PE=1 SV=1	250878	actin filament capping [GO:0051693]	spectrin [GO:0008091]	actin binding [GO:0003779]; structural constituent of cytoskeleton [GO:0005200]	0	0	0	0	0	0	3	1	0	0	0	2.57693	0	0	0	0.95443	0.586646				2.69997	0	0	0	3.26702	0	0	0	1.29193	0.603995	#DIV/0!	#DIV/0!	#DIV/0!	2.5288
220	962	A0A286ZND5|A0A286ZND5_PIG	PRDX1	Peroxiredoxin-1 OS=Sus scrofa OX=9823 GN=PRDX1 PE=1 SV=1	25050	cell redox homeostasis [GO:0045454]	cell [GO:0005623]	peroxiredoxin activity [GO:0051920]	28	32	9	17	10	20	29	27	28	15.249	14.2963	24.9104	48.7271	22.4192	24.66	25.7696	0.157483	0.574629	0.680175	0.579739	0.966657	28	6.66192	18.4071	31.5812	69.3333	14.3158	42.8866	34.882	0.348992	0.403846	0.465355	0.429204	0.905371
900	2315	A0A286ZNE9|A0A286ZNE9_PIG	SERPINB3	Uncharacterized protein OS=Sus scrofa OX=9823 GN=LOC110261637 PE=3 SV=1	42985		extracellular space [GO:0005615]		0	0	1	3	5	16	2	17	0	1.69433	7.14817	1.71796	0	3.95633	19.728	16.2253	0.128308		0.428258	0.362337	0.105881	0	0.740214	9.20354	2.17801	0	2.52632	34.3093	21.9627	0.180866	#DIV/0!	0.293001	0.268252	0.0991685
344	1401	A0A286ZNH2|A0A286ZNH2_PIG	GSTM	Glutathione transferase OS=Sus scrofa OX=9823 GN=LOC110260348 PE=3 SV=1	25591			glutathione transferase activity [GO:0004364]	17	17	0	0	0	0	4	4	17	0	0	3.43591	25.8863	0	0	3.81772	0.944312	0.656719			0.899991	17	0	0	4.35602	36.8333	0	0	5.1677	0.910199	0.461538	#DIV/0!	#DIV/0!	0.842932
948	2180	A0A286ZNI2|A0A286ZNI2_PIG	PDXDC1	Pyridoxal dependent decarboxylase domain containing 1 OS=Sus scrofa OX=9823 GN=PDXDC1 PE=1 SV=1	86817	carboxylic acid metabolic process [GO:0019752]		carboxy-lyase activity [GO:0016831]; pyridoxal phosphate binding [GO:0030170]	0	0	0	3	0	0	0	0	0	0	0	0	0	3.95633	0	0	0.373901		0			0	0	0	0	0	2.52632	0	0	0.373901	#DIV/0!	0	#DIV/0!	#DIV/0!
1151	4709	A0A286ZNI7|A0A286ZNI7_PIG	PRSS8	Serine protease 8 OS=Sus scrofa OX=9823 GN=PRSS8 PE=1 SV=1	36022		plasma membrane [GO:0005886]	serine-type endopeptidase activity [GO:0004252]	1	3	0	0	1	7	0	0	1	0	1.42963	0	4.56817	0	8.63098	0	0.456669	0.218906		0.16564		1	0	1.84071	0	6.5	0	15.0103	0	0.432983	0.153846	#DIV/0!	0.12263	#DIV/0!
582	723	A0A286ZNL3|A0A286ZNL3_PIG	NAMPT	Nicotinamide phosphoribosyltransferase OS=Sus scrofa OX=9823 GN=NAMPT PE=1 SV=1	54010	NAD biosynthetic process [GO:0009435]; circadian regulation of gene expression [GO:0032922]	cytoplasm [GO:0005737]; extracellular space [GO:0005615]; nucleus [GO:0005634]	cytokine activity [GO:0005125]; nicotinamide phosphoribosyltransferase activity [GO:0047280]; nicotinate-nucleotide diphosphorylase (carboxylating) activity [GO:0004514]	0	0	1	10	0	0	4	8	0	1.69433	0	3.43591	0	13.1878	0	7.63544	0.25594		0.128478		0.449995	0	0.740214	0	4.35602	0	8.42105	0	10.3354	0.257126	#DIV/0!	0.0879004	#DIV/0!	0.421466
175	8	A0A286ZNM0|A0A286ZNM0_PIG	SAXO1	Stabilizer of axonemal microtubules 1 OS=Sus scrofa OX=9823 GN=SAXO1 PE=4 SV=1	52513	cellular response to cold [GO:0070417]; cold acclimation [GO:0009631]; positive regulation of cilium assembly [GO:0045724]; protein stabilization [GO:0050821]	axonemal microtubule [GO:0005879]; centriole [GO:0005814]; ciliary basal body [GO:0036064]; sperm flagellum [GO:0036126]	microtubule binding [GO:0008017]	61	20	34	15	30	12	100	31	61	57.6072	42.889	85.8978	30.4544	19.7816	14.796	29.5873	0.0379311	2.00299	2.91216	2.8987	2.9032	61	25.1673	55.2212	108.901	43.3333	12.6316	25.732	40.0497	0.224363	1.40769	1.99241	2.14602	2.71914
380	904	A0A286ZNN4|A0A286ZNN4_PIG	NDUFS3	Uncharacterized protein OS=Sus scrofa OX=9823 GN=NDUFS3 PE=1 SV=1	30201	negative regulation of cell growth [GO:0030308]; negative regulation of intrinsic apoptotic signaling pathway [GO:2001243]; reactive oxygen species metabolic process [GO:0072593]	mitochondrial respiratory chain complex I [GO:0005747]; nuclear body [GO:0016604]	NADH dehydrogenase (ubiquinone) activity [GO:0008137]	23	6	1	2	5	7	0	0	23	1.69433	7.14817	0	9.13633	2.63755	8.63098	0	0.820718	2.51742	0.642388	0.828199		23	0.740214	9.20354	0	13	1.68421	15.0103	0	0.7079	1.76923	0.439502	0.613148	#DIV/0!
817	1038	A0A286ZNR2|A0A286ZNR2_PIG	FLNA	Filamin-A isoform 2 OS=Sus scrofa OX=9823 GN=FLNA PE=1 SV=1	280602			actin binding [GO:0003779]	3	5	0	0	0	0	16	0	3	0	0	13.7436	7.61361	0	0	0	0.373901	0.394031				3	0	0	17.4241	10.8333	0	0	0	0.373901	0.276923	#DIV/0!	#DIV/0!	#DIV/0!
899	1621	A0A286ZNU3|A0A286ZNU3_PIG	CTSV	Cathepsin V OS=Sus scrofa OX=9823 GN=CTSV PE=1 SV=1	30843			cysteine-type peptidase activity [GO:0008234]	0	0	0	0	0	0	2	5	0	0	0	1.71796	0	0	0	4.77215	0.579529				0.359996	0	0	0	2.17801	0	0	0	6.45963	0.564024	#DIV/0!	#DIV/0!	#DIV/0!	0.337173
755	1652	A0A286ZNV5|A0A286ZNV5_PIG	ALDH9A1	4-trimethylaminobutyraldehyde dehydrogenase OS=Sus scrofa OX=9823 GN=ALDH9A1 PE=1 SV=1	53941	carnitine biosynthetic process [GO:0045329]	cytoplasm [GO:0005737]	4-trimethylammoniobutyraldehyde dehydrogenase activity [GO:0047105]; aldehyde dehydrogenase (NAD) activity [GO:0004029]; aminobutyraldehyde dehydrogenase activity [GO:0019145]; glyceraldehyde-3-phosphate dehydrogenase (NAD+) (non-phosphorylating) activity [GO:0043878]	4	6	0	0	2	23	4	2	4	0	2.85927	3.43591	9.13633	0	28.3589	1.90886	0.434681	0.437812		0.100824	1.79998	4	0	3.68142	4.35602	13	0	49.3196	2.58385	0.414709	0.307692	#DIV/0!	0.0746441	1.68586
293	686	A0A286ZNV6|A0A286ZNV6_PIG	DPY19L2	Dpy-19 like 2 OS=Sus scrofa OX=9823 GN=DPY19L2 PE=4 SV=1	97197	spermatid development [GO:0007286]	integral component of membrane [GO:0016021]		30	11	0	0	0	0	0	0	30	0	0	0	16.7499	0	0	0	#DIV/0!	1.79105				30	0	0	0	23.8333	0	0	0	#DIV/0!	1.25874	#DIV/0!	#DIV/0!	#DIV/0!
560	1060	A0A286ZNX3|A0A286ZNX3_PIG	LDHA	L-lactate dehydrogenase OS=Sus scrofa OX=9823 GN=LDHA PE=1 SV=1	46039	carbohydrate metabolic process [GO:0005975]; carboxylic acid metabolic process [GO:0019752]	cytoplasm [GO:0005737]	L-lactate dehydrogenase activity [GO:0004459]	0	0	3	9	13	14	0	0	0	5.08299	18.5852	0	0	11.869	17.262	0	0.820886		0.428258	1.07666		0	2.22064	23.9292	0	0	7.57895	30.0206	0	0.762784	#DIV/0!	0.293001	0.797092	#DIV/0!
46	379	A0A286ZNY1|A0A286ZNY1_PIG	TUBA4A	Tubulin alpha chain OS=Sus scrofa OX=9823 GN=TUBA4A PE=1 SV=1	49924	microtubule-based process [GO:0007017]; microtubule cytoskeleton organization [GO:0000226]; mitotic cell cycle [GO:0000278]	cytoplasm [GO:0005737]; microtubule [GO:0005874]	GTPase activity [GO:0003924]; GTP binding [GO:0005525]; protein kinase binding [GO:0019901]; structural constituent of cytoskeleton [GO:0005200]	0	0	0	0	0	0	300	81	0	0	0	257.693	0	0	0	77.3088	0.539278				3.3333	0	0	0	326.702	0	0	0	104.646	0.552715	#DIV/0!	#DIV/0!	#DIV/0!	3.12197
925	1996	A0A286ZP00|A0A286ZP00_PIG	LOC102166678	Uncharacterized protein OS=Sus scrofa OX=9823 GN=LOC102166678 PE=4 SV=1	184890	regulation of cytoskeleton organization [GO:0051493]	microtubule organizing center [GO:0005815]	cytoskeletal protein binding [GO:0008092]	0	0	3	0	0	0	0	0	0	5.08299	0	0	0	0	0	0	0.373901					0	2.22064	0	0	0	0	0	0	0.373901	#DIV/0!	#DIV/0!	#DIV/0!	#DIV/0!
598	723	A0A286ZP09|A0A286ZP09_PIG	ARMC3	Armadillo repeat containing 3 OS=Sus scrofa OX=9823 GN=ARMC3 PE=4 SV=1	96722				14	1	9	4	3	0	14	2	14	15.249	4.2889	12.0257	1.52272	5.2751	0	1.90886	0.086883	9.19406	2.89074		6.29993	14	6.66192	5.52212	15.2461	2.16667	3.36842	0	2.58385	0.0911977	6.46154	1.97776	#DIV/0!	5.90052
560	1059	A0A286ZP12|A0A286ZP12_PIG	LDHA	L-lactate dehydrogenase OS=Sus scrofa OX=9823 GN=LDHA PE=1 SV=1	42739	carbohydrate metabolic process [GO:0005975]; carboxylic acid metabolic process [GO:0019752]	cytoplasm [GO:0005737]	L-lactate dehydrogenase activity [GO:0004459]	0	0	3	9	13	14	0	0	0	5.08299	18.5852	0	0	11.869	17.262	0	0.820886		0.428258	1.07666		0	2.22064	23.9292	0	0	7.57895	30.0206	0	0.762784	#DIV/0!	0.293001	0.797092	#DIV/0!
825	1868	A0A286ZP26|A0A286ZP26_PIG	STRADA	STE20-related kinase adaptor alpha OS=Sus scrofa OX=9823 GN=STRADA PE=4 SV=1	42853			ATP binding [GO:0005524]; protein kinase activity [GO:0004672]	0	0	0	5	0	0	0	3	0	0	0	0	0	6.59388	0	2.86329	0.17401		0		0	0	0	0	0	0	4.21053	0	3.87578	0.116798	#DIV/0!	0	#DIV/0!	0
434	1872	A0A286ZP27|A0A286ZP27_PIG	KRT12	Keratin 12 OS=Sus scrofa OX=9823 GN=KRT12 PE=3 SV=1	56905		intermediate filament [GO:0005882]	structural molecule activity [GO:0005198]	0	0	0	0	0	0	21	11	0	0	0	18.0385	0	0	0	10.4987	0.736183				1.71816	0	0	0	22.8691	0	0	0	14.2112	0.76389	#DIV/0!	#DIV/0!	#DIV/0!	1.60923
349	193	A0A286ZP34|A0A286ZP34_PIG	HYDIN	HYDIN axonemal central pair apparatus protein OS=Sus scrofa OX=9823 GN=HYDIN PE=4 SV=1	565224	axonemal central apparatus assembly [GO:1904158]; cilium movement [GO:0003341]; epithelial cell development [GO:0002064]; trachea development [GO:0060438]; ventricular system development [GO:0021591]	axonemal central pair projection [GO:1990718]		31	1	17	9	28	1	32	3	31	28.8036	40.0297	27.4873	1.52272	11.869	1.233	2.86329	0.0066228	20.3583	2.4268	32.4654	9.5999	31	12.5836	51.5398	34.8482	2.16667	7.57895	2.14433	3.87578	0.0669899	14.3077	1.66034	24.0354	8.99127
716	1472	A0A286ZP38|A0A286ZP38_PIG	HIBCH	3-hydroxyisobutyryl-CoA hydrolase mitochondrial OS=Sus scrofa OX=9823 GN=HIBCH PE=1 SV=1	37837	valine catabolic process [GO:0006574]	mitochondrion [GO:0005739]	3-hydroxyisobutyryl-CoA hydrolase activity [GO:0003860]	11	0	7	7	0	0	0	0	11	11.8603	0	0	0	9.23143	0	0	0.869644		1.28478			11	5.18149	0	0	0	5.89474	0	0	0.931958	#DIV/0!	0.879004	#DIV/0!	#DIV/0!
948	2793	A0A286ZP67|A0A286ZP67_PIG	HNRNPU	Heterogeneous nuclear ribonucleoprotein U OS=Sus scrofa OX=9823 GN=HNRNPU PE=1 SV=1	89061		nucleus [GO:0005634]		0	6	0	0	0	0	0	0	0	0	0	0	9.13633	0	0	0	#DIV/0!	0				0	0	0	0	13	0	0	0	#DIV/0!	0	#DIV/0!	#DIV/0!	#DIV/0!
830	1540	A0A286ZP69|A0A286ZP69_PIG	RAB7A	RAB7A member RAS oncogene family OS=Sus scrofa OX=9823 GN=RAB7A PE=1 SV=1	23540	autophagosome assembly [GO:0000045]; early endosome to late endosome transport [GO:0045022]; endosome to lysosome transport [GO:0008333]; epidermal growth factor catabolic process [GO:0007174]; lipophagy [GO:0061724]; negative regulation of exosomal secretion [GO:1903542]; phagosome acidification [GO:0090383]; phagosome-lysosome fusion [GO:0090385]; positive regulation of exosomal secretion [GO:1…	cytosol [GO:0005829]; extrinsic component of lysosome membrane [GO:0032419]; Golgi apparatus [GO:0005794]; late endosome membrane [GO:0031902]; lipid droplet [GO:0005811]; phagocytic vesicle [GO:0045335]; phagophore assembly site membrane [GO:0034045]; retromer complex [GO:0030904]	GDP binding [GO:0019003]; GTPase activity [GO:0003924]; GTP binding [GO:0005525]; retromer complex binding [GO:1905394]	4	4	0	0	0	0	0	0	4	0	0	0	6.09089	0	0	0	#DIV/0!	0.656719				4	0	0	0	8.66667	0	0	0	#DIV/0!	0.461538	#DIV/0!	#DIV/0!	#DIV/0!
1004	1628	A0A286ZP85|A0A286ZP85_PIG	EIF3C	Eukaryotic translation initiation factor 3 subunit C OS=Sus scrofa OX=9823 GN=LOC110260088 PE=3 SV=1	108942	formation of cytoplasmic translation initiation complex [GO:0001732]; translational initiation [GO:0006413]	eukaryotic 43S preinitiation complex [GO:0016282]; eukaryotic 48S preinitiation complex [GO:0033290]; eukaryotic translation initiation factor 3 complex [GO:0005852]; eukaryotic translation initiation factor 3 complex, eIF3m [GO:0071541]	translation initiation factor activity [GO:0003743]; translation initiation factor binding [GO:0031369]	0	0	0	0	0	0	4	0	0	0	0	3.43591	0	0	0	0	0.373901					0	0	0	4.35602	0	0	0	0	0.373901	#DIV/0!	#DIV/0!	#DIV/0!	#DIV/0!
90	986	A0A286ZPA9|A0A286ZPA9_PIG	PSP-I	Uncharacterized protein OS=Sus scrofa OX=9823 GN=PSP-I PE=4 SV=1	14467	single fertilization [GO:0007338]			87	74	16	33	98	107	76	86	87	27.1093	140.104	65.2823	112.681	43.5196	131.931	82.081	0.85187	0.772088	0.622921	1.06195	0.795341	87	11.8434	180.389	82.7644	160.333	27.7895	229.443	111.106	0.704036	0.54262	0.426184	0.786205	0.744917
689	1197	A0A286ZPE3|A0A286ZPE3_PIG	HNRNPA1	Heterogeneous nuclear ribonucleoprotein A1 OS=Sus scrofa OX=9823 GN=HNRNPA1 PE=1 SV=1	38804	cellular response to glucose starvation [GO:0042149]; cellular response to sodium arsenite [GO:1903936]; import into nucleus [GO:0051170]; negative regulation of telomere maintenance via telomerase [GO:0032211]; nuclear export [GO:0051168]; positive regulation of telomere maintenance via telomerase [GO:0032212]; regulation of alternative mRNA splicing, via spliceosome [GO:0000381]	catalytic step 2 spliceosome [GO:0071013]; cytoplasm [GO:0005737]; nucleoplasm [GO:0005654]; nucleus [GO:0005634]; ribonucleoprotein complex [GO:1990904]	G-rich strand telomeric DNA binding [GO:0098505]; miRNA binding [GO:0035198]; mRNA binding [GO:0003729]; pre-mRNA binding [GO:0036002]; protein domain specific binding [GO:0019904]; RNA binding [GO:0003723]; telomeric repeat-containing RNA binding [GO:0061752]	0	0	0	0	0	0	14	0	0	0	0	12.0257	0	0	0	0	0.373901					0	0	0	15.2461	0	0	0	0	0.373901	#DIV/0!	#DIV/0!	#DIV/0!	#DIV/0!
546	862	A0A286ZPG4|A0A286ZPG4_PIG	FLNB	Filamin B OS=Sus scrofa OX=9823 GN=FLNB PE=1 SV=1	278931	actin cytoskeleton organization [GO:0030036]; cell differentiation [GO:0030154]		actin binding [GO:0003779]	8	9	11	19	3	4	51	19	8	18.6376	4.2889	43.8079	13.7045	25.0567	4.93199	18.1342	0.657412	0.58375	0.743817	0.869609	2.41576	8	8.14235	5.52212	55.5393	19.5	16	8.57732	24.5466	0.712211	0.410256	0.508897	0.643805	2.26261
1462	4767	A0A286ZPH4|A0A286ZPH4_PIG	UBE2D2	Ubiquitin-conjugating enzyme E2 D2 OS=Sus scrofa OX=9823 GN=UBE2D2 PE=3 SV=1	16579	protein autoubiquitination [GO:0051865]; protein K48-linked ubiquitination [GO:0070936]	ubiquitin ligase complex [GO:0000151]	ATP binding [GO:0005524]; ubiquitin conjugating enzyme activity [GO:0061631]	2	0	0	0	0	0	0	0	2	0	0	0	0	0	0	0	#DIV/0!					2	0	0	0	0	0	0	0	#DIV/0!	#DIV/0!	#DIV/0!	#DIV/0!	#DIV/0!
332	505	A0A286ZPL6|A0A286ZPL6_PIG	D2HGDH	D-2-hydroxyglutarate dehydrogenase OS=Sus scrofa OX=9823 GN=D2HGDH PE=1 SV=1	50444			FAD binding [GO:0071949]; oxidoreductase activity [GO:0016491]	0	0	11	16	0	0	7	11	0	18.6376	0	6.01285	0	21.1004	0	10.4987	0.791635		0.883283		0.572721	0	8.14235	0	7.62304	0	13.4737	0	14.2112	0.496383	#DIV/0!	0.604315	#DIV/0!	0.536411
629	834	A0A286ZPP6|A0A286ZPP6_PIG	ACAA2	3-ketoacyl-CoA thiolase, mitochondrial OS=Sus scrofa OX=9823 GN=ACAA2 PE=1 SV=1	42634			transferase activity, transferring acyl groups other than amino-acyl groups [GO:0016747]	11	3	4	3	18	0	7	1	11	6.77732	25.7334	6.01285	4.56817	3.95633	0	0.95443	0.162783	2.40797	1.71303		6.29993	11	2.96085	33.1327	7.62304	6.5	2.52632	0	1.29193	0.230262	1.69231	1.172	#DIV/0!	5.90052
995	1778	A0A286ZPP9|A0A286ZPP9_PIG	TBC1D24	TBC1 domain family member 24 OS=Sus scrofa OX=9823 GN=TBC1D24 PE=1 SV=1	62909	negative regulation of oxidative stress-induced neuron death [GO:1903204]; negative regulation of peptidyl-cysteine S-nitrosylation [GO:1902083]; neuron projection development [GO:0031175]			0	0	0	3	0	0	0	0	0	0	0	0	0	3.95633	0	0	0.373901		0			0	0	0	0	0	2.52632	0	0	0.373901	#DIV/0!	0	#DIV/0!	#DIV/0!
1418	2837	A0A286ZPR5|A0A286ZPR5_PIG	EIF2A	Eukaryotic translation initiation factor 2A OS=Sus scrofa OX=9823 GN=EIF2A PE=1 SV=1	60859			translation initiation factor activity [GO:0003743]	0	0	0	0	0	0	2	0	0	0	0	1.71796	0	0	0	0	0.373901					0	0	0	2.17801	0	0	0	0	0.373901	#DIV/0!	#DIV/0!	#DIV/0!	#DIV/0!
487	1285	A0A286ZPR8|A0A286ZPR8_PIG	UQCRB	Cytochrome b-c1 complex subunit 7 OS=Sus scrofa OX=9823 GN=UQCRB PE=1 SV=1	13564	mitochondrial electron transport, ubiquinol to cytochrome c [GO:0006122]	mitochondrial respiratory chain complex III [GO:0005750]		14	7	0	0	0	0	0	0	14	0	0	0	10.6591	0	0	0	#DIV/0!	1.31344				14	0	0	0	15.1667	0	0	0	#DIV/0!	0.923077	#DIV/0!	#DIV/0!	#DIV/0!
822	1010	A0A286ZPS3|A0A286ZPS3_PIG	RGS22	Regulator of G protein signaling 22 OS=Sus scrofa OX=9823 GN=RGS22 PE=4 SV=1	129898				8	0	0	0	0	0	0	0	8	0	0	0	0	0	0	0	#DIV/0!					8	0	0	0	0	0	0	0	#DIV/0!	#DIV/0!	#DIV/0!	#DIV/0!	#DIV/0!
950	2117	A0A286ZPT0|A0A286ZPT0_PIG	COPB2	Coatomer subunit beta' OS=Sus scrofa OX=9823 GN=COPB2 PE=1 SV=1	102346	intracellular protein transport [GO:0006886]; vesicle-mediated transport [GO:0016192]	COPI-coated vesicle membrane [GO:0030663]; Golgi membrane [GO:0000139]; membrane coat [GO:0030117]	structural molecule activity [GO:0005198]	2	4	0	0	0	0	3	0	2	0	0	2.57693	6.09089	0	0	0	0.373901	0.328359				2	0	0	3.26702	8.66667	0	0	0	0.373901	0.230769	#DIV/0!	#DIV/0!	#DIV/0!
454	1190	A0A286ZPT6|A0A286ZPT6_PIG	NDUFV2	Uncharacterized protein OS=Sus scrofa OX=9823 GN=NDUFV2 PE=1 SV=1	25543			2 iron, 2 sulfur cluster binding [GO:0051537]; metal ion binding [GO:0046872]; oxidoreductase activity [GO:0016491]	14	9	6	19	0	0	6	5	14	10.166	0	5.15387	13.7045	25.0567	0	4.77215	0.588035	1.02156	0.405719		1.07999	14	4.44128	0	6.53403	19.5	16	0	6.45963	0.489077	0.717949	0.27758	#DIV/0!	1.01152
932	2029	A0A286ZPY2|A0A286ZPY2_PIG		Uncharacterized protein OS=Sus scrofa OX=9823 GN=LOC110260348 PE=3 SV=1	28739			glutathione transferase activity [GO:0004364]	0	0	0	0	0	0	4	4	0	0	0	3.43591	0	0	0	3.81772	0.944312				0.899991	0	0	0	4.35602	0	0	0	5.1677	0.910199	#DIV/0!	#DIV/0!	#DIV/0!	0.842932
423	391	A0A286ZQ07|A0A286ZQ07_PIG	SLC25A12	Solute carrier family 25 member 12 OS=Sus scrofa OX=9823 GN=SLC25A12 PE=1 SV=1	75031	aspartate transmembrane transport [GO:0015810]; malate-aspartate shuttle [GO:0043490]; response to calcium ion [GO:0051592]	integral component of membrane [GO:0016021]; mitochondrion [GO:0005739]	calcium ion binding [GO:0005509]; identical protein binding [GO:0042802]; L-aspartate transmembrane transporter activity [GO:0015183]; L-glutamate transmembrane transporter activity [GO:0005313]	18	7	0	0	0	0	0	0	18	0	0	0	10.6591	0	0	0	#DIV/0!	1.68871				18	0	0	0	15.1667	0	0	0	#DIV/0!	1.18681	#DIV/0!	#DIV/0!	#DIV/0!
403	458	A0A286ZQ47|A0A286ZQ47_PIG	PFKM	ATP-dependent 6-phosphofructokinase OS=Sus scrofa OX=9823 GN=PFKM PE=1 SV=1	88547	fructose 6-phosphate metabolic process [GO:0006002]	cytoplasm [GO:0005737]	6-phosphofructokinase activity [GO:0003872]; ATP binding [GO:0005524]; metal ion binding [GO:0046872]	22	5	7	10	6	2	17	28	22	11.8603	8.5778	14.6026	7.61361	13.1878	2.466	26.724	0.752211	2.88956	0.899343	3.47843	0.546423	22	5.18149	11.0442	18.5131	10.8333	8.42105	4.28866	36.1739	0.683018	2.03077	0.615302	2.57522	0.51178
356	161	A0A286ZQ50|A0A286ZQ50_PIG	NUP155	Nucleoporin 155 OS=Sus scrofa OX=9823 GN=NUP155 PE=1 SV=1	154398	atrial cardiac muscle cell action potential [GO:0086014]; mRNA export from nucleus [GO:0006406]; nuclear envelope organization [GO:0006998]; protein import into nucleus [GO:0006606]	nuclear membrane [GO:0031965]; nuclear pore [GO:0005643]	structural constituent of nuclear pore [GO:0017056]	30	2	5	4	12	0	46	19	30	8.47165	17.1556	39.513	3.04544	5.2751	0	18.1342	0.263446	9.85078	1.60597		2.17892	30	3.70107	22.0885	50.0942	4.33333	3.36842	0	24.5466	0.361179	6.92308	1.09875	#DIV/0!	2.04078
1017	2540	A0A286ZQ54|A0A286ZQ54_PIG	ATP2A3	Calcium-transporting ATPase OS=Sus scrofa OX=9823 GN=ATP2A3 PE=3 SV=1	111452		integral component of membrane [GO:0016021]; sarcoplasmic reticulum membrane [GO:0033017]	ATPase-coupled calcium transmembrane transporter activity [GO:0005388]; ATP binding [GO:0005524]	4	1	0	0	0	0	0	0	4	0	0	0	1.52272	0	0	0	#DIV/0!	2.62687				4	0	0	0	2.16667	0	0	0	#DIV/0!	1.84615	#DIV/0!	#DIV/0!	#DIV/0!
1034	2071	A0A286ZQ62|A0A286ZQ62_PIG	CSNK1G1	Casein kinase 1 gamma 1 OS=Sus scrofa OX=9823 GN=CSNK1G1 PE=3 SV=1	48381			ATP binding [GO:0005524]; protein serine/threonine kinase activity [GO:0004674]	0	0	0	0	0	0	3	2	0	0	0	2.57693	0	0	0	1.90886	0.845155				1.34999	0	0	0	3.26702	0	0	0	2.58385	0.877674	#DIV/0!	#DIV/0!	#DIV/0!	1.2644
200	702	A0A286ZQ79|A0A286ZQ79_PIG	AK1	Adenylate kinase isoenzyme 1 OS=Sus scrofa OX=9823 GN=AK1 PE=1 SV=1	23416	ADP biosynthetic process [GO:0006172]; AMP metabolic process [GO:0046033]; ATP metabolic process [GO:0046034]; cell cycle arrest [GO:0007050]; nucleoside triphosphate biosynthetic process [GO:0009142]	cytosol [GO:0005829]; outer dense fiber [GO:0001520]; plasma membrane [GO:0005886]	adenylate kinase activity [GO:0004017]; ATP binding [GO:0005524]; nucleoside diphosphate kinase activity [GO:0004550]	45	23	4	4	28	13	8	3	45	6.77732	40.0297	6.87182	35.0226	5.2751	16.029	2.86329	0.45083	1.28488	1.28478	2.49734	2.39998	45	2.96085	51.5398	8.71204	49.8333	3.36842	27.8763	3.87578	0.617587	0.90301	0.879004	1.84888	2.24782
1133	2995	A0A286ZQA7|A0A286ZQA7_PIG	TST	Sulfurtransferase OS=Sus scrofa OX=9823 GN=TST PE=1 SV=1	37657			thiosulfate sulfurtransferase activity [GO:0004792]	3	1	0	0	0	0	0	0	3	0	0	0	1.52272	0	0	0	#DIV/0!	1.97016				3	0	0	0	2.16667	0	0	0	#DIV/0!	1.38462	#DIV/0!	#DIV/0!	#DIV/0!
1114	2671	A0A286ZQC1|A0A286ZQC1_PIG	SUGT1	SGT1 homolog MIS12 kinetochore complex assembly cochaperone OS=Sus scrofa OX=9823 GN=SUGT1 PE=1 SV=1	38290	positive regulation by host of symbiont catalytic activity [GO:0043947]; regulation of protein stability [GO:0031647]	protein-containing complex [GO:0032991]		3	1	1	12	0	12	2	30	3	1.69433	0	1.71796	1.52272	15.8253	14.796	28.6329	0.0142772	1.97016	0.107065	0	0.0599994	3	0.740214	0	2.17801	2.16667	10.1053	25.732	38.7578	0.0451915	1.38462	0.0732503	0	0.0561955
1141	2151	A0A286ZQC7|A0A286ZQC7_PIG	APOA1	Apolipoprotein A-I OS=Sus scrofa OX=9823 GN=APOA1 PE=3 SV=1	25829	lipid transport [GO:0006869]; lipoprotein metabolic process [GO:0042157]	extracellular region [GO:0005576]	lipid binding [GO:0008289]	4	0	0	0	0	0	0	0	4	0	0	0	0	0	0	0	#DIV/0!					4	0	0	0	0	0	0	0	#DIV/0!	#DIV/0!	#DIV/0!	#DIV/0!	#DIV/0!
235	626	A0A286ZQE4|A0A286ZQE4_PIG	GAPDH	Glyceraldehyde-3-phosphate dehydrogenase OS=Sus scrofa OX=9823 GN=GAPDH PE=1 SV=1	38951	glucose metabolic process [GO:0006006]; glycolytic process [GO:0006096]		NAD binding [GO:0051287]; NADP binding [GO:0050661]; glyceraldehyde-3-phosphate dehydrogenase (NAD+) (phosphorylating) activity [GO:0004365]	0	0	22	21	0	0	0	0	0	37.2753	0	0	0	27.6943	0	0	0.846616		1.34596			0	16.2847	0	0	0	17.6842	0	0	0.956369	#DIV/0!	0.920861	#DIV/0!	#DIV/0!
1219	2414	A0A286ZQN9|A0A286ZQN9_PIG	HNRNPH1	Heterogeneous nuclear ribonucleoprotein H1 OS=Sus scrofa OX=9823 GN=HNRNPH1 PE=1 SV=1	49229			RNA binding [GO:0003723]	1	2	0	0	0	0	0	0	1	0	0	0	3.04544	0	0	0	#DIV/0!	0.328359				1	0	0	0	4.33333	0	0	0	#DIV/0!	0.230769	#DIV/0!	#DIV/0!	#DIV/0!
63	2789	A0A286ZQQ8|A0A286ZQQ8_PIG		Uncharacterized protein OS=Sus scrofa OX=9823 PE=4 SV=1	16356				0	0	0	0	7	173	0	0	0	0	10.0074	0	0	0	213.309	0	0.394989			0.0469153		0	0	12.885	0	0	0	370.969	0	0.389331	#DIV/0!	#DIV/0!	0.0347332	#DIV/0!
1077	2474	A0A286ZQR7|A0A286ZQR7_PIG	RANBP9	RAN binding protein 9 OS=Sus scrofa OX=9823 GN=RANBP9 PE=4 SV=1	60635				0	0	0	0	0	0	2	2	0	0	0	1.71796	0	0	0	1.90886	0.944312				0.899991	0	0	0	2.17801	0	0	0	2.58385	0.910199	#DIV/0!	#DIV/0!	#DIV/0!	0.842932
942	3968	A0A286ZQV8|A0A286ZQV8_PIG		Uncharacterized protein OS=Sus scrofa OX=9823 PE=4 SV=1	18072			peroxiredoxin activity [GO:0051920]	0	0	0	0	0	0	3	5	0	0	0	2.57693	0	0	0	4.77215	0.706363				0.539994	0	0	0	3.26702	0	0	0	6.45963	0.681973	#DIV/0!	#DIV/0!	#DIV/0!	0.505759
180	153	A0A286ZQW4|A0A286ZQW4_PIG	NUP210L	Nucleoporin 210 like OS=Sus scrofa OX=9823 GN=NUP210L PE=4 SV=1	210467	Sertoli cell development [GO:0060009]; spermatid development [GO:0007286]	integral component of membrane [GO:0016021]		71	8	0	0	0	0	0	0	71	0	0	0	12.1818	0	0	0	#DIV/0!	5.82838				71	0	0	0	17.3333	0	0	0	#DIV/0!	4.09615	#DIV/0!	#DIV/0!	#DIV/0!
82	95	A0A286ZQX0|A0A286ZQX0_PIG	AKAP3	A-kinase anchoring protein 3 OS=Sus scrofa OX=9823 GN=AKAP3 PE=4 SV=1	95052	blastocyst hatching [GO:0001835]; protein localization [GO:0008104]; transmembrane receptor protein serine/threonine kinase signaling pathway [GO:0007178]	acrosomal vesicle [GO:0001669]; sperm fibrous sheath [GO:0035686]; sperm principal piece [GO:0097228]	protein kinase A binding [GO:0051018]	116	56	27	31	33	38	65	19	116	45.7469	47.1779	55.8336	85.2724	40.882	46.8539	18.1342	0.199037	1.36035	1.119	1.00692	3.07892	116	19.9858	60.7434	70.7853	121.333	26.1053	81.4845	24.5466	0.803743	0.956044	0.765584	0.745459	2.88371
534	901	A0A286ZQY1|A0A286ZQY1_PIG	DNAH5	Dynein axonemal heavy chain 5 OS=Sus scrofa OX=9823 GN=DNAH5 PE=4 SV=1	527950	determination of left/right symmetry [GO:0007368]; epithelial cilium movement involved in extracellular fluid movement [GO:0003351]; flagellated sperm motility [GO:0030317]; heart development [GO:0007507]; lateral ventricle development [GO:0021670]; outer dynein arm assembly [GO:0036158]	9+2 motile cilium [GO:0097729]; extracellular region [GO:0005576]; outer dynein arm [GO:0036157]	ATP binding [GO:0005524]; microtubule motor activity [GO:0003777]	0	0	0	0	0	0	23	1	0	0	0	19.7565	0	0	0	0.95443	0.395645				20.6998	0	0	0	25.0471	0	0	0	1.29193	0.397189	#DIV/0!	#DIV/0!	#DIV/0!	19.3874
326	625	A0A286ZQY6|A0A286ZQY6_PIG	IDH3A	Isocitrate dehydrogenase [NAD] subunit mitochondrial OS=Sus scrofa OX=9823 GN=IDH3A PE=1 SV=1	39651	tricarboxylic acid cycle [GO:0006099]	mitochondrion [GO:0005739]	isocitrate dehydrogenase (NAD+) activity [GO:0004449]; magnesium ion binding [GO:0000287]; NAD binding [GO:0051287]	30	6	37	41	24	13	46	46	30	62.6902	34.3112	39.513	9.13633	54.0698	16.029	43.9038	0.628227	3.28359	1.15943	2.14058	0.899991	30	27.3879	44.177	50.0942	13	34.5263	27.8763	59.4286	0.996345	2.30769	0.793247	1.58475	0.842932
1003	2223	A0A286ZQZ7|A0A286ZQZ7_PIG	CHGB	Secretogranin-1 OS=Sus scrofa OX=9823 GN=CHGB PE=4 SV=1	74181		extracellular space [GO:0005615]; secretory granule [GO:0030141]		0	0	0	0	0	0	1	4	0	0	0	0.858978	0	0	0	3.81772	0.491675				0.224998	0	0	0	1.08901	0	0	0	5.1677	0.483031	#DIV/0!	#DIV/0!	#DIV/0!	0.210733
886	3216	A0A286ZR49|A0A286ZR49_PIG		Uncharacterized protein OS=Sus scrofa OX=9823 GN=PMAP-23 PE=3 SV=1	17500	defense response [GO:0006952]	extracellular region [GO:0005576]		0	0	1	3	0	6	0	0	0	1.69433	0	0	0	3.95633	7.39799	0	0.21896		0.428258	0		0	0.740214	0	0	0	2.52632	12.866	0	0.283245	#DIV/0!	0.293001	0	#DIV/0!
167	109	A0A286ZR68|A0A286ZR68_PIG	HSP90AB1	Uncharacterized protein OS=Sus scrofa OX=9823 GN=HSP90AB1 PE=1 SV=1	83967	protein folding [GO:0006457]		ATP binding [GO:0005524]; unfolded protein binding [GO:0051082]	57	29	23	40	0	0	76	15	57	38.9696	0	65.2823	44.1589	52.751	0	14.3164	0.641512	1.29079	0.738746		4.55995	57	17.0249	0	82.7644	62.8333	33.6842	0	19.3789	0.59567	0.907162	0.505427	#DIV/0!	4.27086
1244	2542	A0A286ZR93|A0A286ZR93_PIG	CCDC146	Coiled-coil domain containing 146 OS=Sus scrofa OX=9823 GN=CCDC146 PE=4 SV=1	92713				0	0	0	0	0	0	2	0	0	0	0	1.71796	0	0	0	0	0.373901					0	0	0	2.17801	0	0	0	0	0.373901	#DIV/0!	#DIV/0!	#DIV/0!	#DIV/0!
1054	2516	A0A286ZRB3|A0A286ZRB3_PIG	H3C14	Histone cluster 2 H3 family member c OS=Sus scrofa OX=9823 GN=HIST2H3C PE=1 SV=1	14633		nucleosome [GO:0000786]; nucleus [GO:0005634]	DNA binding [GO:0003677]; protein heterodimerization activity [GO:0046982]	2	3	0	0	0	0	0	0	2	0	0	0	4.56817	0	0	0	#DIV/0!	0.437812				2	0	0	0	6.5	0	0	0	#DIV/0!	0.307692	#DIV/0!	#DIV/0!	#DIV/0!
1204	1658	A0A286ZRC7|A0A286ZRC7_PIG	DCTN1	Uncharacterized protein OS=Sus scrofa OX=9823 GN=DCTN1 PE=1 SV=1	138471	establishment of mitotic spindle orientation [GO:0000132]; transport along microtubule [GO:0010970]	centrosome [GO:0005813]	microtubule binding [GO:0008017]	3	0	0	6	0	0	4	1	3	0	0	3.43591	0	7.91265	0	0.95443	0.545483		0		3.59996	3	0	0	4.35602	0	5.05263	0	1.29193	0.767933	#DIV/0!	0	#DIV/0!	3.37173
650	1488	A0A286ZRH7|A0A286ZRH7_PIG	CHCHD3	MICOS complex subunit OS=Sus scrofa OX=9823 GN=CHCHD3 PE=1 SV=1	26531		MICOS complex [GO:0061617]		12	1	6	3	0	0	0	0	12	10.166	0	0	1.52272	3.95633	0	0	0.599636	7.88062	2.56955			12	4.44128	0	0	2.16667	2.52632	0	0	0.726846	5.53846	1.75801	#DIV/0!	#DIV/0!
1085	4698	A0A286ZRI5|A0A286ZRI5_PIG	LGALS1	Galectin OS=Sus scrofa OX=9823 GN=LGALS1 PE=1 SV=1	14720			carbohydrate binding [GO:0030246]	3	2	0	0	0	0	0	0	3	0	0	0	3.04544	0	0	0	#DIV/0!	0.985078				3	0	0	0	4.33333	0	0	0	#DIV/0!	0.692308	#DIV/0!	#DIV/0!	#DIV/0!
655	1700	A0A286ZRI7|A0A286ZRI7_PIG	IQUB	IQ motif and ubiquitin domain containing OS=Sus scrofa OX=9823 GN=IQUB PE=4 SV=1	87616				0	0	0	0	7	0	0	0	0	0	10.0074	0	0	0	0	0	0.373901					0	0	12.885	0	0	0	0	0	0.373901	#DIV/0!	#DIV/0!	#DIV/0!	#DIV/0!
886	3221	A0A286ZRJ1|A0A286ZRJ1_PIG	LOC110256441	Uncharacterized protein OS=Sus scrofa OX=9823 GN=PMAP-23 PE=3 SV=1	19733	defense response [GO:0006952]	extracellular region [GO:0005576]		0	0	1	3	0	6	0	0	0	1.69433	0	0	0	3.95633	7.39799	0	0.21896		0.428258	0		0	0.740214	0	0	0	2.52632	12.866	0	0.283245	#DIV/0!	0.293001	0	#DIV/0!
427	824	A0A286ZRJ3|A0A286ZRJ3_PIG	ETFA	Electron transfer flavoprotein subunit alpha OS=Sus scrofa OX=9823 GN=ETFA PE=1 SV=1	36430	fatty acid beta-oxidation using acyl-CoA dehydrogenase [GO:0033539]	mitochondrion [GO:0005739]	electron transfer activity [GO:0009055]; flavin adenine dinucleotide binding [GO:0050660]	0	0	13	6	22	6	29	4	0	22.0263	31.4519	24.9104	0	7.91265	7.39799	3.81772	0.00300601		2.78368	4.25142	6.52493	0	9.62278	40.4956	31.5812	0	5.05263	12.866	5.1677	0.109699	#DIV/0!	1.90451	3.14749	6.11126
925	1985	A0A286ZRJ7|A0A286ZRJ7_PIG	CNTRL	Uncharacterized protein OS=Sus scrofa OX=9823 GN=CNTRL PE=4 SV=1	265454	regulation of cytoskeleton organization [GO:0051493]	microtubule organizing center [GO:0005815]	cytoskeletal protein binding [GO:0008092]	0	0	3	0	0	0	0	0	0	5.08299	0	0	0	0	0	0	0.373901					0	2.22064	0	0	0	0	0	0	0.373901	#DIV/0!	#DIV/0!	#DIV/0!	#DIV/0!
844	1457	A0A286ZRK1|A0A286ZRK1_PIG	FTL	Ferritin OS=Sus scrofa OX=9823 PE=3 SV=1	34769	cellular iron ion homeostasis [GO:0006879]; iron ion transport [GO:0006826]	cell [GO:0005623]	ferric iron binding [GO:0008199]	5	3	0	0	0	0	9	49	5	0	0	7.7308	4.56817	0	0	46.7671	0.456479	1.09453			0.165304	5	0	0	9.80105	6.5	0	0	63.3043	0.450575	0.769231	#DIV/0!	#DIV/0!	0.154824
963	2062	A0A286ZRL1|A0A286ZRL1_PIG	CLPP	ATP-dependent Clp protease proteolytic subunit OS=Sus scrofa OX=9823 GN=CLPP PE=1 SV=1	29826	proteolysis involved in cellular protein catabolic process [GO:0051603]	endopeptidase Clp complex [GO:0009368]; mitochondrial matrix [GO:0005759]	serine-type endopeptidase activity [GO:0004252]	2	4	10	8	0	0	1	4	2	16.9433	0	0.858978	6.09089	10.5502	0	3.81772	0.864953	0.328359	1.60597		0.224998	2	7.40214	0	1.08901	8.66667	6.73684	0	5.1677	0.730267	0.230769	1.09875	#DIV/0!	0.210733
563	2102	A0A286ZRQ7|A0A286ZRQ7_PIG		Uncharacterized protein OS=Sus scrofa OX=9823 PE=4 SV=1	17370				8	9	0	0	2	3	0	0	8	0	2.85927	0	13.7045	0	3.69899	0	0.86619	0.58375		0.772985		8	0	3.68142	0	19.5	0	6.43299	0	0.729287	0.410256	#DIV/0!	0.572271	#DIV/0!
845	2010	A0A286ZRR3|A0A286ZRR3_PIG	SELENBP1	Selenium binding protein 1 OS=Sus scrofa OX=9823 GN=SELENBP1 PE=1 SV=1	50728			selenium binding [GO:0008430]	4	4	0	0	0	0	0	0	4	0	0	0	6.09089	0	0	0	#DIV/0!	0.656719				4	0	0	0	8.66667	0	0	0	#DIV/0!	0.461538	#DIV/0!	#DIV/0!	#DIV/0!
63	2673	A0A286ZRV9|A0A286ZRV9_PIG		Uncharacterized protein OS=Sus scrofa OX=9823 PE=1 SV=1	20794	immune response [GO:6955]; immunoglobulin production [GO:2377]	extracellular space [GO:5615]		0	0	0	0	7	173	0	0	0	0	10.0074	0	0	0	213.309	0	0.394989			0.0469153		0	0	12.885	0	0	0	370.969	0	0.389331	#DIV/0!	#DIV/0!	0.0347332	#DIV/0!
1058	3771	A0A286ZRX4|A0A286ZRX4_PIG	MACROD1	Uncharacterized protein OS=Sus scrofa OX=9823 GN=MACROD1 PE=1 SV=1	36263	cellular response to DNA damage stimulus [GO:0006974]; peptidyl-glutamate ADP-deribosylation [GO:0140291]; purine nucleoside metabolic process [GO:0042278]	nucleoplasm [GO:0005654]	ADP-ribosylglutamate hydrolase activity [GO:0140293]; deacetylase activity [GO:0019213]	4	1	2	0	1	3	0	0	4	3.38866	1.42963	0	1.52272	0	3.69899	0	0.824531	2.62687		0.386493		4	1.48043	1.84071	0	2.16667	0	6.43299	0	0.664235	1.84615	#DIV/0!	0.286136	#DIV/0!
1462	4766	A0A286ZRY5|A0A286ZRY5_PIG	UBE2D3	Uncharacterized protein OS=Sus scrofa OX=9823 GN=UBE2D3 PE=3 SV=1	15732			ATP binding [GO:0005524]; transferase activity [GO:0016740]	2	0	0	0	0	0	0	0	2	0	0	0	0	0	0	0	#DIV/0!					2	0	0	0	0	0	0	0	#DIV/0!	#DIV/0!	#DIV/0!	#DIV/0!	#DIV/0!
1452	2475	A0A286ZRY7|A0A286ZRY7_PIG	ATP5S	ATP synthase H+ transporting mitochondrial Fo complex subunit s (factor B) OS=Sus scrofa OX=9823 GN=ATP5S PE=1 SV=1	28356				2	0	0	0	0	0	4	7	2	0	0	3.43591	0	0	0	6.68101	0.688046				0.51428	2	0	0	4.35602	0	0	0	9.04348	0.664819	#DIV/0!	#DIV/0!	#DIV/0!	0.481675
737	1163	A0A286ZRZ7|A0A286ZRZ7_PIG	SPAG9	Sperm associated antigen 9 OS=Sus scrofa OX=9823 GN=SPAG9 PE=1 SV=1	128955		integral component of membrane [GO:0016021]	MAP-kinase scaffold activity [GO:0005078]	0	0	0	6	1	4	0	0	0	0	1.42963	0	0	7.91265	4.93199	0	0.181596		0	0.28987		0	0	1.84071	0	0	5.05263	8.57732	0	0.200076	#DIV/0!	0	0.214602	#DIV/0!
1051	1764	A0A286ZS07|A0A286ZS07_PIG	SPTBN1	Spectrin beta chain OS=Sus scrofa OX=9823 GN=SPTBN1 PE=3 SV=1	245761	actin filament capping [GO:0051693]	spectrin [GO:0008091]	actin binding [GO:0003779]; structural constituent of cytoskeleton [GO:0005200]	0	0	0	0	0	0	3	1	0	0	0	2.57693	0	0	0	0.95443	0.586646				2.69997	0	0	0	3.26702	0	0	0	1.29193	0.603995	#DIV/0!	#DIV/0!	#DIV/0!	2.5288
743	1129	A0A286ZS39|A0A286ZS39_PIG	AGRN	Agrin OS=Sus scrofa OX=9823 GN=AGRN PE=1 SV=1	223046	animal organ morphogenesis [GO:9887]; dendrite development [GO:16358]; G protein-coupled acetylcholine receptor signaling pathway [GO:7213]; motor neuron axon guidance [GO:845]; neuromuscular junction development [GO:7528]; receptor clustering [GO:43113]; regulation of synaptic growth at neuromuscular junction [GO:8582]; tissue development [GO:9888]	basement membrane [GO:564]; cytosol [GO:5829]; plasma membrane [GO:5886]	calcium ion binding [GO:559]; laminin binding [GO:43236]	0	0	0	0	4	0	0	0	0	0	5.71854	0	0	0	0	0	0.373901					0	0	7.36283	0	0	0	0	0	0.373901	#DIV/0!	#DIV/0!	#DIV/0!	#DIV/0!
1063	1972	A0A286ZS40|A0A286ZS40_PIG	UFD1	Ubiquitin recognition factor in ER associated degradation 1 OS=Sus scrofa OX=9823 GN=UFD1 PE=1 SV=1	32808	ubiquitin-dependent protein catabolic process [GO:0006511]			0	0	0	0	0	0	0	3	0	0	0	0	0	0	0	2.86329	0.373901				0	0	0	0	0	0	0	0	3.87578	0.373901	#DIV/0!	#DIV/0!	#DIV/0!	0
1136	1800	A0A286ZS58|A0A286ZS58_PIG	MYCBPAP	MYCBP associated protein OS=Sus scrofa OX=9823 GN=MYCBPAP PE=4 SV=1	96260				4	0	1	6	0	0	0	0	4	1.69433	0	0	0	7.91265	0	0	0.485076		0.214129			4	0.740214	0	0	0	5.05263	0	0	0.445947	#DIV/0!	0.146501	#DIV/0!	#DIV/0!
1255	2935	A0A286ZS76|A0A286ZS76_PIG	HMGCS2	3-hydroxy-3-methylglutaryl coenzyme A synthase OS=Sus scrofa OX=9823 GN=LOC110260333 PE=1 SV=1	56930	isoprenoid biosynthetic process [GO:0008299]; sterol biosynthetic process [GO:0016126]		hydroxymethylglutaryl-CoA synthase activity [GO:0004421]	2	1	0	0	0	0	0	0	2	0	0	0	1.52272	0	0	0	#DIV/0!	1.31344				2	0	0	0	2.16667	0	0	0	#DIV/0!	0.923077	#DIV/0!	#DIV/0!	#DIV/0!
519	2287	A0A286ZS87|A0A286ZS87_PIG	GRN	Uncharacterized protein OS=Sus scrofa OX=9823 GN=GRN PE=1 SV=1	62366				0	0	0	0	4	7	0	0	0	0	5.71854	0	0	0	8.63098	0	0.792432			0.662559		0	0	7.36283	0	0	0	15.0103	0	0.671114	#DIV/0!	#DIV/0!	0.490518	#DIV/0!
129	150	A0A286ZSC6|A0A286ZSC6_PIG	DNAH8	Dynein axonemal heavy chain 8 OS=Sus scrofa OX=9823 GN=DNAH8 PE=4 SV=1	509113	microtubule-based movement [GO:0007018]	dynein complex [GO:0030286]	ATP binding [GO:0005524]; microtubule motor activity [GO:0003777]	107	8	0	0	46	2	407	8	107	0	65.7632	349.604	12.1818	0	2.466	7.63544	0.276467	8.78361		26.668	45.787	107	0	84.6726	443.225	17.3333	0	4.28866	10.3354	0.27645	6.17308	#DIV/0!	19.7434	42.8842
105	32	A0A286ZSD6|A0A286ZSD6_PIG	GPD2	Glycerol-3-phosphate dehydrogenase OS=Sus scrofa OX=9823 GN=GPD2 PE=1 SV=1	81116	camera-type eye development [GO:0043010]; gluconeogenesis [GO:0006094]; glycerol-3-phosphate metabolic process [GO:0006072]; multicellular organism growth [GO:0035264]	glycerol-3-phosphate dehydrogenase complex [GO:0009331]	calcium ion binding [GO:0005509]; sn-glycerol-3-phosphate:ubiquinone-8 oxidoreductase activity [GO:0052591]	101	40	9	9	26	9	0	0	101	15.249	37.1705	0	60.9089	11.869	11.097	0	0.439486	1.65821	1.28478	3.3496		101	6.66192	47.8584	0	86.6667	7.57895	19.299	0	0.595205	1.16538	0.879004	2.47984	#DIV/0!
706	1205	A0A286ZSD7|A0A286ZSD7_PIG	STOML2	Stomatin like 2 OS=Sus scrofa OX=9823 GN=STOML2 PE=1 SV=1	38645	CD4-positive, alpha-beta T cell activation [GO:0035710]; cellular calcium ion homeostasis [GO:0006874]; interleukin-2 production [GO:0032623]; lipid localization [GO:0010876]; mitochondrial ATP synthesis coupled proton transport [GO:0042776]; mitochondrial calcium ion transmembrane transport [GO:0006851]; mitochondrial protein processing [GO:0034982]; positive regulation of cardiolipin metabolic …	actin cytoskeleton [GO:0015629]; COP9 signalosome [GO:0008180]; extrinsic component of plasma membrane [GO:0019897]; immunological synapse [GO:0001772]; membrane raft [GO:0045121]; mitochondrial inner membrane [GO:0005743]; mitochondrial intermembrane space [GO:0005758]; T cell receptor complex [GO:0042101]	cardiolipin binding [GO:1901612]; GTPase binding [GO:0051020]	8	3	0	0	0	0	0	0	8	0	0	0	4.56817	0	0	0	#DIV/0!	1.75125				8	0	0	0	6.5	0	0	0	#DIV/0!	1.23077	#DIV/0!	#DIV/0!	#DIV/0!
868	1677	A0A286ZSF9|A0A286ZSF9_PIG	SPERT	Spermatid associated OS=Sus scrofa OX=9823 GN=SPERT PE=4 SV=1	48375				0	0	0	4	0	0	0	0	0	0	0	0	0	5.2751	0	0	0.373901		0			0	0	0	0	0	3.36842	0	0	0.373901	#DIV/0!	0	#DIV/0!	#DIV/0!
305	636	A0A286ZSG3|A0A286ZSG3_PIG	CAT	Catalase OS=Sus scrofa OX=9823 GN=CAT PE=1 SV=1	59929	hydrogen peroxide catabolic process [GO:0042744]; response to oxidative stress [GO:0006979]		catalase activity [GO:0004096]; heme binding [GO:0020037]; metal ion binding [GO:0046872]	16	23	0	0	4	10	7	17	16	0	5.71854	6.01285	35.0226	0	12.33	16.2253	0.347026	0.456848		0.463791	0.370584	16	0	7.36283	7.62304	49.8333	0	21.4433	21.9627	0.283576	0.32107	#DIV/0!	0.343363	0.34709
681	1346	A0A286ZSM7|A0A286ZSM7_PIG	GSN	Gelsolin OS=Sus scrofa OX=9823 GN=GSN PE=4 SV=1	82070	actin filament severing [GO:0051014]; actin nucleation [GO:0045010]; barbed-end actin filament capping [GO:0051016]		actin filament binding [GO:0051015]; calcium ion binding [GO:0005509]	6	6	1	2	5	3	22	3	6	1.69433	7.14817	18.8975	9.13633	2.63755	3.69899	2.86329	0.291142	0.656719	0.642388	1.93246	6.59993	6	0.740214	9.20354	23.9581	13	1.68421	6.43299	3.87578	0.350877	0.461538	0.439502	1.43068	6.1815
1155	2858	A0A286ZSR3|A0A286ZSR3_PIG	ACOX1	Acyl-coenzyme A oxidase OS=Sus scrofa OX=9823 GN=ACOX1 PE=1 SV=1	70397	fatty acid beta-oxidation using acyl-CoA oxidase [GO:0033540]; generation of precursor metabolites and energy [GO:0006091]; prostaglandin metabolic process [GO:0006693]; spermatogenesis [GO:0007283]; very long-chain fatty acid metabolic process [GO:0000038]	nucleolus [GO:0005730]; nucleoplasm [GO:0005654]; peroxisomal membrane [GO:0005778]; plasma membrane [GO:0005886]	acyl-CoA oxidase activity [GO:0003997]; FAD binding [GO:0071949]; PDZ domain binding [GO:0030165]; protein N-terminus binding [GO:0047485]	0	0	0	0	0	0	3	0	0	0	0	2.57693	0	0	0	0	0.373901					0	0	0	3.26702	0	0	0	0	0.373901	#DIV/0!	#DIV/0!	#DIV/0!	#DIV/0!
606	806	A0A286ZST3|A0A286ZST3_PIG	AGXT2	Uncharacterized protein OS=Sus scrofa OX=9823 GN=AGXT2 PE=1 SV=1	53224			pyridoxal phosphate binding [GO:0030170]; transaminase activity [GO:0008483]	12	3	0	0	0	0	6	5	12	0	0	5.15387	4.56817	0	0	4.77215	0.959266	2.62687			1.07999	12	0	0	6.53403	6.5	0	0	6.45963	0.993927	1.84615	#DIV/0!	#DIV/0!	1.01152
149	392	A0A286ZT13|A0A286ZT13_PIG	ALB	Serum albumin OS=Sus scrofa OX=9823 GN=ALB PE=1 SV=1	68171		extracellular space [GO:0005615]	metal ion binding [GO:0046872]	55	45	29	17	44	14	43	39	55	49.1356	62.9039	36.9361	68.5225	22.4192	17.262	37.2228	0.0664832	0.802656	2.19168	3.64407	0.992297	55	21.4662	80.9912	46.8272	97.5	14.3158	30.0206	50.3851	0.417989	0.564103	1.49948	2.69785	0.929386
1135	2549	A0A286ZT22|A0A286ZT22_PIG	EIF4A2	Eukaryotic translation initiation factor 4A2 OS=Sus scrofa OX=9823 GN=EIF4A2 PE=1 SV=1	40209		integral component of membrane [GO:0016021]	ATP binding [GO:0005524]; helicase activity [GO:0004386]; nucleic acid binding [GO:0003676]	0	0	0	0	0	0	4	0	0	0	0	3.43591	0	0	0	0	0.373901					0	0	0	4.35602	0	0	0	0	0.373901	#DIV/0!	#DIV/0!	#DIV/0!	#DIV/0!
150	92	A0A286ZT25|A0A286ZT25_PIG	LIPE	Hormone-sensitive lipase OS=Sus scrofa OX=9823 GN=LIPE PE=4 SV=1	88704	cholesterol metabolic process [GO:0008203]; lipid catabolic process [GO:0016042]		lipase activity [GO:0016298]	78	21	0	8	0	0	0	0	78	0	0	0	31.9772	10.5502	0	0	0.373901	2.43924	0			78	0	0	0	45.5	6.73684	0	0	0.373901	1.71429	0	#DIV/0!	#DIV/0!
1464	4839	A0A286ZT26|A0A286ZT26_PIG	SLC25A35	Solute carrier family 25 member 35 OS=Sus scrofa OX=9823 GN=SLC25A35 PE=1 SV=1	32557		integral component of membrane [GO:0016021]		2	0	0	0	0	0	0	0	2	0	0	0	0	0	0	0	#DIV/0!					2	0	0	0	0	0	0	0	#DIV/0!	#DIV/0!	#DIV/0!	#DIV/0!	#DIV/0!
417	484	A0A286ZT52|A0A286ZT52_PIG	PSMC3	Proteasome 26S subunit ATPase 3 OS=Sus scrofa OX=9823 GN=PSMC3 PE=1 SV=1	54806	blastocyst development [GO:0001824]; modulation by host of viral transcription [GO:0043921]; positive regulation of transcription by RNA polymerase II [GO:0045944]; protein catabolic process [GO:0030163]	nucleus [GO:0005634]; P-body [GO:0000932]; proteasome accessory complex [GO:0022624]	ATP binding [GO:0005524]; hydrolase activity [GO:0016787]; identical protein binding [GO:0042802]	20	6	11	13	0	0	9	18	20	18.6376	0	7.7308	9.13633	17.1441	0	17.1797	0.753122	2.18906	1.08712		0.449995	20	8.14235	0	9.80105	13	10.9474	0	23.2547	0.502811	1.53846	0.743772	#DIV/0!	0.421466
942	1582	A0A286ZT81|A0A286ZT81_PIG	WDR63	WD repeat domain 63 OS=Sus scrofa OX=9823 GN=WDR63 PE=4 SV=1	103905				6	0	4	0	5	0	0	0	6	6.77732	7.14817	0	0	0	0	0	0.116399					6	2.96085	9.20354	0	0	0	0	0	0.209275	#DIV/0!	#DIV/0!	#DIV/0!	#DIV/0!
619	1163	A0A286ZT91|A0A286ZT91_PIG	ABHD16B	Abhydrolase domain containing 16B OS=Sus scrofa OX=9823 GN=ABHD16B PE=4 SV=1	52367				10	4	0	0	0	0	0	0	10	0	0	0	6.09089	0	0	0	#DIV/0!	1.6418				10	0	0	0	8.66667	0	0	0	#DIV/0!	1.15385	#DIV/0!	#DIV/0!	#DIV/0!
658	1122	A0A286ZT96|A0A286ZT96_PIG	TIPRL	TOR signaling pathway regulator OS=Sus scrofa OX=9823 GN=TIPRL PE=1 SV=1	28906	regulation of phosphoprotein phosphatase activity [GO:43666]			0	0	0	0	0	7	0	0	0	0	0	0	0	0	8.63098	0	0.373901			0		0	0	0	0	0	0	15.0103	0	0.373901	#DIV/0!	#DIV/0!	0	#DIV/0!
784	1213	A0A286ZT99|A0A286ZT99_PIG	ITIH4	Inter-alpha-trypsin inhibitor heavy chain H4 OS=Sus scrofa OX=9823 GN=ITIH4 PE=1 SV=1	71904				6	3	0	0	0	0	0	0	6	0	0	0	4.56817	0	0	0	#DIV/0!	1.31344				6	0	0	0	6.5	0	0	0	#DIV/0!	0.923077	#DIV/0!	#DIV/0!	#DIV/0!
479	1231	A0A286ZTA4|A0A286ZTA4_PIG	ALDOB	Fructose-bisphosphate aldolase OS=Sus scrofa OX=9823 GN=ALDOB PE=1 SV=1	39699	fructose 1,6-bisphosphate metabolic process [GO:0030388]; fructose metabolic process [GO:0006000]; glycolytic process [GO:0006096]; NADH oxidation [GO:0006116]; positive regulation of ATPase activity [GO:0032781]; vacuolar proton-transporting V-type ATPase complex assembly [GO:0070072]	centriolar satellite [GO:0034451]	ATPase binding [GO:0051117]; cytoskeletal protein binding [GO:0008092]; fructose-1-phosphate aldolase activity [GO:0061609]; fructose binding [GO:0070061]; fructose-bisphosphate aldolase activity [GO:0004332]; identical protein binding [GO:0042802]	9	12	0	0	0	0	0	0	9	0	0	0	18.2727	0	0	0	#DIV/0!	0.492539				9	0	0	0	26	0	0	0	#DIV/0!	0.346154	#DIV/0!	#DIV/0!	#DIV/0!
1025	2186	A0A286ZTA9|A0A286ZTA9_PIG	DYNC1I2	Dynein cytoplasmic 1 intermediate chain 2 OX=9823 GN=DYNC1I2 PE=1 SV=1	64831	microtubule-based movement [GO:0007018]	centrosome [GO:0005813]; cytoplasmic dynein complex [GO:0005868]; microtubule [GO:0005874]; vesicle [GO:0031982]		0	0	0	0	0	0	5	0	0	0	0	4.29489	0	0	0	0	0.373901					0	0	0	5.44503	0	0	0	0	0.373901	#DIV/0!	#DIV/0!	#DIV/0!	#DIV/0!
845	2001	A0A286ZTB0|A0A286ZTB0_PIG	SELENBP1	Selenium binding protein 1 OS=Sus scrofa OX=9823 GN=SELENBP1 PE=1 SV=1	56148		fibrillar center [GO:0001650]	selenium binding [GO:0008430]	4	4	0	0	0	0	0	0	4	0	0	0	6.09089	0	0	0	#DIV/0!	0.656719				4	0	0	0	8.66667	0	0	0	#DIV/0!	0.461538	#DIV/0!	#DIV/0!	#DIV/0!
315	727	A0A286ZTB6|A0A286ZTB6_PIG	LOC110261265	Uncharacterized protein OS=Sus scrofa OX=9823 GN=LOC110261265 PE=1 SV=1	27337		extracellular region [GO:0005576]	metalloendopeptidase inhibitor activity [GO:0008191]	20	18	4	13	5	8	22	26	20	6.77732	7.14817	18.8975	27.409	17.1441	9.86398	24.8152	0.341414	0.729687	0.395315	0.724674	0.761531	20	2.96085	9.20354	23.9581	39	10.9474	17.1546	33.5901	0.406008	0.512821	0.270463	0.536504	0.71325
737	1156	A0A286ZTC5|A0A286ZTC5_PIG	SPAG9	Sperm associated antigen 9 OS=Sus scrofa OX=9823 GN=SPAG9 PE=1 SV=1	147039			MAP-kinase scaffold activity [GO:0005078]	0	0	0	6	1	4	6	11	0	0	1.42963	5.15387	0	7.91265	4.93199	10.4987	0.0659242		0	0.28987	0.490904	0	0	1.84071	6.53403	0	5.05263	8.57732	14.2112	0.120771	#DIV/0!	0	0.214602	0.459781
787	2388	A0A286ZTE0|A0A286ZTE0_PIG		Uncharacterized protein OS=Sus scrofa OX=9823 PE=4 SV=1	10578	mitochondrial electron transport, ubiquinol to cytochrome c [GO:0006122]	mitochondrion [GO:0005739]	ubiquinol-cytochrome-c reductase activity [GO:0008121]	0	0	2	4	0	0	0	0	0	3.38866	0	0	0	5.2751	0	0	0.778497		0.642388			0	1.48043	0	0	0	3.36842	0	0	0.634902	#DIV/0!	0.439502	#DIV/0!	#DIV/0!
346	777	A0A286ZTF3|A0A286ZTF3_PIG	PTPA	Serine/threonine-protein phosphatase 2A activator OS=Sus scrofa OX=9823 GN=PTPA PE=1 SV=1	36834		cytoplasm [GO:0005737]	peptidyl-prolyl cis-trans isomerase activity [GO:0003755]; phosphatase activator activity [GO:0019211]	0	0	6	20	1	20	5	13	0	10.166	1.42963	4.29489	0	26.3755	24.66	12.4076	0.0358244		0.385433	0.0579739	0.34615	0	4.44128	1.84071	5.44503	0	16.8421	42.8866	16.795	0.0691764	#DIV/0!	0.263701	0.0429204	0.324205
898	1881	A0A286ZTI3|A0A286ZTI3_PIG	ARF1	Uncharacterized protein OS=Sus scrofa OX=9823 GN=ARF1 PE=1 SV=1	23404			GTP binding [GO:0005525]	3	4	0	0	0	0	0	0	3	0	0	0	6.09089	0	0	0	#DIV/0!	0.492539				3	0	0	0	8.66667	0	0	0	#DIV/0!	0.346154	#DIV/0!	#DIV/0!	#DIV/0!
743	1199	A0A286ZTI4|A0A286ZTI4_PIG	RELCH	RAB11 binding and LisH domain coiled-coil and HEAT repeat containing OS=Sus scrofa OX=9823 GN=RELCH PE=1 SV=1	131932	intracellular cholesterol transport [GO:0032367]	trans-Golgi network [GO:0005802]		9	1	0	2	0	0	0	0	9	0	0	0	1.52272	2.63755	0	0	0.373901	5.91047	0			9	0	0	0	2.16667	1.68421	0	0	0.373901	4.15385	0	#DIV/0!	#DIV/0!
1262	2146	A0A286ZTJ6|A0A286ZTJ6_PIG	CORO1C	Coronin OS=Sus scrofa OX=9823 GN=CORO1C PE=1 SV=1	48690	actin cytoskeleton organization [GO:0030036]	actin cytoskeleton [GO:0015629]	actin filament binding [GO:0051015]	0	0	0	0	0	0	3	0	0	0	0	2.57693	0	0	0	0	0.373901					0	0	0	3.26702	0	0	0	0	0.373901	#DIV/0!	#DIV/0!	#DIV/0!	#DIV/0!
1108	2415	A0A286ZTN4|A0A286ZTN4_PIG	NIPSNAP2	Nipsnap homolog 2 OS=Sus scrofa OX=9823 GN=NIPSNAP2 PE=1 SV=1	37288	mitochondrion organization [GO:0007005]; oxidative phosphorylation [GO:0006119]	mitochondrial outer membrane [GO:0005741]; mitochondrion [GO:0005739]		0	0	0	0	0	0	1	3	0	0	0	0.858978	0	0	0	2.86329	0.539274				0.299997	0	0	0	1.08901	0	0	0	3.87578	0.526886	#DIV/0!	#DIV/0!	#DIV/0!	0.280977
904	2343	A0A286ZTN6|A0A286ZTN6_PIG	CFH	Uncharacterized protein OS=Sus scrofa OX=9823 GN=CFH PE=1 SV=1	131776				3	4	0	0	0	0	0	0	3	0	0	0	6.09089	0	0	0	#DIV/0!	0.492539				3	0	0	0	8.66667	0	0	0	#DIV/0!	0.346154	#DIV/0!	#DIV/0!	#DIV/0!
1202	2199	A0A286ZTR0|A0A286ZTR0_PIG	DRC1	Dynein regulatory complex subunit 1 OS=Sus scrofa OX=9823 GN=DRC1 PE=4 SV=1	75798	axonemal dynein complex assembly [GO:0070286]	axonemal dynein complex [GO:0005858]		3	0	0	0	0	0	6	1	3	0	0	5.15387	0	0	0	0.95443	0.467911				5.39994	3	0	0	6.53403	0	0	0	1.29193	0.475271	#DIV/0!	#DIV/0!	#DIV/0!	5.05759
303	873	A0A286ZTS1|A0A286ZTS1_PIG	L3HYPDH	Trans-L-3-hydroxyproline dehydratase OS=Sus scrofa OX=9823 GN=L3HYPDH PE=4 SV=1	38090			hydro-lyase activity [GO:0016836]	0	0	8	23	0	0	0	0	0	13.5546	0	0	0	30.3318	0	0	0.640117		0.446878			0	5.92171	0	0	0	19.3684	0	0	0.543053	#DIV/0!	0.30574	#DIV/0!	#DIV/0!
751	3977	A0A286ZTT9|A0A286ZTT9_PIG		Uncharacterized protein OS=Sus scrofa OX=9823 PE=4 SV=1	14158				0	0	0	0	0	0	10	4	0	0	0	8.58978	0	0	0	3.81772	0.638399				2.24998	0	0	0	10.8901	0	0	0	5.1677	0.659739	#DIV/0!	#DIV/0!	#DIV/0!	2.10733
955	1670	A0A286ZTU0|A0A286ZTU0_PIG	NUP54	Nucleoporin 54 OS=Sus scrofa OX=9823 GN=NUP54 PE=1 SV=1	55996		nuclear pore [GO:0005643]		6	0	2	7	0	9	1	7	6	3.38866	0	0.858978	0	9.23143	11.097	6.68101	0.00972589		0.367079	0	0.12857	6	1.48043	0	1.08901	0	5.89474	19.299	9.04348	0.0604895	#DIV/0!	0.251144	0	0.120419
756	1268	A0A286ZTV9|A0A286ZTV9_PIG	KTN1	Kinectin 1 OS=Sus scrofa OX=9823 GN=KTN1 PE=1 SV=1	148389	microtubule-based movement [GO:0007018]; protein transport [GO:0015031]	integral component of endoplasmic reticulum membrane [GO:0030176]	kinesin binding [GO:0019894]	0	0	0	0	0	0	6	6	0	0	0	5.15387	0	0	0	5.72658	0.944312				0.899991	0	0	0	6.53403	0	0	0	7.75155	0.910199	#DIV/0!	#DIV/0!	#DIV/0!	0.842932
1464	4838	A0A286ZTW6|A0A286ZTW6_PIG	SLC25A35	Solute carrier family 25 member 35 OS=Sus scrofa OX=9823 GN=SLC25A35 PE=1 SV=1	27069		integral component of membrane [GO:0016021]		2	0	0	0	0	0	0	0	2	0	0	0	0	0	0	0	#DIV/0!					2	0	0	0	0	0	0	0	#DIV/0!	#DIV/0!	#DIV/0!	#DIV/0!	#DIV/0!
1124	2625	A0A286ZTX0|A0A286ZTX0_PIG	HSPA13	Heat shock protein family A (Hsp70) member 13 OS=Sus scrofa OX=9823 GN=HSPA13 PE=1 SV=1	44995			ATP binding [GO:0005524]	0	0	0	0	0	0	3	1	0	0	0	2.57693	0	0	0	0.95443	0.586646				2.69997	0	0	0	3.26702	0	0	0	1.29193	0.603995	#DIV/0!	#DIV/0!	#DIV/0!	2.5288
595	1338	A0A286ZTX1|A0A286ZTX1_PIG	CUTC	CutC copper transporter OS=Sus scrofa OX=9823 GN=CUTC PE=1 SV=1	29263	copper ion homeostasis [GO:0055070]; protein tetramerization [GO:0051262]	cytosol [GO:0005829]; nucleolus [GO:0005730]; nucleoplasm [GO:0005654]	copper ion binding [GO:0005507]	7	8	24	77	62	124	115	151	7	40.6639	88.6373	98.7825	12.1818	101.546	152.892	144.119	0.0764405	0.574629	0.400449	0.579739	0.685423	7	17.7651	114.124	125.236	17.3333	64.8421	265.897	195.081	0.258484	0.403846	0.273975	0.429204	0.641968
947	2160	A0A286ZTY5|A0A286ZTY5_PIG	CFAP99	Cilia and flagella associated protein 99 OS=Sus scrofa OX=9823 GN=CFAP99 PE=4 SV=1	69425				0	0	0	3	0	0	2	2	0	0	0	1.71796	0	3.95633	0	1.90886	0.340184		0		0.899991	0	0	0	2.17801	0	2.52632	0	2.58385	0.43182	#DIV/0!	0	#DIV/0!	0.842932
748	2029	A0A286ZTZ3|A0A286ZTZ3_PIG	OXR1	Oxidation resistance 1 OS=Sus scrofa OX=9823 GN=OXR1 PE=1 SV=1	91539				0	0	2	4	0	0	0	3	0	3.38866	0	0	0	5.2751	0	2.86329	0.450993		0.642388		0	0	1.48043	0	0	0	3.36842	0	3.87578	0.217093	#DIV/0!	0.439502	#DIV/0!	0
1270	3589	A0A286ZU05|A0A286ZU05_PIG	DKKL1	Dickkopf like acrosomal protein 1 OS=Sus scrofa OX=9823 GN=DKKL1 PE=4 SV=1	26591	negative regulation of canonical Wnt signaling pathway [GO:0090090]; negative regulation of testosterone biosynthetic process [GO:2000225]; penetration of zona pellucida [GO:0007341]; positive regulation of apoptotic process [GO:0043065]; positive regulation of fat cell differentiation [GO:0045600]	acrosomal vesicle [GO:0001669]; extracellular space [GO:0005615]	co-receptor binding [GO:0039706]; receptor antagonist activity [GO:0048019]	0	0	0	0	0	0	0	3	0	0	0	0	0	0	0	2.86329	0.373901				0	0	0	0	0	0	0	0	3.87578	0.373901	#DIV/0!	#DIV/0!	#DIV/0!	0
396	1113	A0A286ZU25|A0A286ZU25_PIG	WDR77	WD repeat domain 77 OS=Sus scrofa OX=9823 GN=WDR77 PE=1 SV=1	37058				19	9	44	117	0	0	22	25	19	74.5505	0	18.8975	13.7045	154.297	0	23.8607	0.621887	1.38641	0.483163		0.791992	19	32.5694	0	23.9581	19.5	98.5263	0	32.2981	0.463607	0.974359	0.330565	#DIV/0!	0.74178
214	521	A0A286ZU64|A0A286ZU64_PIG	CAPZB	F-actin-capping protein subunit beta OS=Sus scrofa OX=9823 GN=CAPZB PE=1 SV=1	31154	actin cytoskeleton organization [GO:0030036]; barbed-end actin filament capping [GO:0051016]	F-actin capping protein complex [GO:0008290]; cytoplasm [GO:0005737]	actin binding [GO:0003779]	0	0	35	12	38	7	0	0	0	59.3016	54.3261	0	0	15.8253	8.63098	0	0.202778		3.74726	6.29431		0	25.9075	69.9469	0	0	10.1053	15.0103	0	0.322106	#DIV/0!	2.56376	4.65992	#DIV/0!
1149	2204	A0A286ZU72|A0A286ZU72_PIG	CLPB	ClpB homolog mitochondrial AAA ATPase chaperonin OS=Sus scrofa OX=9823 GN=CLPB PE=1 SV=1	74975	cellular response to heat [GO:0034605]		ATP binding [GO:0005524]	0	0	0	0	0	0	2	2	0	0	0	1.71796	0	0	0	1.90886	0.944312				0.899991	0	0	0	2.17801	0	0	0	2.58385	0.910199	#DIV/0!	#DIV/0!	#DIV/0!	0.842932
649	989	A0A286ZU89|A0A286ZU89_PIG	CTNNB1	Catenin beta 1 OS=Sus scrofa OX=9823 GN=CTNNB1 PE=1 SV=1	71438	cell adhesion [GO:0007155]		cadherin binding [GO:0045296]	0	0	0	0	0	0	12	6	0	0	0	10.3077	0	0	0	5.72658	0.717432				1.79998	0	0	0	13.0681	0	0	0	7.75155	0.744056	#DIV/0!	#DIV/0!	#DIV/0!	1.68586
174	698	A0A286ZU97|A0A286ZU97_PIG	MTCH2	Uncharacterized protein OS=Sus scrofa OX=9823 GN=MTCH2 PE=1 SV=1	33404		integral component of membrane [GO:0016021]		63	19	0	0	0	0	0	0	63	0	0	0	28.9317	0	0	0	#DIV/0!	2.17754				63	0	0	0	41.1667	0	0	0	#DIV/0!	1.53036	#DIV/0!	#DIV/0!	#DIV/0!
1042	2197	A0A286ZUA2|A0A286ZUA2_PIG	RSPH3	Radial spoke head 3 homolog OS=Sus scrofa OX=9823 GN=RSPH3 PE=4 SV=1	44619				5	0	0	0	0	0	0	0	5	0	0	0	0	0	0	0	#DIV/0!					5	0	0	0	0	0	0	0	#DIV/0!	#DIV/0!	#DIV/0!	#DIV/0!	#DIV/0!
717	1200	A0A286ZUD4|A0A286ZUD4_PIG	TEX33	Testis expressed 33 OS=Sus scrofa OX=9823 GN=TEX33 PE=4 SV=1	29217				10	1	0	0	0	0	0	0	10	0	0	0	1.52272	0	0	0	#DIV/0!	6.56719				10	0	0	0	2.16667	0	0	0	#DIV/0!	4.61538	#DIV/0!	#DIV/0!	#DIV/0!
281	609	A0A286ZUG8|A0A286ZUG8_PIG	NUP98	Nucleoporin 98 OS=Sus scrofa OX=9823 GN=NUP98 PE=1 SV=1	174397		nuclear pore [GO:0005643]	structural constituent of nuclear pore [GO:0017056]	0	0	13	21	4	15	12	20	0	22.0263	5.71854	10.3077	0	27.6943	18.495	19.0886	0.186138		0.795337	0.309194	0.539994	0	9.62278	7.36283	13.0681	0	17.6842	32.1649	25.8385	0.027925	#DIV/0!	0.544145	0.228909	0.505759
236	513	A0A286ZUI3|A0A286ZUI3_PIG	EEF1A1	Eukaryotic translation elongation factor 1 alpha 1 OS=Sus scrofa OX=9823 GN=EEF1A1 PE=1 SV=1	46662			GTPase activity [GO:0003924]; GTP binding [GO:0005525]; translation elongation factor activity [GO:0003746]	29	27	11	8	9	9	101	7	29	18.6376	12.8667	86.7568	41.1135	10.5502	11.097	6.68101	0.27575	0.705365	1.76657	1.15948	12.9856	29	8.14235	16.5664	109.99	58.5	6.73684	19.299	9.04348	0.369444	0.495726	1.20863	0.858407	12.1623
851	1938	A0A286ZUK6|A0A286ZUK6_PIG	TSTA3	Tissue specific transplantation antigen P35B OS=Sus scrofa OX=9823 GN=TSTA3 PE=1 SV=1	42697	'de novo' GDP-L-fucose biosynthetic process [GO:0042351]; GDP-mannose metabolic process [GO:0019673]; T cell mediated cytotoxicity [GO:0001913]		GDP-L-fucose synthase activity [GO:0050577]; GDP-mannose 3,5-epimerase activity [GO:0047918]; coenzyme binding [GO:0050662]; identical protein binding [GO:0042802]	0	0	2	2	1	8	0	3	0	3.38866	1.42963	0	0	2.63755	9.86398	2.86329	0.242753		1.28478	0.144935	0	0	1.48043	1.84071	0	0	1.68421	17.1546	3.87578	0.254724	#DIV/0!	0.879004	0.107301	0
938	1642	A0A286ZUK9|A0A286ZUK9_PIG	PPP1R16A	Uncharacterized protein OS=Sus scrofa OX=9823 GN=PPP1R16A PE=1 SV=1	116628	biosynthetic process [GO:0009058]		catalytic activity [GO:0003824]; pyridoxal phosphate binding [GO:0030170]	3	3	7	9	3	5	0	0	3	11.8603	4.2889	0	4.56817	11.869	6.16499	0	0.903681	0.656719	0.99927	0.695687		3	5.18149	5.52212	0	6.5	7.57895	10.7216	0	0.525936	0.461538	0.683669	0.515044	#DIV/0!
132	81	A0A286ZUM8|A0A286ZUM8_PIG	VCP	Transitional endoplasmic reticulum ATPase OS=Sus scrofa OX=9823 GN=VCP PE=1 SV=1	98280	activation of cysteine-type endopeptidase activity involved in apoptotic process [GO:0006919]; aggresome assembly [GO:0070842]; ATP metabolic process [GO:0046034]; autophagosome maturation [GO:0097352]; cellular response to arsenite ion [GO:1903843]; cellular response to heat [GO:0034605]; double-strand break repair [GO:0006302]; endoplasmic reticulum stress-induced pre-emptive quality control [G…	ATPase complex [GO:1904949]; cytoplasmic stress granule [GO:0010494]; cytosol [GO:0005829]; Derlin-1 retrotranslocation complex [GO:0036513]; lipid droplet [GO:0005811]; nucleoplasm [GO:0005654]; perinuclear region of cytoplasm [GO:0048471]; proteasome complex [GO:0000502]; site of double-strand break [GO:0035861]; synapse [GO:0045202]; VCP-NPL4-UFD1 AAA ATPase complex [GO:0034098]; VCP-NSFL1C co…	ADP binding [GO:0043531]; ATPase activity [GO:0016887]; ATP binding [GO:0005524]; BAT3 complex binding [GO:1904288]; deubiquitinase activator activity [GO:0035800]; identical protein binding [GO:0042802]; K48-linked polyubiquitin modification-dependent protein binding [GO:0036435]; MHC class I protein binding [GO:0042288]; protein domain specific binding [GO:0019904]; protein phosphatase binding …	72	40	70	118	52	16	0	0	72	118.603	74.341	0	60.9089	155.616	19.728	0	0.92671	1.18209	0.762155	3.7683		72	51.8149	95.7168	0	86.6667	99.3684	34.3093	0	0.914033	0.830769	0.521443	2.78982	#DIV/0!
473	1576	A0A286ZUN9|A0A286ZUN9_PIG	NDUFS8	NADH:ubiquinone oxidoreductase core subunit S8 OS=Sus scrofa OX=9823 GN=NDUFS8 PE=1 SV=1	23787		membrane [GO:0016020]	4 iron, 4 sulfur cluster binding [GO:0051539]; oxidoreductase activity, acting on NAD(P)H [GO:0016651]	17	5	0	0	0	0	0	0	17	0	0	0	7.61361	0	0	0	#DIV/0!	2.23284				17	0	0	0	10.8333	0	0	0	#DIV/0!	1.56923	#DIV/0!	#DIV/0!	#DIV/0!
650	1477	A0A286ZUS4|A0A286ZUS4_PIG	CHCHD3	MICOS complex subunit OS=Sus scrofa OX=9823 GN=CHCHD3 PE=1 SV=1	27752		MICOS complex [GO:0061617]	molecular adaptor activity [GO:0060090]	12	1	6	3	0	0	7	4	12	10.166	0	6.01285	1.52272	3.95633	0	3.81772	0.433779	7.88062	2.56955		1.57498	12	4.44128	0	7.62304	2.16667	2.52632	0	5.1677	0.613941	5.53846	1.75801	#DIV/0!	1.47513
1486	4662	A0A286ZV58|A0A286ZV58_PIG		Uncharacterized protein OS=Sus scrofa OX=9823 PE=4 SV=1	22753	microtubule-based movement [GO:0007018]		ATP binding [GO:0005524]; microtubule motor activity [GO:0003777]	2	0	0	0	0	0	0	0	2	0	0	0	0	0	0	0	#DIV/0!					2	0	0	0	0	0	0	0	#DIV/0!	#DIV/0!	#DIV/0!	#DIV/0!	#DIV/0!
859	1826	A0A286ZV95|A0A286ZV95_PIG	TMED10	Transmembrane p24 trafficking protein 10 OS=Sus scrofa OX=9823 GN=TMED10 PE=1 SV=1	24911	COPI-coated vesicle budding [GO:0035964]; Golgi organization [GO:0007030]; intracellular protein transport [GO:0006886]; regulated exocytosis [GO:0045055]; regulation of amyloid-beta formation [GO:1902003]	endoplasmic reticulum-Golgi intermediate compartment [GO:0005793]; endoplasmic reticulum membrane [GO:0005789]; gamma-secretase complex [GO:0070765]; Golgi membrane [GO:0000139]; integral component of membrane [GO:0016021]; zymogen granule membrane [GO:0042589]	syntaxin binding [GO:0019905]	5	3	5	0	3	0	0	0	5	8.47165	4.2889	0	4.56817	0	0	0	0.156977	1.09453				5	3.70107	5.52212	0	6.5	0	0	0	0.131386	0.769231	#DIV/0!	#DIV/0!	#DIV/0!
1116	2396	A0A286ZVG0|A0A286ZVG0_PIG	PSAP	Saposin-B-Val OS=Sus scrofa OX=9823 GN=PSAP PE=1 SV=1	58362	adenylate cyclase-inhibiting G protein-coupled receptor signaling pathway [GO:0007193]; cellular response to organic substance [GO:0071310]; cochlea development [GO:0090102]; corneocyte development [GO:0003335]; cornified envelope assembly [GO:1903575]; epithelial cell differentiation involved in prostate gland development [GO:0060742]; galactosylceramide catabolic process [GO:0006683]; gangliosi…	extracellular space [GO:0005615]; late endosome [GO:0005770]; lysosome [GO:0005764]	G protein-coupled receptor binding [GO:0001664]; beta-galactosidase activity [GO:0004565]; ganglioside GM1 binding [GO:1905573]; ganglioside GM2 binding [GO:1905574]; ganglioside GM3 binding [GO:1905575]; ganglioside GP1c binding [GO:1905577]; ganglioside GT1b binding [GO:1905576]; phospholipid binding [GO:0005543]; protease binding [GO:0002020]; protein homodimerization activity [GO:0042803]	0	0	1	1	0	0	0	0	0	1.69433	0	0	0	1.31878	0	0	0.869644		1.28478			0	0.740214	0	0	0	0.842105	0	0	0.931958	#DIV/0!	0.879004	#DIV/0!	#DIV/0!
608	4728	A0A286ZVG3|A0A286ZVG3_PIG	TMSB4X	Thymosin beta OS=Sus scrofa OX=9823 GN=LOC110257905 PE=3 SV=1	5081	actin filament organization [GO:0007015]	cytoplasm [GO:0005737]; cytoskeleton [GO:0005856]	actin monomer binding [GO:0003785]	8	7	2	1	0	0	0	0	8	3.38866	0	0	10.6591	1.31878	0	0	0.599636	0.750536	2.56955			8	1.48043	0	0	15.1667	0.842105	0	0	0.726846	0.527473	1.75801	#DIV/0!	#DIV/0!
925	1986	A0A286ZVG8|A0A286ZVG8_PIG	CNTRL	Uncharacterized protein OS=Sus scrofa OX=9823 GN=CNTRL PE=4 SV=1	266036	regulation of cytoskeleton organization [GO:0051493]	microtubule organizing center [GO:0005815]	cytoskeletal protein binding [GO:0008092]	0	0	3	0	0	0	0	0	0	5.08299	0	0	0	0	0	0	0.373901					0	2.22064	0	0	0	0	0	0	0.373901	#DIV/0!	#DIV/0!	#DIV/0!	#DIV/0!
1272	3760	A0A286ZVK0|A0A286ZVK0_PIG	TMEM38B	Transmembrane protein 38B OS=Sus scrofa OX=9823 GN=TMEM38B PE=1 SV=1	32477	bone development [GO:0060348]; bone mineralization [GO:0030282]; cellular response to caffeine [GO:0071313]; endoplasmic reticulum organization [GO:0007029]; extracellular matrix constituent secretion [GO:0070278]; lung alveolus development [GO:0048286]; lung epithelial cell differentiation [GO:0060487]; monovalent inorganic cation transport [GO:0015672]; phospholipid biosynthetic process [GO:000…	endoplasmic reticulum [GO:0005783]; integral component of membrane [GO:0016021]	cation channel activity [GO:0005261]	2	1	0	0	0	0	8	0	2	0	0	6.87182	1.52272	0	0	0	0.373901	1.31344				2	0	0	8.71204	2.16667	0	0	0	0.373901	0.923077	#DIV/0!	#DIV/0!	#DIV/0!
235	629	A0A286ZVK5|A0A286ZVK5_PIG	GAPDH	Glyceraldehyde-3-phosphate dehydrogenase OS=Sus scrofa OX=9823 GN=GAPDH PE=1 SV=1	37248	glucose metabolic process [GO:0006006]; glycolytic process [GO:0006096]		NAD binding [GO:0051287]; NADP binding [GO:0050661]; glyceraldehyde-3-phosphate dehydrogenase (NAD+) (phosphorylating) activity [GO:0004365]	0	0	22	21	0	0	0	0	0	37.2753	0	0	0	27.6943	0	0	0.846616		1.34596			0	16.2847	0	0	0	17.6842	0	0	0.956369	#DIV/0!	0.920861	#DIV/0!	#DIV/0!
948	2794	A0A286ZVL0|A0A286ZVL0_PIG	HNRNPU	Heterogeneous nuclear ribonucleoprotein U OS=Sus scrofa OX=9823 GN=HNRNPU PE=1 SV=1	90666	adaptive thermogenesis [GO:1990845]; cardiac muscle cell development [GO:0055013]; cellular response to glucocorticoid stimulus [GO:0071385]; cellular response to leukemia inhibitory factor [GO:1990830]; circadian regulation of gene expression [GO:0032922]; CRD-mediated mRNA stabilization [GO:0070934]; dendritic transport of messenger ribonucleoprotein complex [GO:0098963]; dosage compensation by…	catalytic step 2 spliceosome [GO:0071013]; cell surface [GO:0009986]; centrosome [GO:0005813]; CRD-mediated mRNA stability complex [GO:0070937]; cytoplasmic ribonucleoprotein granule [GO:0036464]; dendrite cytoplasm [GO:0032839]; inactive sex chromosome [GO:0098577]; kinetochore [GO:0000776]; midbody [GO:0030496]; mitotic spindle microtubule [GO:1990498]; mitotic spindle midzone [GO:1990023]; nuc…	actin binding [GO:0003779]; ATP binding [GO:0005524]; chromatin DNA binding [GO:0031490]; double-stranded RNA binding [GO:0003725]; identical protein binding [GO:0042802]; mRNA 3'-UTR binding [GO:0003730]; poly(A) binding [GO:0008143]; poly(C) RNA binding [GO:0017130]; poly(G) binding [GO:0034046]; pre-mRNA binding [GO:0036002]; promoter-specific chromatin binding [GO:1990841]; ribonucleoprotein …	0	6	0	0	0	0	0	0	0	0	0	0	9.13633	0	0	0	#DIV/0!	0				0	0	0	0	13	0	0	0	#DIV/0!	0	#DIV/0!	#DIV/0!	#DIV/0!
1164	2138	A0A286ZVQ0|A0A286ZVQ0_PIG	ACOT4	Acyl-CoA thioesterase 4 OS=Sus scrofa OX=9823 GN=ACOT4 PE=1 SV=1	25943				4	0	1	4	0	0	0	0	4	1.69433	0	0	0	5.2751	0	0	0.553304		0.321194			4	0.740214	0	0	0	3.36842	0	0	0.488479	#DIV/0!	0.219751	#DIV/0!	#DIV/0!
583	740	A0A286ZVR3|A0A286ZVR3_PIG	PAM	Peptidylglycine alpha-amidating monooxygenase OS=Sus scrofa OX=9823 GN=PAM PE=4 SV=1	108456	peptide amidation [GO:0001519]	integral component of membrane [GO:0016021]	copper ion binding [GO:0005507]; peptidylamidoglycolate lyase activity [GO:0004598]; peptidylglycine monooxygenase activity [GO:0004504]; zinc ion binding [GO:0008270]	0	0	0	11	9	15	0	0	0	0	12.8667	0	0	14.5065	18.495	0	0.396169		0	0.695687		0	0	16.5664	0	0	9.26316	32.1649	0	0.494596	#DIV/0!	0	0.515044	#DIV/0!
979	2372	A0A286ZVS4|A0A286ZVS4_PIG	MSRA	Methionine sulfoxide reductase A OS=Sus scrofa OX=9823 GN=MSRA PE=1 SV=1	24171			peptide-methionine (S)-S-oxide reductase activity [GO:0008113]	0	0	0	0	0	0	2	5	0	0	0	1.71796	0	0	0	4.77215	0.579529				0.359996	0	0	0	2.17801	0	0	0	6.45963	0.564024	#DIV/0!	#DIV/0!	#DIV/0!	0.337173
1027	2811	A0A286ZVT2|A0A286ZVT2_PIG		Uncharacterized protein OS=Sus scrofa OX=9823 PE=4 SV=1	12666	B cell receptor signaling pathway [GO:0050853]; complement activation, classical pathway [GO:0006958]; defense response to bacterium [GO:0042742]; innate immune response [GO:0045087]; phagocytosis, engulfment [GO:0006911]; phagocytosis, recognition [GO:0006910]; positive regulation of B cell activation [GO:0050871]	external side of plasma membrane [GO:0009897]; immunoglobulin complex, circulating [GO:0042571]	antigen binding [GO:0003823]; immunoglobulin receptor binding [GO:0034987]	0	0	0	0	0	0	3	2	0	0	0	2.57693	0	0	0	1.90886	0.845155				1.34999	0	0	0	3.26702	0	0	0	2.58385	0.877674	#DIV/0!	#DIV/0!	#DIV/0!	1.2644
845	1969	A0A286ZVY0|A0A286ZVY0_PIG	SELENBP1	Selenium binding protein 1 OS=Sus scrofa OX=9823 GN=SELENBP1 PE=1 SV=1	55946			selenium binding [GO:0008430]	4	4	0	0	0	0	0	0	4	0	0	0	6.09089	0	0	0	#DIV/0!	0.656719				4	0	0	0	8.66667	0	0	0	#DIV/0!	0.461538	#DIV/0!	#DIV/0!	#DIV/0!
1233	2129	A0A286ZVY9|A0A286ZVY9_PIG	EIF4G1	Eukaryotic translation initiation factor 4 gamma 1 OS=Sus scrofa OX=9823 GN=EIF4G1 PE=1 SV=1	173108			mRNA binding [GO:0003729]; translation initiation factor activity [GO:0003743]	0	0	0	0	0	0	3	0	0	0	0	2.57693	0	0	0	0	0.373901					0	0	0	3.26702	0	0	0	0	0.373901	#DIV/0!	#DIV/0!	#DIV/0!	#DIV/0!
998	2062	A0A286ZW24|A0A286ZW24_PIG	DMXL2	Dmx like 2 OS=Sus scrofa OX=9823 GN=DMXL2 PE=1 SV=1	339566				0	0	0	0	0	0	0	3	0	0	0	0	0	0	0	2.86329	0.373901				0	0	0	0	0	0	0	0	3.87578	0.373901	#DIV/0!	#DIV/0!	#DIV/0!	0
1071	2284	A0A286ZW54|A0A286ZW54_PIG	MIPEP	Mitochondrial intermediate peptidase OS=Sus scrofa OX=9823 GN=MIPEP PE=1 SV=1	72705			metal ion binding [GO:0046872]; metalloendopeptidase activity [GO:0004222]	0	0	0	0	0	0	2	3	0	0	0	1.71796	0	0	0	2.86329	0.748864				0.599994	0	0	0	2.17801	0	0	0	3.87578	0.721972	#DIV/0!	#DIV/0!	#DIV/0!	0.561955
725	1612	A0A286ZW70|A0A286ZW70_PIG	PPIB	Peptidyl-prolyl cis-trans isomerase OS=Sus scrofa OX=9823 GN=PPIB PE=1 SV=1	23785	bone development [GO:0060348]; chaperone-mediated protein folding [GO:0061077]; positive regulation by host of viral genome replication [GO:0044829]; positive regulation of multicellular organism growth [GO:0040018]; protein stabilization [GO:0050821]	endoplasmic reticulum chaperone complex [GO:0034663]; nucleus [GO:0005634]; perinuclear region of cytoplasm [GO:0048471]	cyclosporin A binding [GO:0016018]; peptidyl-prolyl cis-trans isomerase activity [GO:0003755]; RNA polymerase binding [GO:0070063]	6	5	0	0	5	6	12	12	6	0	7.14817	10.3077	7.61361	0	7.39799	11.4532	0.9232	0.788062		0.966232	0.899991	6	0	9.20354	13.0681	10.8333	0	12.866	15.5031	0.758033	0.553846	#DIV/0!	0.715339	0.842932
1017	2533	A0A286ZW82|A0A286ZW82_PIG	ATP2A3	Calcium-transporting ATPase OS=Sus scrofa OX=9823 GN=ATP2A3 PE=3 SV=1	109328		integral component of membrane [GO:0016021]; sarcoplasmic reticulum membrane [GO:0033017]	ATPase-coupled calcium transmembrane transporter activity [GO:0005388]; ATP binding [GO:0005524]	4	1	0	0	0	0	0	0	4	0	0	0	1.52272	0	0	0	#DIV/0!	2.62687				4	0	0	0	2.16667	0	0	0	#DIV/0!	1.84615	#DIV/0!	#DIV/0!	#DIV/0!
743	1249	A0A286ZW89|A0A286ZW89_PIG	AGRN	Agrin OS=Sus scrofa OX=9823 GN=AGRN PE=1 SV=1	190463			calcium ion binding [GO:559]	0	0	0	0	4	0	0	0	0	0	5.71854	0	0	0	0	0	0.373901					0	0	7.36283	0	0	0	0	0	0.373901	#DIV/0!	#DIV/0!	#DIV/0!	#DIV/0!
925	1995	A0A286ZWD4|A0A286ZWD4_PIG	CNTRL	Uncharacterized protein OS=Sus scrofa OX=9823 GN=LOC102166678 PE=4 SV=1	177488	regulation of cytoskeleton organization [GO:0051493]	microtubule organizing center [GO:0005815]	cytoskeletal protein binding [GO:0008092]	0	0	3	0	0	0	0	0	0	5.08299	0	0	0	0	0	0	0.373901					0	2.22064	0	0	0	0	0	0	0.373901	#DIV/0!	#DIV/0!	#DIV/0!	#DIV/0!
586	1237	A0A286ZWG1|A0A286ZWG1_PIG	NPLOC4	NPL4 homolog ubiquitin recognition factor OS=Sus scrofa OX=9823 GN=NPLOC4 PE=1 SV=1	71948	negative regulation of RIG-I signaling pathway [GO:0039536]; negative regulation of type I interferon production [GO:0032480]; retrograde protein transport, ER to cytosol [GO:0030970]; ubiquitin-dependent protein catabolic process [GO:0006511]	UFD1-NPL4 complex [GO:0036501]; VCP-NPL4-UFD1 AAA ATPase complex [GO:0034098]		0	0	2	9	0	0	4	10	0	3.38866	0	3.43591	0	11.869	0	9.5443	0.27041		0.285506		0.359996	0	1.48043	0	4.35602	0	7.57895	0	12.9193	0.284722	#DIV/0!	0.195334	#DIV/0!	0.337173
403	464	A0A286ZWG4|A0A286ZWG4_PIG	PFKM	ATP-dependent 6-phosphofructokinase OS=Sus scrofa OX=9823 GN=PFKM PE=1 SV=1	82463	fructose 6-phosphate metabolic process [GO:0006002]	cytoplasm [GO:0005737]	6-phosphofructokinase activity [GO:0003872]; ATP binding [GO:0005524]; metal ion binding [GO:0046872]	22	5	7	10	0	0	0	0	22	11.8603	0	0	7.61361	13.1878	0	0	0.943934	2.88956	0.899343			22	5.18149	0	0	10.8333	8.42105	0	0	0.759613	2.03077	0.615302	#DIV/0!	#DIV/0!
3	15	A0A286ZWH7|A0A286ZWH7_PIG	AKAP4	A-kinase anchoring protein 4 OS=Sus scrofa OX=9823 GN=AKAP4 PE=4 SV=1	94393	establishment of protein localization [GO:0045184]; flagellated sperm motility [GO:0030317]; motile cilium assembly [GO:0044458]; transmembrane receptor protein serine/threonine kinase signaling pathway [GO:0007178]	perinuclear region of cytoplasm [GO:0048471]; sperm fibrous sheath [GO:0035686]; sperm principal piece [GO:0097228]; Z disc [GO:0030018]	protein kinase A binding [GO:0051018]	607	344	158	121	67	114	317	170	607	267.704	95.7855	272.296	523.816	159.572	140.562	162.253	0.378973	1.1588	1.67764	0.681448	1.67822	607	116.954	123.327	345.215	745.333	101.895	244.454	219.627	0.94396	0.814401	1.14779	0.504502	1.57182
211	389	A0A286ZWJ1|A0A286ZWJ1_PIG	ACTG2	Actin gamma 2 smooth muscle enteric OS=Sus scrofa OX=9823 GN=ACTG2 PE=1 SV=1	41877		cytoplasm [GO:5737]; cytoskeleton [GO:5856]	ATP binding [GO:5524]	0	0	0	0	20	25	0	0	0	0	28.5927	0	0	0	30.8249	0	0.960203			0.927583		0	0	36.8142	0	0	0	53.6082	0	0.808961	#DIV/0!	#DIV/0!	0.686726	#DIV/0!
1072	1853	A0A286ZWJ3|A0A286ZWJ3_PIG	MATR3	Uncharacterized protein OS=Sus scrofa OX=9823 GN=MATR3 PE=1 SV=1	96456		nucleus [GO:0005634]	RNA binding [GO:0003723]; zinc ion binding [GO:0008270]	0	0	0	0	0	0	4	0	0	0	0	3.43591	0	0	0	0	0.373901					0	0	0	4.35602	0	0	0	0	0.373901	#DIV/0!	#DIV/0!	#DIV/0!	#DIV/0!
829	1234	A0A286ZWJ9|A0A286ZWJ9_PIG	SUCLG2	Succinate--CoA ligase [GDP-forming] subunit beta mitochondrial OS=Sus scrofa OX=9823 GN=SUCLG2 PE=3 SV=1	49503	succinyl-CoA metabolic process [GO:0006104]; tricarboxylic acid cycle [GO:0006099]	mitochondrion [GO:0005739]; plasma membrane [GO:0005886]	ATP binding [GO:0005524]; GTP binding [GO:0005525]; magnesium ion binding [GO:0000287]; succinate-CoA ligase (ADP-forming) activity [GO:0004775]; succinate-CoA ligase (GDP-forming) activity [GO:0004776]	6	2	6	7	0	0	0	0	6	10.166	0	0	3.04544	9.23143	0	0	0.949007	1.97016	1.10124			6	4.44128	0	0	4.33333	5.89474	0	0	0.853484	1.38462	0.753432	#DIV/0!	#DIV/0!
953	2341	A0A286ZWN6|A0A286ZWN6_PIG		Uncharacterized protein OS=Sus scrofa OX=9823 PE=4 SV=1	27501	B cell receptor signaling pathway [GO:0050853]; complement activation, classical pathway [GO:0006958]; defense response to bacterium [GO:0042742]; innate immune response [GO:0045087]; phagocytosis, engulfment [GO:0006911]; phagocytosis, recognition [GO:0006910]; positive regulation of B cell activation [GO:0050871]	external side of plasma membrane [GO:0009897]; immunoglobulin complex, circulating [GO:0042571]	antigen binding [GO:0003823]; immunoglobulin receptor binding [GO:0034987]	0	0	0	0	0	0	2	2	0	0	0	1.71796	0	0	0	1.90886	0.944312				0.899991	0	0	0	2.17801	0	0	0	2.58385	0.910199	#DIV/0!	#DIV/0!	#DIV/0!	0.842932
1114	2335	A0A286ZWP2|A0A286ZWP2_PIG	LETM2	Leucine zipper and EF-hand containing transmembrane protein 2 OS=Sus scrofa OX=9823 GN=LETM2 PE=4 SV=1	48367		integral component of membrane [GO:0016021]; mitochondrion [GO:0005739]	ribosome binding [GO:0043022]	0	0	2	0	0	0	0	0	0	3.38866	0	0	0	0	0	0	0.373901					0	1.48043	0	0	0	0	0	0	0.373901	#DIV/0!	#DIV/0!	#DIV/0!	#DIV/0!
1284	3370	A0A286ZWP6|A0A286ZWP6_PIG	DNAJB6	Uncharacterized protein OS=Sus scrofa OX=9823 GN=DNAJB6 PE=1 SV=1	36218	actin cytoskeleton organization [GO:0030036]; chorio-allantoic fusion [GO:0060710]; chorion development [GO:0060717]; extracellular matrix organization [GO:0030198]; intermediate filament organization [GO:0045109]; negative regulation of cysteine-type endopeptidase activity involved in apoptotic process [GO:0043154]; negative regulation of inclusion body assembly [GO:0090084]; negative regulation…	cytosol [GO:0005829]; nucleoplasm [GO:0005654]; perinuclear region of cytoplasm [GO:0048471]; Z disc [GO:0030018]	ATPase activator activity [GO:0001671]; chaperone binding [GO:0051087]; DNA binding [GO:0003677]; heat shock protein binding [GO:0031072]; unfolded protein binding [GO:0051082]	2	1	0	0	0	0	3	2	2	0	0	2.57693	1.52272	0	0	1.90886	0.845155	1.31344			1.34999	2	0	0	3.26702	2.16667	0	0	2.58385	0.877674	0.923077	#DIV/0!	#DIV/0!	1.2644
713	1669	A0A286ZWQ9|A0A286ZWQ9_PIG	NIPSNAP3B	Nipsnap homolog 3B OS=Sus scrofa OX=9823 GN=NIPSNAP3B PE=1 SV=1	27412				9	2	0	2	3	0	4	6	9	0	4.2889	3.43591	3.04544	2.63755	0	5.72658	0.924451	2.95523	0		0.599994	9	0	5.52212	4.35602	4.33333	1.68421	0	7.75155	0.961781	2.07692	0	#DIV/0!	0.561955
1219	2410	A0A286ZWW2|A0A286ZWW2_PIG	HNRNPH2	Heterogeneous nuclear ribonucleoprotein H2 OS=Sus scrofa OX=9823 GN=HNRNPH2 PE=1 SV=1	49250		cytosol [GO:0005829]; nucleoplasm [GO:0005654]; ribonucleoprotein complex [GO:1990904]	RNA binding [GO:0003723]	1	2	0	0	0	0	0	0	1	0	0	0	3.04544	0	0	0	#DIV/0!	0.328359				1	0	0	0	4.33333	0	0	0	#DIV/0!	0.230769	#DIV/0!	#DIV/0!	#DIV/0!
63	2764	A0A286ZWZ0|A0A286ZWZ0_PIG		Uncharacterized protein OS=Sus scrofa OX=9823 PE=4 SV=1	13357	immune response [GO:6955]; immunoglobulin production [GO:2377]	extracellular space [GO:5615]		0	0	0	0	7	173	0	0	0	0	10.0074	0	0	0	213.309	0	0.394989			0.0469153		0	0	12.885	0	0	0	370.969	0	0.389331	#DIV/0!	#DIV/0!	0.0347332	#DIV/0!
1452	2474	A0A286ZX04|A0A286ZX04_PIG	ATP5S	ATP synthase H+ transporting mitochondrial Fo complex subunit s (factor B) OS=Sus scrofa OX=9823 GN=ATP5S PE=1 SV=1	23466				2	0	0	0	0	0	4	7	2	0	0	3.43591	0	0	0	6.68101	0.688046				0.51428	2	0	0	4.35602	0	0	0	9.04348	0.664819	#DIV/0!	#DIV/0!	#DIV/0!	0.481675
1022	2790	A0A286ZX11|A0A286ZX11_PIG	HYOU1	Hypoxia up-regulated 1 OS=Sus scrofa OX=9823 GN=HYOU1 PE=1 SV=1	105459			ATP binding [GO:0005524]	3	2	5	0	0	0	0	0	3	8.47165	0	0	3.04544	0	0	0	0.373901	0.985078				3	3.70107	0	0	4.33333	0	0	0	0.373901	0.692308	#DIV/0!	#DIV/0!	#DIV/0!
437	2036	A0A286ZX26|A0A286ZX26_PIG	CTSD	Cathepsin D OS=Sus scrofa OX=9823 GN=CTSD PE=1 SV=1	44124	lipoprotein catabolic process [GO:0042159]; positive regulation of cysteine-type endopeptidase activity involved in apoptotic process [GO:0043280]; regulation of establishment of protein localization [GO:0070201]	endosome membrane [GO:0010008]; lysosomal membrane [GO:0005765]; membrane raft [GO:0045121]	aspartic-type endopeptidase activity [GO:0004190]	0	0	11	7	11	13	11	9	0	18.6376	15.726	9.44876	0	9.23143	16.029	8.58987	0.409423		2.01893	0.981097	1.09999	0	8.14235	20.2478	11.9791	0	5.89474	27.8763	11.6273	0.83386	#DIV/0!	1.38129	0.726344	1.03025
1143	2762	A0A286ZX29|A0A286ZX29_PIG	SERPINB12	Serpin family B member 12 OS=Sus scrofa OX=9823 GN=SERPINB12 PE=3 SV=1	46237	hematopoietic progenitor cell differentiation [GO:0002244]; negative regulation of endopeptidase activity [GO:0010951]	extracellular space [GO:0005615]	serine-type endopeptidase inhibitor activity [GO:0004867]	0	0	0	0	0	0	2	2	0	0	0	1.71796	0	0	0	1.90886	0.944312				0.899991	0	0	0	2.17801	0	0	0	2.58385	0.910199	#DIV/0!	#DIV/0!	#DIV/0!	0.842932
747	2020	A0A286ZX84|A0A286ZX84_PIG	CCDC81	Coiled-coil domain containing 81 OS=Sus scrofa OX=9823 GN=CCDC81 PE=4 SV=1	68682				0	0	3	3	0	0	0	0	0	5.08299	0	0	0	3.95633	0	0	0.869644		1.28478			0	2.22064	0	0	0	2.52632	0	0	0.931958	#DIV/0!	0.879004	#DIV/0!	#DIV/0!
1077	2476	A0A286ZXH1|A0A286ZXH1_PIG	RANBP9	RAN binding protein 9 OS=Sus scrofa OX=9823 GN=RANBP9 PE=4 SV=1	62974				0	0	0	0	0	0	2	2	0	0	0	1.71796	0	0	0	1.90886	0.944312				0.899991	0	0	0	2.17801	0	0	0	2.58385	0.910199	#DIV/0!	#DIV/0!	#DIV/0!	0.842932
242	383	A0A286ZXI8|A0A286ZXI8_PIG	ETFDH	Electron transfer flavoprotein-ubiquinone oxidoreductase mitochondrial OS=Sus scrofa OX=9823 GN=ETFDH PE=1 SV=1	65944		integral component of membrane [GO:1621]	electron-transferring-flavoprotein dehydrogenase activity [GO:4174]	0	0	0	0	28	10	0	0	0	0	40.0297	0	0	0	12.33	0	0.544558			3.24654		0	0	51.5398	0	0	0	21.4433	0	0.618395	#DIV/0!	#DIV/0!	2.40354	#DIV/0!
778	1632	A0A286ZXJ6|A0A286ZXJ6_PIG	PPP3CA	Serine/threonine-protein phosphatase OS=Sus scrofa OX=9823 GN=PPP3CA PE=1 SV=1	58666			phosphoprotein phosphatase activity [GO:0004721]	6	3	0	0	2	7	0	0	6	0	2.85927	0	4.56817	0	8.63098	0	0.560057	1.31344		0.331279		6	0	3.68142	0	6.5	0	15.0103	0	0.50419	0.923077	#DIV/0!	0.245259	#DIV/0!
857	1509	A0A286ZXQ0|A0A286ZXQ0_PIG	ATL3	Atlastin GTPase 3 OS=Sus scrofa OX=9823 GN=ATL3 PE=1 SV=1	61932	endoplasmic reticulum organization [GO:0007029]; Golgi organization [GO:0007030]; positive regulation of endoplasmic reticulum tubular network organization [GO:1903373]; protein homooligomerization [GO:0051260]	endoplasmic reticulum tubular network membrane [GO:0098826]; integral component of membrane [GO:0016021]	GTPase activity [GO:0003924]; GTP binding [GO:0005525]; identical protein binding [GO:0042802]	6	2	0	0	0	0	2	0	6	0	0	1.71796	3.04544	0	0	0	0.373901	1.97016				6	0	0	2.17801	4.33333	0	0	0	0.373901	1.38462	#DIV/0!	#DIV/0!	#DIV/0!
1278	2535	A0A286ZXT4|A0A286ZXT4_PIG		Uncharacterized protein OS=Sus scrofa OX=9823 PE=4 SV=1	36893			calcium ion binding [GO:0005509]	3	0	5	0	13	1	0	0	3	8.47165	18.5852	0	0	0	1.233	0	0.185354			15.0732		3	3.70107	23.9292	0	0	0	2.14433	0	0.318989	#DIV/0!	#DIV/0!	11.1593	#DIV/0!
560	1061	A0A286ZXT7|A0A286ZXT7_PIG	LDHA	L-lactate dehydrogenase OS=Sus scrofa OX=9823 GN=LDHA PE=1 SV=1	48028	carbohydrate metabolic process [GO:0005975]; carboxylic acid metabolic process [GO:0019752]	cytoplasm [GO:0005737]	L-lactate dehydrogenase activity [GO:0004459]	0	0	3	9	13	14	0	0	0	5.08299	18.5852	0	0	11.869	17.262	0	0.820886		0.428258	1.07666		0	2.22064	23.9292	0	0	7.57895	30.0206	0	0.762784	#DIV/0!	0.293001	0.797092	#DIV/0!
817	1036	A0A286ZXU2|A0A286ZXU2_PIG	FLNA	Filamin A OS=Sus scrofa OX=9823 GN=FLNA PE=1 SV=1	279882			actin binding [GO:0003779]	3	5	0	0	0	0	16	0	3	0	0	13.7436	7.61361	0	0	0	0.373901	0.394031				3	0	0	17.4241	10.8333	0	0	0	0.373901	0.276923	#DIV/0!	#DIV/0!	#DIV/0!
801	1581	A0A286ZXU8|A0A286ZXU8_PIG	LANCL1	LanC like 1 OS=Sus scrofa OX=9823 GN=LANCL1 PE=1 SV=1	45515	regulation of neuron apoptotic process [GO:0043523]; regulation of oxidative stress-induced neuron death [GO:1903203]		glutathione binding [GO:0043295]; glutathione transferase activity [GO:0004364]; low-density lipoprotein particle receptor binding [GO:0050750]; SH3 domain binding [GO:0017124]; zinc ion binding [GO:0008270]	8	1	0	0	0	0	10	14	8	0	0	8.58978	1.52272	0	0	13.362	0.778818	5.25375			0.64285	8	0	0	10.8901	2.16667	0	0	18.087	0.750342	3.69231	#DIV/0!	#DIV/0!	0.602094
937	2473	A0A286ZXV1|A0A286ZXV1_PIG	NUP93	Nuclear pore complex protein Nup93 OS=Sus scrofa OX=9823 GN=NUP93 PE=1 SV=1	77252	mRNA transport [GO:0051028]; protein transport [GO:0015031]	membrane [GO:0016020]; nuclear pore [GO:0005643]	structural constituent of nuclear pore [GO:0017056]	0	0	0	0	0	0	6	0	0	0	0	5.15387	0	0	0	0	0.373901					0	0	0	6.53403	0	0	0	0	0.373901	#DIV/0!	#DIV/0!	#DIV/0!	#DIV/0!
532	1792	A0A286ZXW1|A0A286ZXW1_PIG	ACAT1	Acetyl-CoA acetyltransferase 1 OS=Sus scrofa OX=9823 GN=ACAT1 PE=1 SV=1	40100			transferase activity, transferring acyl groups other than amino-acyl groups [GO:0016747]	13	5	1	4	0	0	2	4	13	1.69433	0	1.71796	7.61361	5.2751	0	3.81772	0.320832	1.70747	0.321194		0.449995	13	0.740214	0	2.17801	10.8333	3.36842	0	5.1677	0.318252	1.2	0.219751	#DIV/0!	0.421466
1211	1997	A0A286ZY10|A0A286ZY10_PIG	G6PD	Glucose-6-phosphate 1-dehydrogenase OS=Sus scrofa OX=9823 GN=G6PD PE=1 SV=1	59238	glucose metabolic process [GO:0006006]; pentose-phosphate shunt [GO:0006098]		glucose-6-phosphate dehydrogenase activity [GO:0004345]; NADP binding [GO:0050661]	3	0	4	23	0	0	4	20	3	6.77732	0	3.43591	0	30.3318	0	19.0886	0.222911		0.223439		0.179998	3	2.96085	0	4.35602	0	19.3684	0	25.8385	0.183715	#DIV/0!	0.15287	#DIV/0!	0.168586
46	73	A0A286ZY29|A0A286ZY29_PIG	MFGE8	Lactadherin OS=Sus scrofa OX=9823 GN=MFGE8 PE=1 SV=1	51168				176	105	44	78	198	278	121	126	176	74.5505	283.067	103.936	159.886	102.864	342.773	120.258	0.748037	1.10079	0.724745	0.825815	0.864277	176	32.5694	364.46	131.77	227.5	65.6842	596.124	162.783	0.631936	0.773626	0.495848	0.611383	0.809482
148	101	A0A286ZY30|A0A286ZY30_PIG	KHSRP	KH-type splicing regulatory protein OS=Sus scrofa OX=9823 GN=KHSRP PE=1 SV=1	73344	regulation of transcription, DNA-templated [GO:6355]		RNA binding [GO:3723]	0	0	0	0	31	46	0	0	0	0	44.3186	0	0	0	56.7179	0	0.871597			0.781387		0	0	57.0619	0	0	0	98.6392	0	0.733691	#DIV/0!	#DIV/0!	0.578492	#DIV/0!
997	2515	A0A286ZY35|A0A286ZY35_PIG	NUMA1	Nuclear mitotic apparatus protein 1 OS=Sus scrofa OX=9823 GN=NUMA1 PE=1 SV=1	231168		Golgi membrane [GO:0000139]		0	0	0	0	0	0	3	1	0	0	0	2.57693	0	0	0	0.95443	0.586646				2.69997	0	0	0	3.26702	0	0	0	1.29193	0.603995	#DIV/0!	#DIV/0!	#DIV/0!	2.5288
717	1707	A0A286ZY86|A0A286ZY86_PIG	AUH	AU RNA binding methylglutaconyl-CoA hydratase OS=Sus scrofa OX=9823 GN=AUH PE=1 SV=1	31000			catalytic activity [GO:3824]	0	0	0	0	3	2	2	2	0	0	4.2889	1.71796	0	0	2.466	1.90886	0.727074			1.73922	0.899991	0	0	5.52212	2.17801	0	0	4.28866	2.58385	0.898615	#DIV/0!	#DIV/0!	1.28761	0.842932
24	130	A0A286ZY95|A0A286ZY95_PIG	FN1	Fibronectin 1 OS=Sus scrofa OX=9823 GN=FN1 PE=1 SV=1	262325		extracellular region [GO:0005576]		188	224	17	77	133	643	176	452	188	28.8036	190.141	151.18	341.09	101.546	792.817	431.402	0.19597	0.551175	0.283652	0.23983	0.350439	188	12.5836	244.814	191.665	485.333	64.8421	1378.8	583.95	0.247054	0.387363	0.194066	0.177555	0.328221
232	446	A0A286ZYC3|A0A286ZYC3_PIG	HEXB	Beta-hexosaminidase OS=Sus scrofa OX=9823 GN=HEXB PE=1 SV=1	59710	carbohydrate metabolic process [GO:0005975]		beta-N-acetylhexosaminidase activity [GO:0004563]; N-acetyl-beta-D-galactosaminidase activity [GO:0102148]	37	20	0	0	1	5	17	21	37	0	1.42963	14.6026	30.4544	0	6.16499	20.043	0.675796	1.21493		0.231896	0.728564	37	0	1.84071	18.5131	43.3333	0	10.7216	27.1304	0.585384	0.853846	#DIV/0!	0.171681	0.682373
463	969	A0A286ZYD0|A0A286ZYD0_PIG	SERHL2	Serine hydrolase like 2 OS=Sus scrofa OX=9823 GN=SERHL2 PE=1 SV=1	34667		cytoplasmic vesicle [GO:0031410]	hydrolase activity [GO:0016787]	0	0	6	10	0	0	0	0	0	10.166	0	0	0	13.1878	0	0	0.86482		0.770865			0	4.44128	0	0	0	8.42105	0	0	0.697396	#DIV/0!	0.527402	#DIV/0!	#DIV/0!
980	1663	A0A286ZYE7|A0A286ZYE7_PIG	HNRNPDL	Heterogeneous nuclear ribonucleoprotein D like OS=Sus scrofa OX=9823 GN=HNRNPDL PE=1 SV=1	39995		nucleoplasm [GO:0005654]	RNA binding [GO:0003723]	0	0	0	0	0	0	6	1	0	0	0	5.15387	0	0	0	0.95443	0.467911				5.39994	0	0	0	6.53403	0	0	0	1.29193	0.475271	#DIV/0!	#DIV/0!	#DIV/0!	5.05759
885	2434	A0A286ZYI4|A0A286ZYI4_PIG	ERLEC1	Endoplasmic reticulum lectin 1 OS=Sus scrofa OX=9823 GN=ERLEC1 PE=1 SV=1	49922				0	0	0	0	0	0	5	2	0	0	0	4.29489	0	0	0	1.90886	0.638399				2.24998	0	0	0	5.44503	0	0	0	2.58385	0.659739	#DIV/0!	#DIV/0!	#DIV/0!	2.10733
1108	2483	A0A286ZYL7|A0A286ZYL7_PIG	ATP5F1D	ATP synthase subunit delta mitochondrial OS=Sus scrofa OX=9823 GN=ATP5F1D PE=1 SV=1	17475	aerobic respiration [GO:0009060]; ATP synthesis coupled proton transport [GO:0015986]; mitochondrial proton-transporting ATP synthase complex assembly [GO:0033615]	mitochondrial proton-transporting ATP synthase complex [GO:0005753]; proton-transporting ATP synthase complex, catalytic core F(1) [GO:0045261]	ATPase activity [GO:0016887]; proton-transporting ATP synthase activity, rotational mechanism [GO:0046933]	2	2	8	5	1	4	5	4	2	13.5546	1.42963	4.29489	3.04544	6.59388	4.93199	3.81772	0.743895	0.656719	2.05564	0.28987	1.12499	2	5.92171	1.84071	5.44503	4.33333	4.21053	8.57732	5.1677	0.440069	0.461538	1.40641	0.214602	1.05366
331	900	A0A286ZYM6|A0A286ZYM6_PIG	ATP5PB	ATP synthase peripheral stalk-membrane subunit b OS=Sus scrofa OX=9823 GN=ATP5PB PE=1 SV=1	28627	ATP synthesis coupled proton transport [GO:0015986]	mitochondrial proton-transporting ATP synthase complex, coupling factor F(o) [GO:0000276]; nucleoplasm [GO:0005654]	ATPase activity [GO:0016887]; proton transmembrane transporter activity [GO:0015078]	26	9	4	1	16	2	7	2	26	6.77732	22.8741	6.01285	13.7045	1.31878	2.466	1.90886	0.143884	1.89719	5.1391	9.27583	3.14997	26	2.96085	29.4513	7.62304	19.5	0.842105	4.28866	2.58385	0.260417	1.33333	3.51601	6.86726	2.95026
688	1274	A0A286ZYM9|A0A286ZYM9_PIG	CEP128	Centrosomal protein 128 OS=Sus scrofa OX=9823 GN=CEP128 PE=4 SV=1	125231	protein localization [GO:0008104]	centriolar subdistal appendage [GO:0120103]; centriole [GO:0005814]; spindle pole [GO:0000922]		0	0	5	2	0	0	11	2	0	8.47165	0	9.44876	0	2.63755	0	1.90886	0.223968		3.21194		4.94995	0	3.70107	0	11.9791	0	1.68421	0	2.58385	0.352776	#DIV/0!	2.19751	#DIV/0!	4.63613
119	1158	A0A286ZYN0|A0A286ZYN0_PIG	KRT15	Keratin 15 OS=Sus scrofa OX=9823 GN=KRT15 PE=1 SV=1	46767		intermediate filament [GO:0005882]	structural molecule activity [GO:0005198]	48	76	39	40	0	0	85	50	48	66.0789	0	73.0131	115.727	52.751	0	47.7215	0.67703	0.41477	1.25266		1.52998	48	28.8683	0	92.5654	164.667	33.6842	0	64.5963	0.827083	0.291498	0.857028	#DIV/0!	1.43298
563	1561	A0A286ZYP6|A0A286ZYP6_PIG	HSCB	HscB mitochondrial iron-sulfur cluster cochaperone OS=Sus scrofa OX=9823 GN=HSCB PE=4 SV=1	23660	protein complex oligomerization [GO:0051259]; protein maturation by iron-sulfur cluster transfer [GO:0097428]		ATPase activator activity [GO:0001671]; chaperone binding [GO:0051087]	0	0	7	5	1	7	0	0	0	11.8603	1.42963	0	0	6.59388	8.63098	0	0.894268		1.79869	0.16564		0	5.18149	1.84071	0	0	4.21053	15.0103	0	0.437582	#DIV/0!	1.2306	0.12263	#DIV/0!
63	2420	A0A286ZYQ7|A0A286ZYQ7_PIG		Uncharacterized protein OS=Sus scrofa OX=9823 PE=4 SV=1	16445				0	0	0	0	7	173	0	0	0	0	10.0074	0	0	0	213.309	0	0.394989			0.0469153		0	0	12.885	0	0	0	370.969	0	0.389331	#DIV/0!	#DIV/0!	0.0347332	#DIV/0!
588	662	A0A286ZYU8|A0A286ZYU8_PIG	ALDH1L1	10-formyltetrahydrofolate dehydrogenase OS=Sus scrofa OX=9823 GN=ALDH1L1 PE=1 SV=1	95122	10-formyltetrahydrofolate catabolic process [GO:0009258]; biosynthetic process [GO:0009058]; one-carbon metabolic process [GO:0006730]	cytoplasm [GO:0005737]	formyltetrahydrofolate dehydrogenase activity [GO:0016155]; hydroxymethyl-, formyl- and related transferase activity [GO:0016742]; oxidoreductase activity, acting on the aldehyde or oxo group of donors, NAD or NADP as acceptor [GO:0016620]	8	7	0	0	0	0	0	0	8	0	0	0	10.6591	0	0	0	#DIV/0!	0.750536				8	0	0	0	15.1667	0	0	0	#DIV/0!	0.527473	#DIV/0!	#DIV/0!	#DIV/0!
645	1097	A0A286ZYV1|A0A286ZYV1_PIG	RDX	Radixin OS=Sus scrofa OX=9823 GN=RDX PE=1 SV=1	71067		cytoskeleton [GO:0005856]	actin binding [GO:0003779]	7	6	4	0	0	0	0	0	7	6.77732	0	0	9.13633	0	0	0	0.373901	0.766172				7	2.96085	0	0	13	0	0	0	0.373901	0.538462	#DIV/0!	#DIV/0!	#DIV/0!
682	1550	A0A286ZYY2|A0A286ZYY2_PIG	HNRNPA2B1	Heterogeneous nuclear ribonucleoprotein A2/B1 OS=Sus scrofa OX=9823 GN=HNRNPA2B1 PE=1 SV=1	37430	mRNA export from nucleus [GO:0006406]; mRNA processing [GO:0006397]	cell [GO:0005623]	RNA binding [GO:0003723]	6	6	0	0	0	0	0	0	6	0	0	0	9.13633	0	0	0	#DIV/0!	0.656719				6	0	0	0	13	0	0	0	#DIV/0!	0.461538	#DIV/0!	#DIV/0!	#DIV/0!
414	1080	A0A286ZZ05|A0A286ZZ05_PIG	NGLY1	N-glycanase 1 OS=Sus scrofa OX=9823 GN=NGLY1 PE=4 SV=1	66241	glycoprotein catabolic process [GO:0006516]	cytoplasm [GO:0005737]		0	0	6	13	0	0	0	0	0	10.166	0	0	0	17.1441	0	0	0.743919		0.592973			0	4.44128	0	0	0	10.9474	0	0	0.611142	#DIV/0!	0.405694	#DIV/0!	#DIV/0!
980	1819	A0A286ZZ76|A0A286ZZ76_PIG	AMDHD2	Amidohydrolase domain-containing protein 2 OS=Sus scrofa OX=9823 GN=AMDHD2 PE=1 SV=1	45755	N-acetylglucosamine metabolic process [GO:0006044]		N-acetylglucosamine-6-phosphate deacetylase activity [GO:0008448]; metal ion binding [GO:0046872]	0	0	0	3	0	11	9	36	0	0	0	7.7308	0	3.95633	13.563	34.3595	0.190067		0	0	0.224998	0	0	0	9.80105	0	2.52632	23.5876	46.5093	0.185543	#DIV/0!	0	0	0.210733
748	2032	A0A286ZZ79|A0A286ZZ79_PIG	OXR1	Oxidation resistance 1 OS=Sus scrofa OX=9823 GN=OXR1 PE=1 SV=1	98187	adult walking behavior [GO:0007628]; cellular response to hydroperoxide [GO:0071447]; negative regulation of neuron apoptotic process [GO:0043524]; negative regulation of oxidative stress-induced neuron death [GO:1903204]; negative regulation of peptidyl-cysteine S-nitrosylation [GO:1902083]; neuron apoptotic process [GO:0051402]	nucleolus [GO:0005730]; nucleoplasm [GO:0005654]	oxidoreductase activity [GO:0016491]	0	0	2	4	0	0	0	3	0	3.38866	0	0	0	5.2751	0	2.86329	0.450993		0.642388		0	0	1.48043	0	0	0	3.36842	0	3.87578	0.217093	#DIV/0!	0.439502	#DIV/0!	0
1208	2739	A0A286ZZ98|A0A286ZZ98_PIG	GANAB	Neutral alpha-glucosidase AB OS=Sus scrofa OX=9823 GN=GANAB PE=1 SV=1	96042	carbohydrate metabolic process [GO:0005975]		carbohydrate binding [GO:0030246]; hydrolase activity, hydrolyzing O-glycosyl compounds [GO:0004553]	2	1	0	0	0	0	11	16	2	0	0	9.44876	1.52272	0	0	15.2709	0.762022	1.31344			0.618744	2	0	0	11.9791	2.16667	0	0	20.6708	0.734415	0.923077	#DIV/0!	#DIV/0!	0.579516
808	2231	A0A286ZZB7|A0A286ZZB7_PIG	H1-4	Histone cluster 1 H1 family member e OS=Sus scrofa OX=9823 GN=HIST1H1E PE=3 SV=1	21993	histone H3-K27 trimethylation [GO:0098532]; histone H3-K4 trimethylation [GO:0080182]; negative regulation of transcription by RNA polymerase II [GO:0000122]; nucleosome assembly [GO:0006334]; nucleosome positioning [GO:0016584]	nuclear heterochromatin [GO:0005720]; nucleosome [GO:0000786]	chromatin DNA binding [GO:0031490]	4	5	0	0	0	0	14	0	4	0	0	12.0257	7.61361	0	0	0	0.373901	0.525375				4	0	0	15.2461	10.8333	0	0	0	0.373901	0.369231	#DIV/0!	#DIV/0!	#DIV/0!
473	1577	A0A286ZZC2|A0A286ZZC2_PIG	NDUFS8	NADH:ubiquinone oxidoreductase core subunit S8 OS=Sus scrofa OX=9823 GN=NDUFS8 PE=1 SV=1	23863		membrane [GO:0016020]	4 iron, 4 sulfur cluster binding [GO:0051539]; oxidoreductase activity, acting on NAD(P)H [GO:0016651]	17	5	0	0	0	0	0	0	17	0	0	0	7.61361	0	0	0	#DIV/0!	2.23284				17	0	0	0	10.8333	0	0	0	#DIV/0!	1.56923	#DIV/0!	#DIV/0!	#DIV/0!
1025	2183	A0A286ZZL4|A0A286ZZL4_PIG	DYNC1I2	Uncharacterized protein OS=Sus scrofa OX=9823 GN=DYNC1I2 PE=1 SV=1	60554	microtubule-based movement [GO:0007018]	cytoplasmic dynein complex [GO:0005868]		0	0	0	0	0	0	5	0	0	0	0	4.29489	0	0	0	0	0.373901					0	0	0	5.44503	0	0	0	0	0.373901	#DIV/0!	#DIV/0!	#DIV/0!	#DIV/0!
1206	2754	A0A286ZZL7|A0A286ZZL7_PIG	PFKL	6-phosphofructokinase OS=Sus scrofa OX=9823 GN=PFKL PE=1 SV=1	87149	canonical glycolysis [GO:0061621]; fructose 1,6-bisphosphate metabolic process [GO:0030388]; fructose 6-phosphate metabolic process [GO:0006002]; glucose catabolic process [GO:0006007]; protein homotetramerization [GO:0051289]	6-phosphofructokinase complex [GO:0005945]; membrane [GO:0016020]	6-phosphofructokinase activity [GO:0003872]; AMP binding [GO:0016208]; ATP binding [GO:0005524]; fructose-6-phosphate binding [GO:0070095]; identical protein binding [GO:0042802]; monosaccharide binding [GO:0048029]	0	0	0	0	0	0	2	1	0	0	0	1.71796	0	0	0	0.95443	0.717432				1.79998	0	0	0	2.17801	0	0	0	1.29193	0.744056	#DIV/0!	#DIV/0!	#DIV/0!	1.68586
885	1898	A0A286ZZN4|A0A286ZZN4_PIG	GSK3A	[Tau protein] kinase OS=Sus scrofa OX=9823 GN=GSK3A PE=1 SV=1	55144	cardiac left ventricle morphogenesis [GO:0003214]; cell migration [GO:0016477]; cellular response to interleukin-3 [GO:0036016]; cellular response to lithium ion [GO:0071285]; cellular response to organic cyclic compound [GO:0071407]; extrinsic apoptotic signaling pathway in absence of ligand [GO:0097192]; hypermethylation of CpG island [GO:0044027]; insulin receptor signaling pathway [GO:0008286…	mitochondrion [GO:0005739]	ATP binding [GO:0005524]; protein serine/threonine kinase activity [GO:0004674]; signaling receptor binding [GO:0005102]	7	0	3	9	5	4	5	11	7	5.08299	7.14817	4.29489	0	11.869	4.93199	10.4987	0.191193		0.428258	1.44935	0.409087	7	2.22064	9.20354	5.44503	0	7.57895	8.57732	14.2112	0.194094	#DIV/0!	0.293001	1.07301	0.383151
819	1848	A0A286ZZS1|A0A286ZZS1_PIG	ADK	Adenosine kinase OS=Sus scrofa OX=9823 GN=ADK PE=1 SV=1	37487	purine ribonucleoside salvage [GO:0006166]		adenosine kinase activity [GO:0004001]	4	4	0	0	0	0	0	0	4	0	0	0	6.09089	0	0	0	#DIV/0!	0.656719				4	0	0	0	8.66667	0	0	0	#DIV/0!	0.461538	#DIV/0!	#DIV/0!	#DIV/0!
756	1282	A0A286ZZV9|A0A286ZZV9_PIG	KTN1	Kinectin 1 OS=Sus scrofa OX=9823 GN=KTN1 PE=1 SV=1	141271	microtubule-based movement [GO:0007018]	endoplasmic reticulum [GO:0005783]; integral component of membrane [GO:0016021]	kinesin binding [GO:0019894]	0	0	0	0	0	0	6	6	0	0	0	5.15387	0	0	0	5.72658	0.944312				0.899991	0	0	0	6.53403	0	0	0	7.75155	0.910199	#DIV/0!	#DIV/0!	#DIV/0!	0.842932
206	336	A0A287A044|A0A287A044_PIG	GOT2	Aspartate aminotransferase OS=Sus scrofa OX=9823 GN=GOT2 PE=1 SV=1	43681	biosynthetic process [GO:0009058]; cellular amino acid metabolic process [GO:0006520]		L-aspartate:2-oxoglutarate aminotransferase activity [GO:0004069]; pyridoxal phosphate binding [GO:0030170]	55	11	0	0	27	6	0	0	55	0	38.6001	0	16.7499	0	7.39799	0	0.471696	3.28359		5.21765		55	0	49.6991	0	23.8333	0	12.866	0	0.512752	2.30769	#DIV/0!	3.86283	#DIV/0!
904	2345	A0A287A049|A0A287A049_PIG	CFH	Uncharacterized protein OS=Sus scrofa OX=9823 GN=CFH PE=1 SV=1	131953				3	4	0	0	0	0	0	0	3	0	0	0	6.09089	0	0	0	#DIV/0!	0.492539				3	0	0	0	8.66667	0	0	0	#DIV/0!	0.346154	#DIV/0!	#DIV/0!	#DIV/0!
528	1122	A0A287A060|A0A287A060_PIG	LRGUK	Leucine rich repeats and guanylate kinase domain containing OS=Sus scrofa OX=9823 GN=LRGUK PE=4 SV=1	86677	axoneme assembly [GO:0035082]; spermatogenesis [GO:0007283]	acrosomal vesicle [GO:0001669]; manchette [GO:0002177]		0	0	4	9	0	0	7	4	0	6.77732	0	6.01285	0	11.869	0	3.81772	0.825495		0.571011		1.57498	0	2.96085	0	7.62304	0	7.57895	0	5.1677	0.830185	#DIV/0!	0.390668	#DIV/0!	1.47513
381	799	A0A287A074|A0A287A074_PIG	NTNG1	Netrin G1 OS=Sus scrofa OX=9823 GN=NTNG1 PE=1 SV=1	61288		integral component of membrane [GO:0016021]		0	0	9	13	0	4	6	12	0	15.249	0	5.15387	0	17.1441	4.93199	11.4532	0.485596		0.88946	0	0.449995	0	6.66192	0	6.53403	0	10.9474	8.57732	15.5031	0.0719777	#DIV/0!	0.608541	0	0.421466
1405	2886	A0A287A096|A0A287A096_PIG	EIF2S1	Eukaryotic translation initiation factor 2 subunit 1 OS=Sus scrofa OX=9823 GN=EIF2S1 PE=1 SV=1	36108	cellular response to amino acid starvation [GO:0034198]; cellular response to oxidative stress [GO:0034599]; cellular response to UV [GO:0034644]; negative regulation of translational initiation in response to stress [GO:0032057]; positive regulation of neuron death [GO:1901216]; protein autophosphorylation [GO:0046777]; response to endoplasmic reticulum stress [GO:0034976]; stress granule assemb…	cytoplasmic stress granule [GO:0010494]; eukaryotic translation initiation factor 2B complex [GO:0005851]; eukaryotic translation initiation factor 2 complex [GO:0005850]; nucleus [GO:0005634]; synapse [GO:0045202]	ribosome binding [GO:0043022]; translation initiation factor activity [GO:0003743]	2	0	0	0	0	0	0	0	2	0	0	0	0	0	0	0	#DIV/0!					2	0	0	0	0	0	0	0	#DIV/0!	#DIV/0!	#DIV/0!	#DIV/0!	#DIV/0!
1116	2392	A0A287A0D2|A0A287A0D2_PIG	PSAP	Saposin-B-Val OS=Sus scrofa OX=9823 GN=PSAP PE=1 SV=1	54840	adenylate cyclase-inhibiting G protein-coupled receptor signaling pathway [GO:0007193]; epithelial cell differentiation involved in prostate gland development [GO:0060742]; prostate gland growth [GO:0060736]; regulation of lipid metabolic process [GO:0019216]; sphingolipid metabolic process [GO:0006665]	extracellular space [GO:0005615]; lysosome [GO:0005764]		0	0	1	1	0	0	0	0	0	1.69433	0	0	0	1.31878	0	0	0.869644		1.28478			0	0.740214	0	0	0	0.842105	0	0	0.931958	#DIV/0!	0.879004	#DIV/0!	#DIV/0!
848	1758	A0A287A0J0|A0A287A0J0_PIG	MYL12A	Myosin light chain 12A OS=Sus scrofa OX=9823 GN=MYL12A PE=1 SV=1	20528			calcium ion binding [GO:0005509]	4	4	0	0	0	0	0	0	4	0	0	0	6.09089	0	0	0	#DIV/0!	0.656719				4	0	0	0	8.66667	0	0	0	#DIV/0!	0.461538	#DIV/0!	#DIV/0!	#DIV/0!
492	937	A0A287A0U2|A0A287A0U2_PIG	PITRM1	Pitrilysin metallopeptidase 1 OS=Sus scrofa OX=9823 GN=PITRM1 PE=1 SV=1	101186	proteolysis [GO:0006508]		catalytic activity [GO:0003824]; metal ion binding [GO:0046872]	0	0	5	9	0	0	3	11	0	8.47165	0	2.57693	0	11.869	0	10.4987	0.449893		0.713764		0.245452	0	3.70107	0	3.26702	0	7.57895	0	14.2112	0.311477	#DIV/0!	0.488335	#DIV/0!	0.229891
1183	2481	A0A287A0Y4|A0A287A0Y4_PIG	C3orf20	Chromosome 3 open reading frame 20 OS=Sus scrofa OX=9823 GN=C3orf20 PE=4 SV=1	100409				0	0	0	0	0	0	3	0	0	0	0	2.57693	0	0	0	0	0.373901					0	0	0	3.26702	0	0	0	0	0.373901	#DIV/0!	#DIV/0!	#DIV/0!	#DIV/0!
878	1409	A0A287A103|A0A287A103_PIG	USP4	Ubiquitin specific peptidase 4 OS=Sus scrofa OX=9823 GN=USP4 PE=1 SV=1	111937	negative regulation of protein ubiquitination [GO:0031397]; protein deubiquitination [GO:0016579]; protein localization to cell surface [GO:0034394]; regulation of protein stability [GO:0031647]; spliceosomal tri-snRNP complex assembly [GO:0000244]; ubiquitin-dependent protein catabolic process [GO:0006511]	cytosol [GO:0005829]; nucleus [GO:0005634]; plasma membrane [GO:0005886]	adenosine receptor binding [GO:0031685]; identical protein binding [GO:0042802]; thiol-dependent ubiquitin-specific protease activity [GO:0004843]	7	0	1	12	0	0	11	42	7	1.69433	0	9.44876	0	15.8253	0	40.0861	0.282056		0.107065		0.235712	7	0.740214	0	11.9791	0	10.1053	0	54.2609	0.371132	#DIV/0!	0.0732503	#DIV/0!	0.220768
1034	2070	A0A287A139|A0A287A139_PIG	CSNK1G1	Casein kinase 1 gamma 1 OS=Sus scrofa OX=9823 GN=CSNK1G1 PE=3 SV=1	45332			ATP binding [GO:0005524]; protein serine/threonine kinase activity [GO:0004674]	0	0	0	0	0	0	3	2	0	0	0	2.57693	0	0	0	1.90886	0.845155				1.34999	0	0	0	3.26702	0	0	0	2.58385	0.877674	#DIV/0!	#DIV/0!	#DIV/0!	1.2644
1232	2463	A0A287A1A7|A0A287A1A7_PIG	UBXN11	UBX domain protein 11 OS=Sus scrofa OX=9823 GN=UBXN11 PE=4 SV=1	50511				3	0	15	18	15	8	24	17	3	25.415	21.4445	20.6155	0	23.738	9.86398	16.2253	0.240778		1.07065	2.17402	1.27058	3	11.1032	27.6106	26.1361	0	15.1579	17.1546	21.9627	0.566351	#DIV/0!	0.732503	1.60951	1.19002
456	861	A0A287A1E0|A0A287A1E0_PIG	EEF2	Eukaryotic translation elongation factor 2 OS=Sus scrofa OX=9823 GN=EEF2 PE=1 SV=1	93742			GTP binding [GO:0005525]; GTPase activity [GO:0003924]	0	0	7	9	5	4	0	0	0	11.8603	7.14817	0	0	11.869	4.93199	0	0.887264		0.99927	1.44935		0	5.18149	9.20354	0	0	7.57895	8.57732	0	0.884014	#DIV/0!	0.683669	1.07301	#DIV/0!
403	468	A0A287A1E4|A0A287A1E4_PIG	PFKM	ATP-dependent 6-phosphofructokinase OS=Sus scrofa OX=9823 GN=PFKM PE=1 SV=1	88986	fructose 6-phosphate metabolic process [GO:0006002]	cytoplasm [GO:0005737]	6-phosphofructokinase activity [GO:0003872]; ATP binding [GO:0005524]; metal ion binding [GO:0046872]	22	5	7	10	6	2	17	28	22	11.8603	8.5778	14.6026	7.61361	13.1878	2.466	26.724	0.752211	2.88956	0.899343	3.47843	0.546423	22	5.18149	11.0442	18.5131	10.8333	8.42105	4.28866	36.1739	0.683018	2.03077	0.615302	2.57522	0.51178
177	136	A0A287A1G6|A0A287A1G6_PIG	HK1	Uncharacterized protein OS=Sus scrofa OX=9823 GN=HK1 PE=1 SV=1	102294	cellular glucose homeostasis [GO:0001678]; establishment of protein localization to mitochondrion [GO:0072655]; glycolytic process [GO:0006096]; maintenance of protein location in mitochondrion [GO:0072656]; positive regulation of cytokine secretion involved in immune response [GO:0002741]; positive regulation of interleukin-1 beta secretion [GO:0050718]	cytosol [GO:0005829]; membrane raft [GO:0045121]; mitochondrion [GO:0005739]	ATP binding [GO:0005524]; glucose binding [GO:0005536]; hexokinase activity [GO:0004396]; identical protein binding [GO:0042802]; peptidoglycan binding [GO:0042834]	62	18	15	17	46	9	39	9	62	25.415	65.7632	33.5001	27.409	22.4192	11.097	8.58987	0.102374	2.26203	1.13363	5.92622	3.89996	62	11.1032	84.6726	42.4712	39	14.3158	19.299	11.6273	0.221582	1.58974	0.775591	4.38741	3.65271
1031	3096	A0A287A1P5|A0A287A1P5_PIG	PRPSAP1	Phosphoribosyl pyrophosphate synthetase associated protein 1 OS=Sus scrofa OX=9823 GN=PRPSAP1 PE=1 SV=1	37624	nucleotide biosynthetic process [GO:0009165]		magnesium ion binding [GO:0000287]; ribose phosphate diphosphokinase activity [GO:0004749]	5	0	0	0	0	0	0	0	5	0	0	0	0	0	0	0	#DIV/0!					5	0	0	0	0	0	0	0	#DIV/0!	#DIV/0!	#DIV/0!	#DIV/0!	#DIV/0!
1250	2768	A0A287A1U0|A0A287A1U0_PIG	SORT1	Sortilin OS=Sus scrofa OX=9823 GN=SORT1 PE=1 SV=1	104974	endocytosis [GO:0006897]; endosome to lysosome transport [GO:0008333]; endosome transport via multivesicular body sorting pathway [GO:0032509]; extrinsic apoptotic signaling pathway via death domain receptors [GO:0008625]; glucose import [GO:0046323]; Golgi to endosome transport [GO:0006895]; myotube differentiation [GO:0014902]; negative regulation of fat cell differentiation [GO:0045599]; negat…	cell surface [GO:0009986]; clathrin-coated pit [GO:0005905]; cytoplasmic vesicle membrane [GO:0030659]; cytosol [GO:0005829]; early endosome [GO:0005769]; Golgi apparatus [GO:0005794]; integral component of membrane [GO:0016021]; lysosome [GO:0005764]; perinuclear region of cytoplasm [GO:0048471]; plasma membrane [GO:0005886]; trans-Golgi network transport vesicle [GO:0030140]	enzyme binding [GO:0019899]; nerve growth factor binding [GO:0048406]; nerve growth factor receptor activity [GO:0010465]; neurotensin receptor activity, non-G protein-coupled [GO:0030379]	0	0	0	0	0	0	1	2	0	0	0	0.858978	0	0	0	1.90886	0.642324				0.449995	0	0	0	1.08901	0	0	0	2.58385	0.622195	#DIV/0!	#DIV/0!	#DIV/0!	0.421466
768	1284	A0A287A1U2|A0A287A1U2_PIG	GRK3	G protein-coupled receptor kinase OS=Sus scrofa OX=9823 GN=GRK3 PE=3 SV=1	81326	signal transduction [GO:7165]		ATP binding [GO:5524]; G protein-coupled receptor kinase activity [GO:473]	0	0	0	0	4	0	0	0	0	0	5.71854	0	0	0	0	0	0.373901					0	0	7.36283	0	0	0	0	0	0.373901	#DIV/0!	#DIV/0!	#DIV/0!	#DIV/0!
79	154	A0A287A1V5|A0A287A1V5_PIG	ALDOA	Fructose-bisphosphate aldolase OS=Sus scrofa OX=9823 GN=ALDOA PE=1 SV=1	46970	glycolytic process [GO:0006096]		fructose-bisphosphate aldolase activity [GO:0004332]	0	0	47	84	36	85	0	0	0	79.6335	51.4668	0	0	110.777	104.805	0	0.547094		0.718862	0.491073		0	34.79	66.2655	0	0	70.7368	182.268	0	0.419929	#DIV/0!	0.491823	0.363561	#DIV/0!
763	1556	A0A287A1V9|A0A287A1V9_PIG	DHRS7B	Dehydrogenase/reductase 7B OS=Sus scrofa OX=9823 GN=DHRS7B PE=3 SV=1	33138	ether lipid biosynthetic process [GO:0008611]; neutrophil differentiation [GO:0030223]	integral component of membrane [GO:0016021]	oxidoreductase activity [GO:0016491]	7	3	2	0	0	0	2	0	7	3.38866	0	1.71796	4.56817	0	0	0	0.15683	1.53234				7	1.48043	0	2.17801	6.5	0	0	0	0.130373	1.07692	#DIV/0!	#DIV/0!	#DIV/0!
841	1674	A0A287A1W9|A0A287A1W9_PIG	LOC100625662	Uncharacterized protein OS=Sus scrofa OX=9823 PE=4 SV=1	87940				4	4	19	25	60	150	57	121	4	32.1923	85.778	48.9617	6.09089	32.9694	184.95	115.486	0.300382	0.656719	0.976429	0.463791	0.423963	4	14.0641	110.442	62.0733	8.66667	21.0526	321.649	156.323	0.317475	0.461538	0.668043	0.343363	0.397084
1201	2445	A0A287A1Y0|A0A287A1Y0_PIG	ACAD10	Uncharacterized protein OS=Sus scrofa OX=9823 GN=ACAD10 PE=1 SV=1	100279			flavin adenine dinucleotide binding [GO:0050660]; hydrolase activity [GO:0016787]; oxidoreductase activity, acting on the CH-CH group of donors [GO:0016627]	3	0	0	4	0	0	27	53	3	0	0	23.1924	0	5.2751	0	50.5848	0.574159		0		0.458486	3	0	0	29.4031	0	3.36842	0	68.472	0.592356	#DIV/0!	0	#DIV/0!	0.429418
885	2433	A0A287A1Z3|A0A287A1Z3_PIG	ERLEC1	Endoplasmic reticulum lectin 1 OS=Sus scrofa OX=9823 GN=ERLEC1 PE=1 SV=1	43969				0	0	0	0	0	0	5	2	0	0	0	4.29489	0	0	0	1.90886	0.638399				2.24998	0	0	0	5.44503	0	0	0	2.58385	0.659739	#DIV/0!	#DIV/0!	#DIV/0!	2.10733
1094	1876	A0A287A231|A0A287A231_PIG	EGF	Pro-epidermal growth factor OS=Sus scrofa OX=9823 GN=EGF PE=4 SV=1	126984	canonical Wnt signaling pathway [GO:0060070]	integral component of membrane [GO:0016021]; receptor complex [GO:0043235]	calcium ion binding [GO:0005509]; growth factor activity [GO:0008083]; Wnt-activated receptor activity [GO:0042813]; Wnt-protein binding [GO:0017147]	2	2	0	0	0	0	0	0	2	0	0	0	3.04544	0	0	0	#DIV/0!	0.656719				2	0	0	0	4.33333	0	0	0	#DIV/0!	0.461538	#DIV/0!	#DIV/0!	#DIV/0!
1176	2334	A0A287A260|A0A287A260_PIG	C17orf98	Chromosome 17 open reading frame 98 OS=Sus scrofa OX=9823 GN=C17orf98 PE=4 SV=1	17830				4	0	0	0	0	0	0	0	4	0	0	0	0	0	0	0	#DIV/0!					4	0	0	0	0	0	0	0	#DIV/0!	#DIV/0!	#DIV/0!	#DIV/0!	#DIV/0!
4	16	A0A287A275|A0A287A275_PIG	TUBB4B	Tubulin beta chain OS=Sus scrofa OX=9823 GN=TUBB4B PE=1 SV=1	49831	microtubule-based process [GO:0007017]	cytoplasm [GO:0005737]; microtubule [GO:0005874]	GTPase activity [GO:0003924]; GTP binding [GO:0005525]; structural constituent of cytoskeleton [GO:0005200]	632	222	342	258	381	283	674	291	632	579.461	544.69	578.951	338.044	340.244	348.938	277.739	0.000623261	1.86958	1.70307	1.56099	2.08451	632	253.153	701.31	733.99	481	217.263	606.845	375.95	0.444195	1.31393	1.16519	1.15566	1.95236
1283	3017	A0A287A286|A0A287A286_PIG	RPL24	Uncharacterized protein OS=Sus scrofa OX=9823 GN=RPL24 PE=1 SV=1	24707	assembly of large subunit precursor of preribosome [GO:1902626]; cytoplasmic translation [GO:0002181]; exit from mitosis [GO:0010458]; mitotic cell cycle checkpoint [GO:0007093]; optic nerve development [GO:0021554]; retina development in camera-type eye [GO:0060041]; retinal ganglion cell axon guidance [GO:0031290]; ribosomal large subunit assembly [GO:0000027]; translation [GO:0006412]	cytosolic large ribosomal subunit [GO:0022625]; endoplasmic reticulum [GO:0005783]; polysomal ribosome [GO:0042788]; synapse [GO:0045202]	RNA binding [GO:0003723]; structural constituent of ribosome [GO:0003735]	0	0	0	0	0	0	3	0	0	0	0	2.57693	0	0	0	0	0.373901					0	0	0	3.26702	0	0	0	0	0.373901	#DIV/0!	#DIV/0!	#DIV/0!	#DIV/0!
851	1210	A0A287A2B2|A0A287A2B2_PIG	PPP1R7	Uncharacterized protein OS=Sus scrofa OX=9823 GN=PPP1R7 PE=1 SV=1	36646				8	0	8	27	0	17	0	0	8	13.5546	0	0	0	35.6069	20.961	0	0.27249		0.380674	0		8	5.92171	0	0	0	22.7368	36.4536	0	0.175872	#DIV/0!	0.260445	0	#DIV/0!
305	642	A0A287A2C3|A0A287A2C3_PIG	CAT	Catalase OS=Sus scrofa OX=9823 GN=CAT PE=1 SV=1	56636	hydrogen peroxide catabolic process [GO:0042744]; response to oxidative stress [GO:0006979]		catalase activity [GO:0004096]; heme binding [GO:0020037]; metal ion binding [GO:0046872]	16	23	0	0	4	10	0	0	16	0	5.71854	0	35.0226	0	12.33	0	0.652106	0.456848		0.463791		16	0	7.36283	0	49.8333	0	21.4433	0	0.568208	0.32107	#DIV/0!	0.343363	#DIV/0!
968	1899	A0A287A2F2|A0A287A2F2_PIG	C2orf73	Chromosome 2 open reading frame 73 OS=Sus scrofa OX=9823 GN=C2orf73 PE=4 SV=1	32782				0	0	0	0	0	0	4	2	0	0	0	3.43591	0	0	0	1.90886	0.717432				1.79998	0	0	0	4.35602	0	0	0	2.58385	0.744056	#DIV/0!	#DIV/0!	#DIV/0!	1.68586
275	1134	A0A287A2G9|A0A287A2G9_PIG	KRT71	Keratin 71 OS=Sus scrofa OX=9823 GN=KRT71 PE=1 SV=1	57476	hair follicle morphogenesis [GO:0031069]; intermediate filament organization [GO:0045109]	keratin filament [GO:0045095]	structural molecule activity [GO:0005198]	20	25	0	0	0	0	0	0	20	0	0	0	38.0681	0	0	0	#DIV/0!	0.525375				20	0	0	0	54.1667	0	0	0	#DIV/0!	0.369231	#DIV/0!	#DIV/0!	#DIV/0!
977	1471	A0A287A2J3|A0A287A2J3_PIG	CARS2	Cysteinyl-tRNA synthetase 2 mitochondrial OS=Sus scrofa OX=9823 GN=CARS2 PE=1 SV=1	61101	cysteinyl-tRNA aminoacylation [GO:0006423]	cytoplasm [GO:0005737]	ATP binding [GO:0005524]; cysteine-tRNA ligase activity [GO:0004817]	5	1	0	0	9	5	19	6	5	0	12.8667	16.3206	1.52272	0	6.16499	5.72658	0.341704	3.28359		2.08706	2.84997	5	0	16.5664	20.6911	2.16667	0	10.7216	7.75155	0.426721	2.30769	#DIV/0!	1.54513	2.66928
350	206	A0A287A2J9|A0A287A2J9_PIG	CUL3	Cullin 3 OS=Sus scrofa OX=9823 GN=CUL3 PE=1 SV=1	88959	anaphase-promoting complex-dependent catabolic process [GO:0031145]; cell migration [GO:0016477]; COPII vesicle coating [GO:0048208]; embryonic cleavage [GO:0040016]; fibroblast apoptotic process [GO:0044346]; gastrulation [GO:0007369]; integrin-mediated signaling pathway [GO:0007229]; liver morphogenesis [GO:0072576]; mitotic metaphase plate congression [GO:0007080]; negative regulation of Rho p…	Cul3-RING ubiquitin ligase complex [GO:0031463]; Golgi membrane [GO:0000139]; nucleus [GO:0005634]; polar microtubule [GO:0005827]; sperm flagellum [GO:0036126]	cyclin binding [GO:0030332]; Notch binding [GO:0005112]; POZ domain binding [GO:0031208]; protein heterodimerization activity [GO:0046982]; protein homodimerization activity [GO:0042803]; ubiquitin protein ligase binding [GO:0031625]; ubiquitin-protein transferase activity [GO:0004842]	24	8	4	10	0	0	37	127	24	6.77732	0	31.7822	12.1818	13.1878	0	121.213	0.464976	1.97016	0.51391		0.262202	24	2.96085	0	40.2932	17.3333	8.42105	0	164.075	0.476467	1.38462	0.351601	#DIV/0!	0.245579
295	845	A0A287A2M2|A0A287A2M2_PIG	KRT80	Keratin 80 OS=Sus scrofa OX=9823 GN=KRT80 PE=3 SV=1	50865		keratin filament [GO:0045095]	structural molecule activity [GO:0005198]	17	23	0	0	0	0	10	8	17	0	0	8.58978	35.0226	0	0	7.63544	0.937811	0.485401			1.12499	17	0	0	10.8901	49.8333	0	0	10.3354	0.972301	0.341137	#DIV/0!	#DIV/0!	1.05366
1136	1781	A0A287A2M6|A0A287A2M6_PIG	MYCBPAP	MYCBP associated protein OS=Sus scrofa OX=9823 GN=MYCBPAP PE=4 SV=1	108949				4	0	0	0	0	0	0	0	4	0	0	0	0	0	0	0	#DIV/0!					4	0	0	0	0	0	0	0	#DIV/0!	#DIV/0!	#DIV/0!	#DIV/0!	#DIV/0!
481	636	A0A287A2N6|A0A287A2N6_PIG	IMMT	MICOS complex subunit MIC60 OS=Sus scrofa OX=9823 GN=IMMT PE=1 SV=1	75567		integral component of membrane [GO:0016021]; mitochondrial inner membrane [GO:0005743]		0	0	14	1	11	0	0	0	0	23.7206	15.726	0	0	1.31878	0	0	0.142811		17.9869			0	10.363	20.2478	0	0	0.842105	0	0	0.165214	#DIV/0!	12.306	#DIV/0!	#DIV/0!
382	684	A0A287A2R9|A0A287A2R9_PIG	CRK	14_3_3 domain-containing protein OS=Sus scrofa OX=9823 GN=CRK PE=1 SV=1	29174			protein domain specific binding [GO:0019904]	15	14	6	6	7	10	33	6	15	10.166	10.0074	28.3463	21.3181	7.91265	12.33	5.72658	0.304622	0.703627	1.28478	0.811635	4.94995	15	4.44128	12.885	35.9372	30.3333	5.05263	21.4433	7.75155	0.585212	0.494505	0.879004	0.600885	4.63613
60	624	A0A287A2X0|A0A287A2X0_PIG	KRT79	Keratin 79 OS=Sus scrofa OX=9823 GN=KRT79 PE=1 SV=1	58669		keratin filament [GO:0045095]	enzyme binding [GO:0019899]; structural molecule activity [GO:0005198]	85	128	55	46	0	0	87	77	85	93.1882	0	74.7311	194.908	60.6637	0	73.4911	0.772633	0.436102	1.53614		1.01687	85	40.7117	0	94.7435	277.333	38.7368	0	99.4783	0.982704	0.30649	1.05098	#DIV/0!	0.952404
620	906	A0A287A2X3|A0A287A2X3_PIG	CRAT	Carnitine O-acetyltransferase OS=Sus scrofa OX=9823 GN=CRAT PE=1 SV=1	70806			transferase activity, transferring acyl groups [GO:0016746]	10	4	1	3	7	6	18	30	10	1.69433	10.0074	15.4616	6.09089	3.95633	7.39799	28.6329	0.648657	1.6418	0.428258	1.35272	0.539994	10	0.740214	12.885	19.6021	8.66667	2.52632	12.866	38.7578	0.595437	1.15385	0.293001	1.00147	0.505759
1073	2274	A0A287A2X6|A0A287A2X6_PIG	SLC2A5	Solute carrier family 2 member 5 OS=Sus scrofa OX=9823 GN=SLC2A5 PE=1 SV=1	54863	cellular response to fructose stimulus [GO:0071332]; fructose import across plasma membrane [GO:1990539]; regulation of systemic arterial blood pressure mediated by a chemical signal [GO:0003044]	apical plasma membrane [GO:0016324]; integral component of plasma membrane [GO:0005887]	fructose transmembrane transporter activity [GO:0005353]	2	3	0	0	0	0	0	0	2	0	0	0	4.56817	0	0	0	#DIV/0!	0.437812				2	0	0	0	6.5	0	0	0	#DIV/0!	0.307692	#DIV/0!	#DIV/0!	#DIV/0!
722	2363	A0A287A2Y1|A0A287A2Y1_PIG	PNP	Purine nucleoside phosphorylase OS=Sus scrofa OX=9823 GN=PNP PE=1 SV=1	32959	nucleoside metabolic process [GO:0009116]		purine-nucleoside phosphorylase activity [GO:0004731]	5	6	2	6	0	0	2	2	5	3.38866	0	1.71796	9.13633	7.91265	0	1.90886	0.574876	0.547266	0.428258		0.899991	5	1.48043	0	2.17801	13	5.05263	0	2.58385	0.452198	0.384615	0.293001	#DIV/0!	0.842932
990	2729	A0A287A2Z1|A0A287A2Z1_PIG	PRUNE1	Prune exopolyphosphatase 1 OS=Sus scrofa OX=9823 GN=PRUNE1 PE=1 SV=1	43992		cytoplasm [GO:0005737]	pyrophosphatase activity [GO:0016462]	6	0	0	0	0	17	0	0	6	0	0	0	0	0	20.961	0	0.373901			0		6	0	0	0	0	0	36.4536	0	0.373901	#DIV/0!	#DIV/0!	0	#DIV/0!
817	1035	A0A287A305|A0A287A305_PIG	FLNA	Uncharacterized protein OS=Sus scrofa OX=9823 GN=FLNA PE=1 SV=1	244544			actin binding [GO:0003779]	3	5	0	0	0	0	0	0	3	0	0	0	7.61361	0	0	0	#DIV/0!	0.394031				3	0	0	0	10.8333	0	0	0	#DIV/0!	0.276923	#DIV/0!	#DIV/0!	#DIV/0!
236	514	A0A287A391|A0A287A391_PIG	EEF1A1	Elongation factor 1-alpha OS=Sus scrofa OX=9823 GN=EEF1A1 PE=1 SV=1	47714			GTPase activity [GO:0003924]; GTP binding [GO:0005525]; translation elongation factor activity [GO:0003746]	29	27	11	8	9	9	101	7	29	18.6376	12.8667	86.7568	41.1135	10.5502	11.097	6.68101	0.27575	0.705365	1.76657	1.15948	12.9856	29	8.14235	16.5664	109.99	58.5	6.73684	19.299	9.04348	0.369444	0.495726	1.20863	0.858407	12.1623
945	1917	A0A287A3H4|A0A287A3H4_PIG	MDM1	Nuclear protein MDM1 OS=Sus scrofa OX=9823 GN=MDM1 PE=1 SV=1	72920	negative regulation of centriole replication [GO:0046600]		microtubule binding [GO:0008017]	0	0	1	2	0	4	0	0	0	1.69433	0	0	0	2.63755	4.93199	0	0.270465		0.642388	0		0	0.740214	0	0	0	1.68421	8.57732	0	0.294868	#DIV/0!	0.439502	0	#DIV/0!
998	2058	A0A287A3J0|A0A287A3J0_PIG	DMXL2	Dmx like 2 OS=Sus scrofa OX=9823 GN=DMXL2 PE=1 SV=1	339514				0	0	0	0	0	0	0	3	0	0	0	0	0	0	0	2.86329	0.373901				0	0	0	0	0	0	0	0	3.87578	0.373901	#DIV/0!	#DIV/0!	#DIV/0!	0
1225	2689	A0A287A3K6|A0A287A3K6_PIG	HEXDC	Uncharacterized protein OS=Sus scrofa OX=9823 GN=HEXDC PE=4 SV=1	53594	carbohydrate metabolic process [GO:0005975]		hexosaminidase activity [GO:0015929]	0	0	0	0	0	0	0	2	0	0	0	0	0	0	0	1.90886	0.373901				0	0	0	0	0	0	0	0	2.58385	0.373901	#DIV/0!	#DIV/0!	#DIV/0!	0
120	34	A0A287A3S5|A0A287A3S5_PIG	TEKT4	Tektin 4 OS=Sus scrofa OX=9823 GN=TEKT4 PE=4 SV=1	51941	cilium movement involved in cell motility [GO:0060294]; regulation of brood size [GO:0060378]	sperm midpiece [GO:0097225]; sperm principal piece [GO:0097228]		80	44	7	4	10	0	52	8	80	11.8603	14.2963	44.6669	66.9998	5.2751	0	7.63544	0.148154	1.19403	2.24836		5.84994	80	5.18149	18.4071	56.6283	95.3333	3.36842	0	10.3354	0.231297	0.839161	1.53826	#DIV/0!	5.47906
499	612	A0A287A3T3|A0A287A3T3_PIG	RABEP1	Rabaptin RAB GTPase binding effector protein 1 OS=Sus scrofa OX=9823 GN=RABEP1 PE=4 SV=1	99514	endocytosis [GO:6897]; Golgi to plasma membrane transport [GO:6893]; protein localization to ciliary membrane [GO:193441]	endocytic vesicle [GO:3139]; endosome [GO:5768]; intracellular membrane-bounded organelle [GO:43231]; protein-containing complex [GO:32991]	growth factor activity [GO:883]; GTPase activator activity [GO:596]; protein domain specific binding [GO:1994]; protein homodimerization activity [GO:4283]	0	0	0	0	0	12	0	9	0	0	0	0	0	0	14.796	8.58987	0.143339			0	0	0	0	0	0	0	0	25.732	11.6273	0.169467	#DIV/0!	#DIV/0!	0	0
284	242	A0A287A3T5|A0A287A3T5_PIG	UBA1	Uncharacterized protein OS=Sus scrofa OX=9823 GN=LOC110257910 PE=1 SV=1	118175	cellular protein modification process [GO:0006464]		ATP binding [GO:0005524]; ubiquitin-like modifier activating enzyme activity [GO:0008641]	0	0	6	28	0	0	0	0	0	10.166	0	0	0	36.9257	0	0	0.523233		0.275309			0	4.44128	0	0	0	23.5789	0	0	0.469762	#DIV/0!	0.188358	#DIV/0!	#DIV/0!
772	2312	A0A287A3U6|A0A287A3U6_PIG	NIT1	Nitrilase 1 OS=Sus scrofa OX=9823 GN=NIT1 PE=1 SV=1	31650	nitrogen compound metabolic process [GO:0006807]			7	3	28	31	4	9	2	8	7	47.4412	5.71854	1.71796	4.56817	40.882	11.097	7.63544	0.934429	1.53234	1.16044	0.515324	0.224998	7	20.726	7.36283	2.17801	6.5	26.1053	19.299	10.3354	0.301765	1.07692	0.793939	0.381514	0.210733
1125	1646	A0A287A3W3|A0A287A3W3_PIG	PYCR3	Pyrroline-5-carboxylate reductase OS=Sus scrofa OX=9823 GN=PYCR3 PE=1 SV=1	28945	L-proline biosynthetic process [GO:0055129]		identical protein binding [GO:0042802]; pyrroline-5-carboxylate reductase activity [GO:0004735]	4	0	0	0	0	0	0	0	4	0	0	0	0	0	0	0	#DIV/0!					4	0	0	0	0	0	0	0	#DIV/0!	#DIV/0!	#DIV/0!	#DIV/0!	#DIV/0!
543	1238	A0A287A3X1|A0A287A3X1_PIG	FUT8	Alpha-(1 6)-fucosyltransferase OS=Sus scrofa OX=9823 GN=FUT8 PE=3 SV=1	66421	protein glycosylation in Golgi [GO:33578]	Golgi cisterna membrane [GO:3258]; integral component of membrane [GO:1621]	glycoprotein 6-alpha-L-fucosyltransferase activity [GO:8424]	0	0	0	0	6	4	19	19	0	0	8.5778	16.3206	0	0	4.93199	18.1342	0.93628			1.73922	0.899991	0	0	11.0442	20.6911	0	0	8.57732	24.5466	0.9629	#DIV/0!	#DIV/0!	1.28761	0.842932
705	1056	A0A287A3X9|A0A287A3X9_PIG	PFKFB2	6-phosphofructo-2-kinase/fructose-2 6-biphosphatase 2 OS=Sus scrofa OX=9823 GN=PFKFB2 PE=4 SV=1	61397	fructose 2,6-bisphosphate metabolic process [GO:0006003]; fructose metabolic process [GO:0006000]	cytosol [GO:0005829]	6-phosphofructo-2-kinase activity [GO:0003873]; ATP binding [GO:0005524]; fructose-2,6-bisphosphate 2-phosphatase activity [GO:0004331]	0	0	0	0	0	0	2	12	0	0	0	1.71796	0	0	0	11.4532	0.447885				0.149998	0	0	0	2.17801	0	0	0	15.5031	0.442639	#DIV/0!	#DIV/0!	#DIV/0!	0.140489
550	930	A0A287A3Y3|A0A287A3Y3_PIG	XYLB	Xylulokinase OS=Sus scrofa OX=9823 GN=XYLB PE=1 SV=1	55751	D-xylose metabolic process [GO:0042732]		xylulokinase activity [GO:0004856]	0	0	0	12	0	0	0	0	0	0	0	0	0	15.8253	0	0	0.373901		0			0	0	0	0	0	10.1053	0	0	0.373901	#DIV/0!	0	#DIV/0!	#DIV/0!
765	2190	A0A287A3Y9|A0A287A3Y9_PIG	AKR1A1	Alcohol dehydrogenase [NADP(+)] OS=Sus scrofa OX=9823 GN=AKR1A1 PE=1 SV=1	39018			oxidoreductase activity [GO:0016491]	6	4	0	0	0	0	0	0	6	0	0	0	6.09089	0	0	0	#DIV/0!	0.985078				6	0	0	0	8.66667	0	0	0	#DIV/0!	0.692308	#DIV/0!	#DIV/0!	#DIV/0!
772	2313	A0A287A424|A0A287A424_PIG	NIT1	Nitrilase 1 OS=Sus scrofa OX=9823 GN=NIT1 PE=1 SV=1	38012	nitrogen compound metabolic process [GO:0006807]	mitochondrion [GO:0005739]	hydrolase activity, acting on carbon-nitrogen (but not peptide) bonds, in linear amides [GO:0016811]	7	3	28	31	4	9	2	8	7	47.4412	5.71854	1.71796	4.56817	40.882	11.097	7.63544	0.934429	1.53234	1.16044	0.515324	0.224998	7	20.726	7.36283	2.17801	6.5	26.1053	19.299	10.3354	0.301765	1.07692	0.793939	0.381514	0.210733
682	1547	A0A287A453|A0A287A453_PIG	HNRNPA2B1	Heterogeneous nuclear ribonucleoprotein A2/B1 OS=Sus scrofa OX=9823 GN=HNRNPA2B1 PE=1 SV=1	33866	mRNA export from nucleus [GO:0006406]; mRNA processing [GO:0006397]	cell [GO:0005623]	RNA binding [GO:0003723]	6	6	0	0	0	0	0	0	6	0	0	0	9.13633	0	0	0	#DIV/0!	0.656719				6	0	0	0	13	0	0	0	#DIV/0!	0.461538	#DIV/0!	#DIV/0!	#DIV/0!
1392	2847	A0A287A481|A0A287A481_PIG	PLG	Plasminogen OS=Sus scrofa OX=9823 GN=PLG PE=1 SV=1	82153			serine-type endopeptidase activity [GO:0004252]	0	0	0	0	0	0	2	0	0	0	0	1.71796	0	0	0	0	0.373901					0	0	0	2.17801	0	0	0	0	0.373901	#DIV/0!	#DIV/0!	#DIV/0!	#DIV/0!
1005	1814	A0A287A4A5|A0A287A4A5_PIG	SEC22B	SEC22 homolog B vesicle trafficking protein (gene/pseudogene) OS=Sus scrofa OX=9823 GN=SEC22B PE=1 SV=1	24123	vesicle-mediated transport [GO:0016192]	integral component of membrane [GO:0016021]		4	1	0	0	0	0	0	0	4	0	0	0	1.52272	0	0	0	#DIV/0!	2.62687				4	0	0	0	2.16667	0	0	0	#DIV/0!	1.84615	#DIV/0!	#DIV/0!	#DIV/0!
346	1980	A0A287A4B9|A0A287A4B9_PIG	PTI	BPTI/Kunitz inhibitor domain-containing protein OS=Sus scrofa OX=9823 PE=1 SV=1	19430		extracellular region [GO:0005576]	serine-type endopeptidase inhibitor activity [GO:0004867]	20	14	3	5	0	0	3	4	20	5.08299	0	2.57693	21.3181	6.59388	0	3.81772	0.722822	0.93817	0.770865		0.674993	20	2.22064	0	3.26702	30.3333	4.21053	0	5.1677	0.523349	0.659341	0.527402	#DIV/0!	0.632199
979	2186	A0A287A4D1|A0A287A4D1_PIG	IQCF5	IQ motif containing F5 OS=Sus scrofa OX=9823 GN=IQCF5 PE=4 SV=1	17822				4	2	4	1	0	0	0	0	4	6.77732	0	0	3.04544	1.31878	0	0	0.473419	1.31344	5.1391			4	2.96085	0	0	4.33333	0.842105	0	0	0.529109	0.923077	3.51601	#DIV/0!	#DIV/0!
668	2295	A0A287A4D2|A0A287A4D2_PIG	SCAMP2	Secretory carrier-associated membrane protein OS=Sus scrofa OX=9823 GN=SCAMP2 PE=1 SV=1	30976	protein transport [GO:0015031]	integral component of membrane [GO:0016021]		7	6	0	0	0	0	0	0	7	0	0	0	9.13633	0	0	0	#DIV/0!	0.766172				7	0	0	0	13	0	0	0	#DIV/0!	0.538462	#DIV/0!	#DIV/0!	#DIV/0!
976	1871	A0A287A4F4|A0A287A4F4_PIG	C5orf51	Chromosome 5 open reading frame 51 OS=Sus scrofa OX=9823 GN=C5orf51 PE=1 SV=1	28174		cytosol [GO:0005829]; nucleoplasm [GO:0005654]		0	0	0	0	0	0	0	6	0	0	0	0	0	0	0	5.72658	0.373901				0	0	0	0	0	0	0	0	7.75155	0.373901	#DIV/0!	#DIV/0!	#DIV/0!	0
942	1906	A0A287A4J9|A0A287A4J9_PIG	GRIPAP1	GRIP1 associated protein 1 OS=Sus scrofa OX=9823 GN=GRIPAP1 PE=1 SV=1	90783				0	0	0	3	0	0	0	0	0	0	0	0	0	3.95633	0	0	0.373901		0			0	0	0	0	0	2.52632	0	0	0.373901	#DIV/0!	0	#DIV/0!	#DIV/0!
242	382	A0A287A4K6|A0A287A4K6_PIG	ETFDH	Electron transfer flavoprotein-ubiquinone oxidoreductase mitochondrial OS=Sus scrofa OX=9823 GN=ETFDH PE=1 SV=1	63205		integral component of membrane [GO:1621]	electron-transferring-flavoprotein dehydrogenase activity [GO:4174]	0	0	0	0	28	10	0	0	0	0	40.0297	0	0	0	12.33	0	0.544558			3.24654		0	0	51.5398	0	0	0	21.4433	0	0.618395	#DIV/0!	#DIV/0!	2.40354	#DIV/0!
280	258	A0A287A4Q7|A0A287A4Q7_PIG	ACTN4	Actinin alpha 4 OS=Sus scrofa OX=9823 GN=ACTN4 PE=1 SV=1	104905			actin binding [GO:0003779]; calcium ion binding [GO:0005509]	26	17	55	175	54	130	114	198	26	93.1882	77.2002	97.9235	25.8863	230.786	160.29	188.977	0.0083132	1.00439	0.403787	0.481629	0.518176	26	40.7117	99.3982	124.147	36.8333	147.368	278.763	255.801	0.0426991	0.705882	0.276258	0.356569	0.485324
227	879	A0A287A4R1|A0A287A4R1_PIG	ACTBL2	Actin beta like 2 OS=Sus scrofa OX=9823 GN=ACTBL2 PE=1 SV=1	41815	synaptic vesicle endocytosis [GO:0048488]	actin filament [GO:0005884]; cytoplasm [GO:0005737]; glutamatergic synapse [GO:0098978]; presynapse [GO:0098793]	ATP binding [GO:0005524]; structural constituent of postsynaptic actin cytoskeleton [GO:0098973]	0	0	0	0	0	0	68	22	0	0	0	58.4105	0	0	0	20.9975	0.579176				2.78179	0	0	0	74.0524	0	0	0	28.4224	0.595921	#DIV/0!	#DIV/0!	#DIV/0!	2.60543
856	1590	A0A287A4S7|A0A287A4S7_PIG	WDR63	WD repeat domain 63 OS=Sus scrofa OX=9823 GN=WDR63 PE=4 SV=1	64761				0	0	4	0	5	0	0	0	0	6.77732	7.14817	0	0	0	0	0	0.116399					0	2.96085	9.20354	0	0	0	0	0	0.209275	#DIV/0!	#DIV/0!	#DIV/0!	#DIV/0!
223	439	A0A287A4T2|A0A287A4T2_PIG	ETFA	Electron transfer flavoprotein subunit alpha OS=Sus scrofa OX=9823 GN=ETFA PE=1 SV=1	35052			electron transfer activity [GO:0009055]; flavin adenine dinucleotide binding [GO:0050660]	47	12	13	6	22	6	29	4	47	22.0263	31.4519	24.9104	18.2727	7.91265	7.39799	3.81772	0.00300601	2.57215	2.78368	4.25142	6.52493	47	9.62278	40.4956	31.5812	26	5.05263	12.866	5.1677	0.109699	1.80769	1.90451	3.14749	6.11126
817	1029	A0A287A4W0|A0A287A4W0_PIG	FLNA	Uncharacterized protein OS=Sus scrofa OX=9823 GN=FLNA PE=1 SV=1	302793	actin crosslink formation [GO:0051764]; actin cytoskeleton reorganization [GO:0031532]; adenylate cyclase-inhibiting dopamine receptor signaling pathway [GO:0007195]; cilium assembly [GO:0060271]; cytoplasmic sequestering of protein [GO:0051220]; establishment of protein localization [GO:0045184]; mitotic spindle assembly [GO:0090307]; negative regulation of apoptotic process [GO:0043066]; negati…	actin cytoskeleton [GO:0015629]; cell-cell junction [GO:0005911]; cytosol [GO:0005829]; Myb complex [GO:0031523]; nucleolus [GO:0005730]; plasma membrane [GO:0005886]	actin filament binding [GO:0051015]; Fc-gamma receptor I complex binding [GO:0034988]; G protein-coupled receptor binding [GO:0001664]; ion channel binding [GO:0044325]; kinase binding [GO:0019900]; potassium channel regulator activity [GO:0015459]; protein homodimerization activity [GO:0042803]; Rac GTPase binding [GO:0048365]; Ral GTPase binding [GO:0017160]; transcription factor binding [GO:00…	3	5	0	0	0	0	0	0	3	0	0	0	7.61361	0	0	0	#DIV/0!	0.394031				3	0	0	0	10.8333	0	0	0	#DIV/0!	0.276923	#DIV/0!	#DIV/0!	#DIV/0!
786	1494	A0A287A4Z2|A0A287A4Z2_PIG	SOD2	Superoxide dismutase OS=Sus scrofa OX=9823 GN=SOD2 PE=1 SV=1	24710	acetylcholine-mediated vasodilation involved in regulation of systemic arterial blood pressure [GO:0003069]; age-dependent response to oxidative stress [GO:0001306]; detection of oxygen [GO:0003032]; erythrophore differentiation [GO:0048773]; glutathione metabolic process [GO:0006749]; heart development [GO:0007507]; hemopoiesis [GO:0030097]; intrinsic apoptotic signaling pathway in response to D…	mitochondrion [GO:0005739]	metal ion binding [GO:0046872]; superoxide dismutase activity [GO:0004784]	6	3	2	4	4	0	0	0	6	3.38866	5.71854	0	4.56817	5.2751	0	0	0.625301	1.31344	0.642388			6	1.48043	7.36283	0	6.5	3.36842	0	0	0.507974	0.923077	0.439502	#DIV/0!	#DIV/0!
808	1791	A0A287A506|A0A287A506_PIG	SYNE2	Spectrin repeat containing nuclear envelope protein 2 OS=Sus scrofa OX=9823 GN=SYNE2 PE=1 SV=1	752266	cytoskeletal anchoring at nuclear membrane [GO:9286]	meiotic nuclear membrane microtubule tethering complex [GO:34993]	actin filament binding [GO:5115]	0	0	0	0	0	3	0	0	0	0	0	0	0	0	3.69899	0	0.373901			0		0	0	0	0	0	0	6.43299	0	0.373901	#DIV/0!	#DIV/0!	0	#DIV/0!
1118	2426	A0A287A530|A0A287A530_PIG	PGM1	Phosphoglucomutase 1 OS=Sus scrofa OX=9823 GN=PGM1 PE=1 SV=1	57210	carbohydrate metabolic process [GO:0005975]		intramolecular transferase activity, phosphotransferases [GO:0016868]; magnesium ion binding [GO:0000287]	0	0	0	2	0	0	0	0	0	0	0	0	0	2.63755	0	0	0.373901		0			0	0	0	0	0	1.68421	0	0	0.373901	#DIV/0!	0	#DIV/0!	#DIV/0!
770	1801	A0A287A531|A0A287A531_PIG	ANXA5	Annexin OS=Sus scrofa OX=9823 GN=ANXA5 PE=1 SV=1	36134	negative regulation of coagulation [GO:0050819]		calcium-dependent phospholipid binding [GO:0005544]; calcium ion binding [GO:0005509]	6	4	2	0	0	0	0	0	6	3.38866	0	0	6.09089	0	0	0	0.373901	0.985078				6	1.48043	0	0	8.66667	0	0	0	0.373901	0.692308	#DIV/0!	#DIV/0!	#DIV/0!
503	1300	A0A287A534|A0A287A534_PIG	LYPLA1	Uncharacterized protein OS=Sus scrofa OX=9823 GN=LYPLA1 PE=1 SV=1	21217			hydrolase activity [GO:16787]	0	0	0	0	4	8	0	0	0	0	5.71854	0	0	0	9.86398	0	0.734573			0.579739		0	0	7.36283	0	0	0	17.1546	0	0.627638	#DIV/0!	#DIV/0!	0.429204	#DIV/0!
277	438	A0A287A558|A0A287A558_PIG	UQCRC1	Ubiquinol-cytochrome c reductase core protein 1 OS=Sus scrofa OX=9823 GN=UQCRC1 PE=1 SV=1	57836			catalytic activity [GO:0003824]; metal ion binding [GO:0046872]	0	0	19	16	67	40	29	30	0	32.1923	95.7855	24.9104	0	21.1004	49.3199	28.6329	0.496849		1.52567	1.94213	0.869991	0	14.0641	123.327	31.5812	0	13.4737	85.7732	38.7578	0.808895	#DIV/0!	1.04382	1.43783	0.814834
958	2175	A0A287A597|A0A287A597_PIG	LRRD1	Leucine rich repeats and death domain containing 1 OS=Sus scrofa OX=9823 GN=LRRD1 PE=4 SV=1	96212	signal transduction [GO:0007165]			0	0	3	0	0	0	0	0	0	5.08299	0	0	0	0	0	0	0.373901					0	2.22064	0	0	0	0	0	0	0.373901	#DIV/0!	#DIV/0!	#DIV/0!	#DIV/0!
529	720	A0A287A5C3|A0A287A5C3_PIG		Uncharacterized protein OS=Sus scrofa OX=9823 GN=LOC110255463 PE=1 SV=1	38335	lipid metabolic process [GO:0006629]		acyl-CoA dehydrogenase activity [GO:0003995]; flavin adenine dinucleotide binding [GO:0050660]	13	5	0	0	0	0	0	0	13	0	0	0	7.61361	0	0	0	#DIV/0!	1.70747				13	0	0	0	10.8333	0	0	0	#DIV/0!	1.2	#DIV/0!	#DIV/0!	#DIV/0!
571	1083	A0A287A5F9|A0A287A5F9_PIG	PDP1	Pyruvate dehyrogenase phosphatase catalytic subunit 1 OS=Sus scrofa OX=9823 GN=PDP1 PE=1 SV=1	63613	peptidyl-threonine dephosphorylation [GO:0035970]		metal ion binding [GO:0046872]; protein serine/threonine phosphatase activity [GO:0004722]	0	0	8	3	0	0	5	6	0	13.5546	0	4.29489	0	3.95633	0	5.72658	0.564778		3.42607		0.749992	0	5.92171	0	5.44503	0	2.52632	0	7.75155	0.908611	#DIV/0!	2.34401	#DIV/0!	0.702443
583	736	A0A287A5G2|A0A287A5G2_PIG	PAM	Peptidylglycine alpha-amidating monooxygenase OS=Sus scrofa OX=9823 GN=PAM PE=4 SV=1	96316	peptide metabolic process [GO:0006518]	integral component of membrane [GO:0016021]	copper ion binding [GO:0005507]; oxidoreductase activity, acting on paired donors, with incorporation or reduction of molecular oxygen, reduced ascorbate as one donor, and incorporation of one atom of oxygen [GO:0016715]	0	0	0	11	9	15	0	0	0	0	12.8667	0	0	14.5065	18.495	0	0.396169		0	0.695687		0	0	16.5664	0	0	9.26316	32.1649	0	0.494596	#DIV/0!	0	0.515044	#DIV/0!
997	2519	A0A287A5I4|A0A287A5I4_PIG	NUMA1	Nuclear mitotic apparatus protein 1 OS=Sus scrofa OX=9823 GN=NUMA1 PE=1 SV=1	212666		Golgi membrane [GO:0000139]		0	0	0	0	0	0	3	1	0	0	0	2.57693	0	0	0	0.95443	0.586646				2.69997	0	0	0	3.26702	0	0	0	1.29193	0.603995	#DIV/0!	#DIV/0!	#DIV/0!	2.5288
227	470	A0A287A5M7|A0A287A5M7_PIG	AKR1B1	Aldose reductase OS=Sus scrofa OX=9823 GN=AKR1B1 PE=4 SV=1	35867	cellular hyperosmotic salinity response [GO:0071475]; daunorubicin metabolic process [GO:0044597]; doxorubicin metabolic process [GO:0044598]; metanephric collecting duct development [GO:0072205]; negative regulation of apoptotic process [GO:0043066]; regulation of urine volume [GO:0035809]; renal water homeostasis [GO:0003091]; retinoid metabolic process [GO:0001523]	cytosol [GO:0005829]; nucleoplasm [GO:0005654]	alditol:NADP+ 1-oxidoreductase activity [GO:0004032]; glyceraldehyde oxidoreductase activity [GO:0043795]; retinal dehydrogenase activity [GO:0001758]	41	17	5	6	10	40	4	11	41	8.47165	14.2963	3.43591	25.8863	7.91265	49.3199	10.4987	0.371178	1.58385	1.07065	0.28987	0.327269	41	3.70107	18.4071	4.35602	36.8333	5.05263	85.7732	14.2112	0.370176	1.11312	0.732503	0.214602	0.306521
1279	2536	A0A287A5R7|A0A287A5R7_PIG	PRSS55	Serine protease 55 OS=Sus scrofa OX=9823 GN=PRSS55 PE=3 SV=1	35883		integral component of membrane [GO:0016021]	serine-type endopeptidase activity [GO:0004252]	2	1	0	0	0	0	0	0	2	0	0	0	1.52272	0	0	0	#DIV/0!	1.31344				2	0	0	0	2.16667	0	0	0	#DIV/0!	0.923077	#DIV/0!	#DIV/0!	#DIV/0!
1154	2038	A0A287A5S7|A0A287A5S7_PIG	DDAH2	Dimethylarginine dimethylaminohydrolase 2 OS=Sus scrofa OX=9823 GN=DDAH2 PE=4 SV=1	29718	arginine catabolic process [GO:0006527]; citrulline metabolic process [GO:0000052]; positive regulation of nitric oxide biosynthetic process [GO:0045429]	cytosol [GO:0005829]; microtubule organizing center [GO:0005815]	dimethylargininase activity [GO:0016403]	2	2	0	0	0	0	0	0	2	0	0	0	3.04544	0	0	0	#DIV/0!	0.656719				2	0	0	0	4.33333	0	0	0	#DIV/0!	0.461538	#DIV/0!	#DIV/0!	#DIV/0!
817	1028	A0A287A5T4|A0A287A5T4_PIG	FLNA	Uncharacterized protein OS=Sus scrofa OX=9823 GN=FLNA PE=1 SV=1	302072			actin binding [GO:0003779]	3	5	0	0	0	0	0	0	3	0	0	0	7.61361	0	0	0	#DIV/0!	0.394031				3	0	0	0	10.8333	0	0	0	#DIV/0!	0.276923	#DIV/0!	#DIV/0!	#DIV/0!
1435	3482	A0A287A5U7|A0A287A5U7_PIG	HSPBP1	HSPA (Hsp70) binding protein 1 OS=Sus scrofa OX=9823 GN=HSPBP1 PE=1 SV=1	34656				2	0	2	2	0	0	0	0	2	3.38866	0	0	0	2.63755	0	0	0.869644		1.28478			2	1.48043	0	0	0	1.68421	0	0	0.931958	#DIV/0!	0.879004	#DIV/0!	#DIV/0!
504	991	A0A287A5W1|A0A287A5W1_PIG	HIBCH	3-hydroxyisobutyryl-CoA hydrolase mitochondrial OS=Sus scrofa OX=9823 GN=HIBCH PE=1 SV=1	37880	valine catabolic process [GO:0006574]	mitochondrion [GO:0005739]	3-hydroxyisobutyryl-CoA hydrolase activity [GO:0003860]	0	0	7	7	0	0	0	0	0	11.8603	0	0	0	9.23143	0	0	0.869644		1.28478			0	5.18149	0	0	0	5.89474	0	0	0.931958	#DIV/0!	0.879004	#DIV/0!	#DIV/0!
611	1667	A0A287A5X0|A0A287A5X0_PIG	LOC100157017	Uncharacterized protein OS=Sus scrofa OX=9823 GN=LOC100157017 PE=1 SV=1	37679			NAD binding [GO:0051287]; oxidoreductase activity, acting on the CH-OH group of donors, NAD or NADP as acceptor [GO:0016616]	0	0	4	6	2	11	0	0	0	6.77732	2.85927	0	0	7.91265	13.563	0	0.420151		0.856517	0.210814		0	2.96085	3.68142	0	0	5.05263	23.5876	0	0.369524	#DIV/0!	0.586002	0.156074	#DIV/0!
859	1852	A0A287A5Y1|A0A287A5Y1_PIG	HDHD3	Haloacid dehalogenase like hydrolase domain containing 3 OS=Sus scrofa OX=9823 GN=HDHD3 PE=1 SV=1	27803			hydrolase activity [GO:0016787]	0	0	0	0	0	0	4	6	0	0	0	3.43591	0	0	0	5.72658	0.748864				0.599994	0	0	0	4.35602	0	0	0	7.75155	0.721972	#DIV/0!	#DIV/0!	#DIV/0!	0.561955
420	229	A0A287A5Y7|A0A287A5Y7_PIG	DNAH3	Dynein axonemal heavy chain 3 OS=Sus scrofa OX=9823 GN=DNAH3 PE=4 SV=1	462801	microtubule-based movement [GO:0007018]	dynein complex [GO:0030286]	ATP binding [GO:0005524]; microtubule motor activity [GO:0003777]	24	1	37	26	20	13	42	3	24	62.6902	28.5927	36.0771	1.52272	34.2882	16.029	2.86329	0.147342	15.7612	1.82833	1.78381	12.5999	24	27.3879	36.8142	45.7382	2.16667	21.8947	27.8763	3.87578	0.104042	11.0769	1.25089	1.32063	11.801
582	1076	A0A287A608|A0A287A608_PIG	AHNAK	AHNAK nucleoprotein OS=Sus scrofa OX=9823 GN=AHNAK PE=1 SV=1	398661	regulation of RNA splicing [GO:0043484]	costamere [GO:0043034]; cytoplasm [GO:0005737]; plasma membrane [GO:0005886]; T-tubule [GO:0030315]		0	0	0	0	0	0	18	0	0	0	0	15.4616	0	0	0	0	0.373901					0	0	0	19.6021	0	0	0	0	0.373901	#DIV/0!	#DIV/0!	#DIV/0!	#DIV/0!
912	2688	A0A287A682|A0A287A682_PIG	CLTA	Clathrin light chain OS=Sus scrofa OX=9823 GN=CLTA PE=3 SV=1	26652	clathrin coat assembly [GO:0048268]; clathrin-dependent endocytosis [GO:0072583]; intracellular protein transport [GO:0006886]	clathrin coat of coated pit [GO:0030132]; clathrin coat of trans-Golgi network vesicle [GO:0030130]; clathrin complex [GO:0071439]; clathrin vesicle coat [GO:0030125]; plasma membrane [GO:0005886]; postsynaptic endocytic zone cytoplasmic component [GO:0099631]; synaptic vesicle membrane [GO:0030672]	clathrin heavy chain binding [GO:0032050]; structural molecule activity [GO:0005198]	0	0	0	0	0	0	4	4	0	0	0	3.43591	0	0	0	3.81772	0.944312				0.899991	0	0	0	4.35602	0	0	0	5.1677	0.910199	#DIV/0!	#DIV/0!	#DIV/0!	0.842932
854	2609	A0A287A690|A0A287A690_PIG	PRDX2	Peroxiredoxin-2 OS=Sus scrofa OX=9823 GN=PRDX2 PE=1 SV=1	25937	cell redox homeostasis [GO:0045454]	cell [GO:0005623]	peroxiredoxin activity [GO:0051920]	3	5	1	14	7	5	7	16	3	1.69433	10.0074	6.01285	7.61361	18.4629	6.16499	15.2709	0.167933	0.394031	0.0917697	1.62327	0.393746	3	0.740214	12.885	7.62304	10.8333	11.7895	10.7216	20.6708	0.196553	0.276923	0.062786	1.20177	0.368783
946	1886	A0A287A699|A0A287A699_PIG	HNRNPK	Heterogeneous nuclear ribonucleoprotein K OS=Sus scrofa OX=9823 GN=HNRNPK PE=1 SV=1	48502	regulation of transcription by RNA polymerase II [GO:0006357]; RNA processing [GO:0006396]		DNA binding [GO:0003677]; RNA binding [GO:0003723]	4	2	0	0	0	0	0	0	4	0	0	0	3.04544	0	0	0	#DIV/0!	1.31344				4	0	0	0	4.33333	0	0	0	#DIV/0!	0.923077	#DIV/0!	#DIV/0!	#DIV/0!
1053	2202	A0A287A6G6|A0A287A6G6_PIG	PAOX	Polyamine oxidase OS=Sus scrofa OX=9823 GN=PAOX PE=4 SV=1	55428	positive regulation of spermidine biosynthetic process [GO:1901307]; putrescine biosynthetic process [GO:0009446]; putrescine catabolic process [GO:0009447]; spermidine catabolic process [GO:0046203]; spermine catabolic process [GO:0046208]		polyamine oxidase activity [GO:0046592]; signaling receptor binding [GO:0005102]	4	1	0	0	0	0	0	0	4	0	0	0	1.52272	0	0	0	#DIV/0!	2.62687				4	0	0	0	2.16667	0	0	0	#DIV/0!	1.84615	#DIV/0!	#DIV/0!	#DIV/0!
1376	2427	A0A287A6I6|A0A287A6I6_PIG	PPA2	Pyrophosphatase (inorganic) 2 OS=Sus scrofa OX=9823 GN=PPA2 PE=1 SV=1	33437	phosphate-containing compound metabolic process [GO:0006796]	cytoplasm [GO:0005737]	inorganic diphosphatase activity [GO:0004427]; magnesium ion binding [GO:0000287]	2	0	6	11	0	0	0	0	2	10.166	0	0	0	14.5065	0	0	0.818487		0.700787			2	4.44128	0	0	0	9.26316	0	0	0.66324	#DIV/0!	0.479456	#DIV/0!	#DIV/0!
900	1487	A0A287A6K2|A0A287A6K2_PIG	EPPK1	Epiplakin 1 OS=Sus scrofa OX=9823 GN=EPPK1 PE=4 SV=1	484176	intermediate filament bundle assembly [GO:4511]; intermediate filament cytoskeleton organization [GO:4514]; wound healing [GO:426]	cytoplasm [GO:5737]; cytoskeleton [GO:5856]; membrane [GO:162]	keratin filament binding [GO:199254]	0	0	0	0	1	1	13	0	0	0	1.42963	11.1667	0	0	1.233	0	0.343962			1.15948		0	0	1.84071	14.1571	0	0	2.14433	0	0.362925	#DIV/0!	#DIV/0!	0.858407	#DIV/0!
281	613	A0A287A6N7|A0A287A6N7_PIG	NUP98	Nucleoporin 98 OS=Sus scrofa OX=9823 GN=NUP98 PE=1 SV=1	161797		nuclear pore [GO:0005643]	structural constituent of nuclear pore [GO:0017056]	0	0	13	21	4	15	12	20	0	22.0263	5.71854	10.3077	0	27.6943	18.495	19.0886	0.186138		0.795337	0.309194	0.539994	0	9.62278	7.36283	13.0681	0	17.6842	32.1649	25.8385	0.027925	#DIV/0!	0.544145	0.228909	0.505759
434	1886	A0A287A6N9|A0A287A6N9_PIG	KRT12	Keratin 12 OS=Sus scrofa OX=9823 GN=KRT12 PE=3 SV=1	41848		intermediate filament [GO:0005882]	structural molecule activity [GO:0005198]	0	0	0	0	0	0	21	11	0	0	0	18.0385	0	0	0	10.4987	0.736183				1.71816	0	0	0	22.8691	0	0	0	14.2112	0.76389	#DIV/0!	#DIV/0!	#DIV/0!	1.60923
681	1347	A0A287A6P1|A0A287A6P1_PIG	GSN	Gelsolin OS=Sus scrofa OX=9823 GN=GSN PE=4 SV=1	82557	actin filament severing [GO:0051014]; actin nucleation [GO:0045010]; barbed-end actin filament capping [GO:0051016]		actin filament binding [GO:0051015]; calcium ion binding [GO:0005509]	6	6	1	2	5	3	22	3	6	1.69433	7.14817	18.8975	9.13633	2.63755	3.69899	2.86329	0.291142	0.656719	0.642388	1.93246	6.59993	6	0.740214	9.20354	23.9581	13	1.68421	6.43299	3.87578	0.350877	0.461538	0.439502	1.43068	6.1815
1140	2143	A0A287A6Q0|A0A287A6Q0_PIG	PROS1	Protein S OS=Sus scrofa OX=9823 GN=PROS1 PE=1 SV=1	74667	negative regulation of blood coagulation [GO:0030195]	extracellular space [GO:0005615]	calcium ion binding [GO:0005509]	4	0	0	0	14	4	19	10	4	0	20.0149	16.3206	0	0	4.93199	9.5443	0.340387			4.05817	1.70998	4	0	25.7699	20.6911	0	0	8.57732	12.9193	0.395322	#DIV/0!	#DIV/0!	3.00442	1.60157
1022	2835	A0A287A6R6|A0A287A6R6_PIG	HYOU1	Hypoxia up-regulated 1 OS=Sus scrofa OX=9823 GN=HYOU1 PE=1 SV=1	100273			ATP binding [GO:0005524]	3	2	5	0	0	0	0	0	3	8.47165	0	0	3.04544	0	0	0	0.373901	0.985078				3	3.70107	0	0	4.33333	0	0	0	0.373901	0.692308	#DIV/0!	#DIV/0!	#DIV/0!
79	157	A0A287A6W8|A0A287A6W8_PIG	PKDREJ	Polycystin family receptor for egg jelly OS=Sus scrofa OX=9823 GN=PKDREJ PE=4 SV=1	234259		integral component of membrane [GO:0016021]	calcium ion binding [GO:0005509]	108	70	21	38	0	0	0	0	108	35.5809	0	0	106.591	50.1135	0	0	0.824695	1.01322	0.710007			108	15.5445	0	0	151.667	32	0	0	0.66773	0.712088	0.485765	#DIV/0!	#DIV/0!
481	649	A0A287A6X4|A0A287A6X4_PIG	RANBP17	RAN binding protein 17 OS=Sus scrofa OX=9823 GN=RANBP17 PE=4 SV=1	126338	intracellular protein transport [GO:0006886]	nucleus [GO:0005634]	Ran GTPase binding [GO:0008536]	17	4	2	14	0	0	3	0	17	3.38866	0	2.57693	6.09089	18.4629	0	0	0.540845	2.79105	0.183539			17	1.48043	0	3.26702	8.66667	11.7895	0	0	0.592541	1.96154	0.125572	#DIV/0!	#DIV/0!
823	1788	A0A287A6X5|A0A287A6X5_PIG	HTRA2	HtrA serine peptidase 2 OS=Sus scrofa OX=9823 GN=HTRA2 PE=4 SV=1	48191	adult walking behavior [GO:0007628]; cellular protein catabolic process [GO:0044257]; cellular response to growth factor stimulus [GO:0071363]; cellular response to heat [GO:0034605]; cellular response to interferon-beta [GO:0035458]; cellular response to oxidative stress [GO:0034599]; cellular response to retinoic acid [GO:0071300]; forebrain development [GO:0030900]; intrinsic apoptotic signali…	CD40 receptor complex [GO:0035631]; chromatin [GO:0000785]; cytoplasmic side of plasma membrane [GO:0009898]; cytoskeleton [GO:0005856]; cytosol [GO:0005829]; mitochondrial intermembrane space [GO:0005758]; nucleus [GO:0005634]; serine-type endopeptidase complex [GO:1905370]	identical protein binding [GO:0042802]; serine-type endopeptidase activity [GO:0004252]	0	0	2	3	0	0	0	0	0	3.38866	0	0	0	3.95633	0	0	0.918471		0.856517			0	1.48043	0	0	0	2.52632	0	0	0.739	#DIV/0!	0.586002	#DIV/0!	#DIV/0!
23	22	A0A287A6Y9|A0A287A6Y9_PIG	TUBB2A	Tubulin beta chain OS=Sus scrofa OX=9823 GN=LOC100624785 PE=1 SV=1	49907	microtubule-based process [GO:0007017]; microtubule cytoskeleton organization [GO:0000226]; mitotic cell cycle [GO:0000278]; neuron migration [GO:0001764]	cytoplasm [GO:0005737]; microtubule [GO:0005874]	GTPase activity [GO:0003924]; GTP binding [GO:0005525]; structural constituent of cytoskeleton [GO:0005200]	0	0	0	0	0	0	380	153	0	0	0	326.412	0	0	0	146.028	0.640467				2.23527	0	0	0	413.822	0	0	0	197.665	0.661959	#DIV/0!	#DIV/0!	#DIV/0!	2.09356
865	2319	A0A287A725|A0A287A725_PIG	ATP5MG	ATP synthase subunit OS=Sus scrofa OX=9823 PE=1 SV=1	10845	ATP synthesis coupled proton transport [GO:0015986]	mitochondrial proton-transporting ATP synthase complex, coupling factor F(o) [GO:0000276]	proton transmembrane transporter activity [GO:0015078]	8	0	0	0	3	0	0	0	8	0	4.2889	0	0	0	0	0	0.373901					8	0	5.52212	0	0	0	0	0	0.373901	#DIV/0!	#DIV/0!	#DIV/0!	#DIV/0!
356	159	A0A287A749|A0A287A749_PIG	NUP155	Nucleoporin 155 OS=Sus scrofa OX=9823 GN=NUP155 PE=1 SV=1	149017		nuclear pore [GO:0005643]	structural constituent of nuclear pore [GO:0017056]	30	2	5	4	12	0	46	19	30	8.47165	17.1556	39.513	3.04544	5.2751	0	18.1342	0.263446	9.85078	1.60597		2.17892	30	3.70107	22.0885	50.0942	4.33333	3.36842	0	24.5466	0.361179	6.92308	1.09875	#DIV/0!	2.04078
106	521	A0A287A784|A0A287A784_PIG	KRT8	Uncharacterized protein OS=Sus scrofa OX=9823 GN=KRT8 PE=1 SV=1	54427	cell differentiation involved in embryonic placenta development [GO:0060706]; extrinsic apoptotic signaling pathway [GO:0097191]; hepatocyte apoptotic process [GO:0097284]; response to other organism [GO:0051707]; tumor necrosis factor-mediated signaling pathway [GO:0033209]	apicolateral plasma membrane [GO:0016327]; cell-cell junction [GO:0005911]; keratin filament [GO:0045095]; sarcolemma [GO:0042383]; Z disc [GO:0030018]	scaffold protein binding [GO:0097110]; structural molecule activity [GO:0005198]	66	75	0	0	0	0	0	0	66	0	0	0	114.204	0	0	0	#DIV/0!	0.577912				66	0	0	0	162.5	0	0	0	#DIV/0!	0.406154	#DIV/0!	#DIV/0!	#DIV/0!
290	367	A0A287A7F6|A0A287A7F6_PIG	PHB2	Uncharacterized protein OS=Sus scrofa OX=9823 GN=PHB2 PE=1 SV=1	32343		membrane [GO:0016020]		32	10	0	0	0	0	10	1	32	0	0	8.58978	15.2272	0	0	0.95443	0.426894	2.1015			8.99991	32	0	0	10.8901	21.6667	0	0	1.29193	0.430858	1.47692	#DIV/0!	#DIV/0!	8.42932
543	2377	A0A287A7G8|A0A287A7G8_PIG	H2CB5	Histone H2B OS=Sus scrofa OX=9823 PE=3 SV=1	16719		nucleosome [GO:0000786]; nucleus [GO:0005634]	DNA binding [GO:0003677]; protein heterodimerization activity [GO:0046982]	8	10	19	13	16	10	0	0	8	32.1923	22.8741	0	15.2272	17.1441	12.33	0	0.475347	0.525375	1.87775	1.85517		8	14.0641	29.4513	0	21.6667	10.9474	21.4433	0	0.742239	0.369231	1.2847	1.37345	#DIV/0!
444	909	A0A287A7V2|A0A287A7V2_PIG	ACOT7	Acyl-CoA thioesterase 7 OS=Sus scrofa OX=9823 GN=ACOT7 PE=1 SV=1	38651			thiolester hydrolase activity [GO:0016790]	20	4	18	4	7	4	0	0	20	30.4979	10.0074	0	6.09089	5.2751	4.93199	0	0.330978	3.28359	5.78149	2.02909		20	13.3238	12.885	0	8.66667	3.36842	8.57732	0	0.398252	2.30769	3.95552	1.50221	#DIV/0!
721	914	A0A287A7V3|A0A287A7V3_PIG	HEXA	Beta-hexosaminidase OS=Sus scrofa OX=9823 GN=HEXA PE=1 SV=1	62598	adult walking behavior [GO:0007628]; carbohydrate metabolic process [GO:0005975]; cell morphogenesis involved in neuron differentiation [GO:0048667]; ganglioside catabolic process [GO:0006689]; glycosaminoglycan metabolic process [GO:0030203]; lipid storage [GO:0019915]; lysosome organization [GO:0007040]; myelination [GO:0042552]; neuromuscular process controlling balance [GO:0050885]; neuromusc…	lysosome [GO:0005764]; membrane [GO:0016020]	beta-N-acetylhexosaminidase activity [GO:0004563]; N-acetyl-beta-D-galactosaminidase activity [GO:0102148]	9	2	16	31	34	36	72	45	9	27.1093	48.6075	61.8464	3.04544	40.882	44.3879	42.9493	0.774746	2.95523	0.66311	1.09506	1.43999	9	11.8434	62.5841	78.4084	4.33333	26.1053	77.1959	58.1366	0.914236	2.07692	0.453679	0.810718	1.34869
281	610	A0A287A7V8|A0A287A7V8_PIG	NUP98	Nucleoporin 98 OS=Sus scrofa OX=9823 GN=NUP98 PE=1 SV=1	178780		nuclear pore [GO:0005643]	structural constituent of nuclear pore [GO:0017056]	0	0	13	21	4	15	12	20	0	22.0263	5.71854	10.3077	0	27.6943	18.495	19.0886	0.186138		0.795337	0.309194	0.539994	0	9.62278	7.36283	13.0681	0	17.6842	32.1649	25.8385	0.027925	#DIV/0!	0.544145	0.228909	0.505759
925	1988	A0A287A7X9|A0A287A7X9_PIG	CNTRL	Uncharacterized protein OS=Sus scrofa OX=9823 GN=CNTRL PE=4 SV=1	270618	regulation of cytoskeleton organization [GO:0051493]	microtubule organizing center [GO:0005815]	cytoskeletal protein binding [GO:0008092]	0	0	3	0	0	0	0	0	0	5.08299	0	0	0	0	0	0	0.373901					0	2.22064	0	0	0	0	0	0	0.373901	#DIV/0!	#DIV/0!	#DIV/0!	#DIV/0!
1157	2831	A0A287A808|A0A287A808_PIG	COX6B1	Cytochrome c oxidase subunit OS=Sus scrofa OX=9823 GN=COX6B PE=1 SV=1	10156		mitochondrion [GO:0005739]		2	2	0	0	0	0	0	0	2	0	0	0	3.04544	0	0	0	#DIV/0!	0.656719				2	0	0	0	4.33333	0	0	0	#DIV/0!	0.461538	#DIV/0!	#DIV/0!	#DIV/0!
1023	1497	A0A287A821|A0A287A821_PIG	THNSL1	Threonine synthase like 1 OS=Sus scrofa OX=9823 GN=THNSL1 PE=1 SV=1	85123				5	0	19	31	2	1	26	58	5	32.1923	2.85927	22.3334	0	40.882	1.233	55.3569	0.5064		0.787443	2.31896	0.403444	5	14.0641	3.68142	28.3141	0	26.1053	2.14433	74.9317	0.44648	#DIV/0!	0.538744	1.71681	0.377866
347	428	A0A287A829|A0A287A829_PIG	MAN2C1	Mannosidase alpha class 2C member 1 OS=Sus scrofa OX=9823 GN=MAN2C1 PE=1 SV=1	111183	mannose metabolic process [GO:613]		alpha-mannosidase activity [GO:4559]; carbohydrate binding [GO:3246]	0	0	0	0	8	15	0	0	0	0	11.4371	0	0	0	18.495	0	0.761774			0.618388		0	0	14.7257	0	0	0	32.1649	0	0.647867	#DIV/0!	#DIV/0!	0.457817	#DIV/0!
1180	4718	A0A287A830|A0A287A830_PIG	CRP	Pentaxin OS=Sus scrofa OX=9823 GN=CRP PE=3 SV=1	22547		extracellular region [GO:0005576]	metal ion binding [GO:0046872]	4	0	0	0	0	0	0	0	4	0	0	0	0	0	0	0	#DIV/0!					4	0	0	0	0	0	0	0	#DIV/0!	#DIV/0!	#DIV/0!	#DIV/0!	#DIV/0!
931	1990	A0A287A893|A0A287A893_PIG	ERI3	Uncharacterized protein OS=Sus scrofa OX=9823 GN=ERI3 PE=1 SV=1	18185			nucleic acid binding [GO:0003676]	0	0	0	0	0	0	3	5	0	0	0	2.57693	0	0	0	4.77215	0.706363				0.539994	0	0	0	3.26702	0	0	0	6.45963	0.681973	#DIV/0!	#DIV/0!	#DIV/0!	0.505759
796	1603	A0A287A8C7|A0A287A8C7_PIG	PLEC	Plectin OS=Sus scrofa OX=9823 GN=PLEC PE=1 SV=1	590350		cytoskeleton [GO:0005856]	actin binding [GO:0003779]	0	0	0	5	0	0	42	1	0	0	0	36.0771	0	6.59388	0	0.95443	0.479257		0		37.7996	0	0	0	45.7382	0	4.21053	0	1.29193	0.430109	#DIV/0!	0	#DIV/0!	35.4031
1265	2088	A0A287A8F8|A0A287A8F8_PIG	CHCHD6	MICOS complex subunit OS=Sus scrofa OX=9823 GN=CHCHD6 PE=1 SV=1	24704	cellular response to DNA damage stimulus [GO:0006974]; cristae formation [GO:0042407]	cytosol [GO:0005829]; MICOS complex [GO:0061617]		3	0	0	0	0	0	0	0	3	0	0	0	0	0	0	0	#DIV/0!					3	0	0	0	0	0	0	0	#DIV/0!	#DIV/0!	#DIV/0!	#DIV/0!	#DIV/0!
783	1014	A0A287A8I4|A0A287A8I4_PIG	MCCC1	Methylcrotonoyl-CoA carboxylase 1 OS=Sus scrofa OX=9823 GN=MCCC1 PE=1 SV=1	77214		methylcrotonoyl-CoA carboxylase complex [GO:1905202]; mitochondrial matrix [GO:0005759]	ATP binding [GO:0005524]; metal ion binding [GO:0046872]; methylcrotonoyl-CoA carboxylase activity [GO:0004485]	9	0	9	0	4	0	14	4	9	15.249	5.71854	12.0257	0	0	0	3.81772	0.0340812				3.14997	9	6.66192	7.36283	15.2461	0	0	0	5.1677	0.0686031	#DIV/0!	#DIV/0!	#DIV/0!	2.95026
1134	4022	A0A287A8N2|A0A287A8N2_PIG	CES1	COesterase domain-containing protein OS=Sus scrofa OX=9823 GN=LOC110255234 PE=1 SV=1	61662				1	3	0	0	0	0	0	0	1	0	0	0	4.56817	0	0	0	#DIV/0!	0.218906				1	0	0	0	6.5	0	0	0	#DIV/0!	0.153846	#DIV/0!	#DIV/0!	#DIV/0!
984	2380	A0A287A8T0|A0A287A8T0_PIG	RPL7	Uncharacterized protein OS=Sus scrofa OX=9823 GN=RPL7 PE=1 SV=1	29410	maturation of LSU-rRNA from tricistronic rRNA transcript (SSU-rRNA, 5.8S rRNA, LSU-rRNA) [GO:0000463]	cytosolic large ribosomal subunit [GO:0022625]; polysome [GO:0005844]; postsynaptic density [GO:0014069]	DNA binding [GO:0003677]; mRNA binding [GO:0003729]; protein homodimerization activity [GO:0042803]; structural constituent of ribosome [GO:0003735]	0	0	0	0	0	0	6	0	0	0	0	5.15387	0	0	0	0	0.373901					0	0	0	6.53403	0	0	0	0	0.373901	#DIV/0!	#DIV/0!	#DIV/0!	#DIV/0!
1027	3187	A0A287A8T9|A0A287A8T9_PIG		Uncharacterized protein OS=Sus scrofa OX=9823 PE=4 SV=1	12448				0	0	0	0	0	0	3	2	0	0	0	2.57693	0	0	0	1.90886	0.845155				1.34999	0	0	0	3.26702	0	0	0	2.58385	0.877674	#DIV/0!	#DIV/0!	#DIV/0!	1.2644
953	2366	A0A287A8U7|A0A287A8U7_PIG		Uncharacterized protein OS=Sus scrofa OX=9823 PE=4 SV=1	23145				0	0	0	0	0	0	2	2	0	0	0	1.71796	0	0	0	1.90886	0.944312				0.899991	0	0	0	2.17801	0	0	0	2.58385	0.910199	#DIV/0!	#DIV/0!	#DIV/0!	0.842932
928	1641	A0A287A8W0|A0A287A8W0_PIG	CASC1	Cancer susceptibility 1 OS=Sus scrofa OX=9823 GN=CASC1 PE=4 SV=1	73070				0	0	0	0	2	0	0	0	0	0	2.85927	0	0	0	0	0	0.373901					0	0	3.68142	0	0	0	0	0	0.373901	#DIV/0!	#DIV/0!	#DIV/0!	#DIV/0!
1079	2085	A0A287A8W9|A0A287A8W9_PIG	SEPTIN2	Uncharacterized protein OS=Sus scrofa OX=9823 GN=SEPT2 PE=1 SV=1	40514	cell division [GO:0051301]		GTP binding [GO:0005525]	0	0	0	0	0	0	4	0	0	0	0	3.43591	0	0	0	0	0.373901					0	0	0	4.35602	0	0	0	0	0.373901	#DIV/0!	#DIV/0!	#DIV/0!	#DIV/0!
655	1104	A0A287A8Y8|A0A287A8Y8_PIG	ACADS	Short-chain-specific acyl-CoA dehydrogenase mitochondrial OS=Sus scrofa OX=9823 GN=ACADS PE=1 SV=1	44679	fatty acid beta-oxidation using acyl-CoA dehydrogenase [GO:0033539]	mitochondrion [GO:0005739]; nucleoplasm [GO:0005654]	acyl-CoA dehydrogenase activity [GO:0003995]; flavin adenine dinucleotide binding [GO:0050660]	9	4	6	13	4	3	2	2	9	10.166	5.71854	1.71796	6.09089	17.1441	3.69899	1.90886	0.766137	1.47762	0.592973	1.54597	0.899991	9	4.44128	7.36283	2.17801	8.66667	10.9474	6.43299	2.58385	0.52199	1.03846	0.405694	1.14454	0.842932
925	1987	A0A287A8Z7|A0A287A8Z7_PIG	CNTRL	Uncharacterized protein OS=Sus scrofa OX=9823 GN=CNTRL PE=4 SV=1	267906	regulation of cytoskeleton organization [GO:0051493]	microtubule organizing center [GO:0005815]	cytoskeletal protein binding [GO:0008092]	0	0	3	0	0	0	0	0	0	5.08299	0	0	0	0	0	0	0.373901					0	2.22064	0	0	0	0	0	0	0.373901	#DIV/0!	#DIV/0!	#DIV/0!	#DIV/0!
666	1461	A0A287A956|A0A287A956_PIG	HEXB	Beta-hexosaminidase OS=Sus scrofa OX=9823 GN=HEXB PE=1 SV=1	56160	carbohydrate metabolic process [GO:5975]		beta-N-acetylhexosaminidase activity [GO:4563]; N-acetyl-beta-D-galactosaminidase activity [GO:12148]	0	0	0	0	1	5	0	0	0	0	1.42963	0	0	0	6.16499	0	0.495905			0.231896		0	0	1.84071	0	0	0	10.7216	0	0.460113	#DIV/0!	#DIV/0!	0.171681	#DIV/0!
616	743	A0A287A964|A0A287A964_PIG	HERC4	HECT and RLD domain containing E3 ubiquitin protein ligase 4 OS=Sus scrofa OX=9823 GN=HERC4 PE=4 SV=1	114092			ubiquitin-protein transferase activity [GO:0004842]	0	0	0	9	0	0	0	0	0	0	0	0	0	11.869	0	0	0.373901		0			0	0	0	0	0	7.57895	0	0	0.373901	#DIV/0!	0	#DIV/0!	#DIV/0!
528	1067	A0A287A978|A0A287A978_PIG	RSPH1	Radial spoke head component 1 OS=Sus scrofa OX=9823 GN=RSPH1 PE=4 SV=1	32623				17	1	15	1	9	3	0	0	17	25.415	12.8667	0	1.52272	1.31878	3.69899	0	0.209211	11.1642	19.2716	3.47843		17	11.1032	16.5664	0	2.16667	0.842105	6.43299	0	0.266995	7.84615	13.1851	2.57522	#DIV/0!
824	1586	A0A287A9G0|A0A287A9G0_PIG	LANCL2	LanC like 2 OS=Sus scrofa OX=9823 GN=LANCL2 PE=1 SV=1	51304			catalytic activity [GO:0003824]	0	0	0	0	0	0	2	8	0	0	0	1.71796	0	0	0	7.63544	0.491675				0.224998	0	0	0	2.17801	0	0	0	10.3354	0.483031	#DIV/0!	#DIV/0!	#DIV/0!	0.210733
594	1361	A0A287A9G4|A0A287A9G4_PIG	ASS1	Argininosuccinate synthase 1 OS=Sus scrofa OX=9823 GN=ASS1 PE=1 SV=1	46480	arginine biosynthetic process [GO:0006526]; argininosuccinate metabolic process [GO:0000053]; aspartate metabolic process [GO:0006531]; cellular response to laminar fluid shear stress [GO:0071499]; circadian rhythm [GO:0007623]; citrulline metabolic process [GO:0000052]; negative regulation of leukocyte cell-cell adhesion [GO:1903038]; positive regulation of nitric oxide biosynthetic process [GO:…	cytosol [GO:0005829]; mitochondrion [GO:0005739]	amino acid binding [GO:0016597]; argininosuccinate synthase activity [GO:0004055]; ATP binding [GO:0005524]; identical protein binding [GO:0042802]	7	8	0	0	0	0	0	0	7	0	0	0	12.1818	0	0	0	#DIV/0!	0.574629				7	0	0	0	17.3333	0	0	0	#DIV/0!	0.403846	#DIV/0!	#DIV/0!	#DIV/0!
960	2209	A0A287A9H4|A0A287A9H4_PIG	HNRNPF	Uncharacterized protein OS=Sus scrofa OX=9823 GN=HNRNPF PE=1 SV=1	42478			RNA binding [GO:0003723]	0	0	2	1	0	0	0	0	0	3.38866	0	0	0	1.31878	0	0	0.599636		2.56955			0	1.48043	0	0	0	0.842105	0	0	0.726846	#DIV/0!	1.75801	#DIV/0!	#DIV/0!
726	1680	A0A287A9I0|A0A287A9I0_PIG	DYNLT1	Uncharacterized protein OS=Sus scrofa OX=9823 GN=DYNLT1 PE=1 SV=1	12271	intracellular transport of viral protein in host cell [GO:0019060]	cytoplasmic dynein complex [GO:0005868]; cytoplasmic microtubule [GO:0005881]; host cell [GO:0043657]; secretory vesicle [GO:0099503]	identical protein binding [GO:0042802]	0	0	5	2	5	5	0	0	0	8.47165	7.14817	0	0	2.63755	6.16499	0	0.514345		3.21194	1.15948		0	3.70107	9.20354	0	0	1.68421	10.7216	0	0.970806	#DIV/0!	2.19751	0.858407	#DIV/0!
746	902	A0A287A9I6|A0A287A9I6_PIG	SAMM50	SAMM50 sorting and assembly machinery component OS=Sus scrofa OX=9823 GN=SAMM50 PE=1 SV=1	51872	cristae formation [GO:0042407]; mitochondrial respiratory chain complex assembly [GO:0033108]; protein insertion into mitochondrial outer membrane [GO:0045040]	integral component of membrane [GO:0016021]; SAM complex [GO:0001401]		10	0	0	0	0	0	0	0	10	0	0	0	0	0	0	0	#DIV/0!					10	0	0	0	0	0	0	0	#DIV/0!	#DIV/0!	#DIV/0!	#DIV/0!	#DIV/0!
228	705	A0A287A9I8|A0A287A9I8_PIG	ATP5F1C	ATP synthase subunit gamma OS=Sus scrofa OX=9823 GN=ATP5F1C PE=3 SV=1	32992	ATP synthesis coupled proton transport [GO:0015986]	mitochondrial proton-transporting ATP synthase complex [GO:0005753]; proton-transporting ATP synthase complex, catalytic core F(1) [GO:0045261]	ATPase activity [GO:0016887]; proton-transporting ATP synthase activity, rotational mechanism [GO:0046933]	40	18	15	6	14	4	18	11	40	25.415	20.0149	15.4616	27.409	7.91265	4.93199	10.4987	0.019144	1.45937	3.21194	4.05817	1.47271	40	11.1032	25.7699	19.6021	39	5.05263	8.57732	14.2112	0.129983	1.02564	2.19751	3.00442	1.37934
617	711	A0A287A9S9|A0A287A9S9_PIG	GOLGA5	Golgin A5 OS=Sus scrofa OX=9823 GN=GOLGA5 PE=4 SV=1	71805	Golgi organization [GO:0007030]			0	0	0	9	0	0	0	0	0	0	0	0	0	11.869	0	0	0.373901		0			0	0	0	0	0	7.57895	0	0	0.373901	#DIV/0!	0	#DIV/0!	#DIV/0!
167	108	A0A287A9T4|A0A287A9T4_PIG	HSP90AB1	Uncharacterized protein OS=Sus scrofa OX=9823 GN=HSP90AB1 PE=1 SV=1	81421	protein folding [GO:0006457]		ATP binding [GO:0005524]; unfolded protein binding [GO:0051082]	57	29	23	40	0	0	76	15	57	38.9696	0	65.2823	44.1589	52.751	0	14.3164	0.641512	1.29079	0.738746		4.55995	57	17.0249	0	82.7644	62.8333	33.6842	0	19.3789	0.59567	0.907162	0.505427	#DIV/0!	4.27086
403	1401	A0A287A9X1|A0A287A9X1_PIG	IDH3G	Isocitrate dehydrogenase [NAD] subunit mitochondrial OS=Sus scrofa OX=9823 GN=IDH3G PE=1 SV=1	36694	tricarboxylic acid cycle [GO:0006099]	mitochondrion [GO:0005739]	NAD binding [GO:0051287]; isocitrate dehydrogenase (NAD+) activity [GO:0004449]; magnesium ion binding [GO:0000287]	0	0	19	1	16	0	0	0	0	32.1923	22.8741	0	0	1.31878	0	0	0.134625		24.4107			0	14.0641	29.4513	0	0	0.842105	0	0	0.169917	#DIV/0!	16.7011	#DIV/0!	#DIV/0!
993	4723	A0A287A9Y6|A0A287A9Y6_PIG	RPS7	40S ribosomal protein S7 OS=Sus scrofa OX=9823 GN=RPS7 PE=1 SV=1	22127	cell differentiation [GO:0030154]; negative regulation of ubiquitin-dependent protein catabolic process [GO:2000059]; neural tube closure [GO:0001843]; positive regulation of gene expression [GO:0010628]; positive regulation of intrinsic apoptotic signaling pathway by p53 class mediator [GO:1902255]; protein stabilization [GO:0050821]; ribosomal small subunit biogenesis [GO:0042274]; rRNA process…	centrosome [GO:0005813]; cytosolic small ribosomal subunit [GO:0022627]; nucleolus [GO:0005730]; synapse [GO:0045202]	mRNA 3'-UTR binding [GO:0003730]; mRNA 5'-UTR binding [GO:0048027]; protein kinase binding [GO:0019901]; structural constituent of ribosome [GO:0003735]; ubiquitin ligase inhibitor activity [GO:1990948]	3	3	0	0	0	0	0	0	3	0	0	0	4.56817	0	0	0	#DIV/0!	0.656719				3	0	0	0	6.5	0	0	0	#DIV/0!	0.461538	#DIV/0!	#DIV/0!	#DIV/0!
1233	2506	A0A287A9Z2|A0A287A9Z2_PIG	L2HGDH	L-2-hydroxyglutarate dehydrogenase OS=Sus scrofa OX=9823 GN=L2HGDH PE=1 SV=1	46081			oxidoreductase activity [GO:0016491]	3	0	0	0	0	0	0	0	3	0	0	0	0	0	0	0	#DIV/0!					3	0	0	0	0	0	0	0	#DIV/0!	#DIV/0!	#DIV/0!	#DIV/0!	#DIV/0!
316	810	A0A287AA21|A0A287AA21_PIG	ECHS1	Uncharacterized protein OS=Sus scrofa OX=9823 GN=ECHS1 PE=1 SV=1	31236	fatty acid beta-oxidation [GO:0006635]	mitochondrion [GO:0005739]	enoyl-CoA hydratase activity [GO:0004300]	31	7	11	21	11	7	141	176	31	18.6376	15.726	121.116	10.6591	27.6943	8.63098	167.98	0.802916	2.90833	0.672978	1.82204	0.721015	31	8.14235	20.2478	153.55	15.1667	17.6842	15.0103	227.379	0.772972	2.04396	0.46043	1.34893	0.675303
280	260	A0A287AA30|A0A287AA30_PIG	ACTN4	Actinin alpha 4 OS=Sus scrofa OX=9823 GN=ACTN4 PE=1 SV=1	117026	actin filament bundle assembly [GO:0051017]; bicellular tight junction assembly [GO:0070830]; negative regulation of cellular component movement [GO:0051271]; negative regulation of substrate adhesion-dependent cell spreading [GO:1900025]; peroxisome proliferator activated receptor signaling pathway [GO:0035357]; positive regulation of cell migration [GO:0030335]; positive regulation of NIK/NF-ka…	brush border [GO:0005903]; cell-cell junction [GO:0005911]; cortical cytoskeleton [GO:0030863]; cytosol [GO:0005829]; nuclear body [GO:0016604]; perinuclear region of cytoplasm [GO:0048471]; pseudopodium [GO:0031143]; ribonucleoprotein complex [GO:1990904]; stress fiber [GO:0001725]; Z disc [GO:0030018]	actin filament binding [GO:0051015]; calcium ion binding [GO:0005509]; chromatin DNA binding [GO:0031490]; ion channel binding [GO:0044325]; nuclear receptor transcription coactivator activity [GO:0030374]; nucleoside binding [GO:0001882]; protein homodimerization activity [GO:0042803]; retinoic acid receptor binding [GO:0042974]; RNA polymerase II regulatory region sequence-specific DNA binding …	26	17	55	175	54	130	114	198	26	93.1882	77.2002	97.9235	25.8863	230.786	160.29	188.977	0.0083132	1.00439	0.403787	0.481629	0.518176	26	40.7117	99.3982	124.147	36.8333	147.368	278.763	255.801	0.0426991	0.705882	0.276258	0.356569	0.485324
1177	4673	A0A287AA47|A0A287AA47_PIG	GCLM	Glutamate-cysteine ligase modifier subunit OS=Sus scrofa OX=9823 GN=GCLM PE=1 SV=1	30491	apoptotic mitochondrial changes [GO:0008637]; cellular response to leukemia inhibitory factor [GO:1990830]; cysteine metabolic process [GO:0006534]; glutamate metabolic process [GO:0006536]; glutathione biosynthetic process [GO:0006750]; negative regulation of extrinsic apoptotic signaling pathway [GO:2001237]; positive regulation of glutamate-cysteine ligase activity [GO:0035229]; regulation of …	glutamate-cysteine ligase complex [GO:0017109]	glutamate-cysteine ligase activity [GO:0004357]; glutamate-cysteine ligase catalytic subunit binding [GO:0035226]; protein heterodimerization activity [GO:0046982]	3	1	0	0	0	0	0	0	3	0	0	0	1.52272	0	0	0	#DIV/0!	1.97016				3	0	0	0	2.16667	0	0	0	#DIV/0!	1.38462	#DIV/0!	#DIV/0!	#DIV/0!
1149	2202	A0A287AA48|A0A287AA48_PIG	CLPB	ClpB homolog mitochondrial AAA ATPase chaperonin OS=Sus scrofa OX=9823 GN=CLPB PE=1 SV=1	65268			ATP binding [GO:0005524]	0	0	0	0	0	0	2	2	0	0	0	1.71796	0	0	0	1.90886	0.944312				0.899991	0	0	0	2.17801	0	0	0	2.58385	0.910199	#DIV/0!	#DIV/0!	#DIV/0!	0.842932
687	1097	A0A287AA61|A0A287AA61_PIG	CEP135	Centrosomal protein 135 OS=Sus scrofa OX=9823 GN=CEP135 PE=4 SV=1	132950	centriole replication [GO:0007099]; centriole-centriole cohesion [GO:0010457]; positive regulation of establishment of protein localization [GO:1904951]; positive regulation of non-motile cilium assembly [GO:1902857]	centriole [GO:0005814]; centrosome [GO:0005813]	protein C-terminus binding [GO:0008022]	0	0	6	1	0	0	9	0	0	10.166	0	7.7308	0	1.31878	0	0	0.148823		7.70865			0	4.44128	0	9.80105	0	0.842105	0	0	0.191785	#DIV/0!	5.27402	#DIV/0!	#DIV/0!
1063	2335	A0A287AA69|A0A287AA69_PIG	C15orf65	Chromosome 15 open reading frame 65 OS=Sus scrofa OX=9823 GN=C15orf65 PE=4 SV=1	13108				4	1	0	0	0	0	0	0	4	0	0	0	1.52272	0	0	0	#DIV/0!	2.62687				4	0	0	0	2.16667	0	0	0	#DIV/0!	1.84615	#DIV/0!	#DIV/0!	#DIV/0!
770	1544	A0A287AA79|A0A287AA79_PIG	HNRNPC	Uncharacterized protein OS=Sus scrofa OX=9823 GN=HNRNPC PE=1 SV=1	33642			RNA binding [GO:0003723]	0	0	0	0	0	0	12	0	0	0	0	10.3077	0	0	0	0	0.373901					0	0	0	13.0681	0	0	0	0	0.373901	#DIV/0!	#DIV/0!	#DIV/0!	#DIV/0!
796	1604	A0A287AA88|A0A287AA88_PIG	PLEC	Plectin OS=Sus scrofa OX=9823 GN=PLEC PE=1 SV=1	598829		cytoskeleton [GO:0005856]	actin binding [GO:0003779]	0	0	0	5	0	0	42	1	0	0	0	36.0771	0	6.59388	0	0.95443	0.479257		0		37.7996	0	0	0	45.7382	0	4.21053	0	1.29193	0.430109	#DIV/0!	0	#DIV/0!	35.4031
734	776	A0A287AA97|A0A287AA97_PIG	HUWE1	HECT UBA and WWE domain containing 1 E3 ubiquitin protein ligase OS=Sus scrofa OX=9823 GN=HUWE1 PE=1 SV=1	469066			ubiquitin-protein transferase activity [GO:0004842]	10	0	0	0	0	0	13	10	10	0	0	11.1667	0	0	0	9.5443	0.917376				1.16999	10	0	0	14.1571	0	0	0	12.9193	0.951604	#DIV/0!	#DIV/0!	#DIV/0!	1.09581
700	1573	A0A287AAE2|A0A287AAE2_PIG	QDPR	Dihydropteridine reductase OS=Sus scrofa OX=9823 GN=QDPR PE=4 SV=1	25022		cytoplasm [GO:0005737]	oxidoreductase activity [GO:0016491]	8	4	0	0	0	0	0	0	8	0	0	0	6.09089	0	0	0	#DIV/0!	1.31344				8	0	0	0	8.66667	0	0	0	#DIV/0!	0.923077	#DIV/0!	#DIV/0!	#DIV/0!
1401	2656	A0A287AAF5|A0A287AAF5_PIG	OPA1	OPA1 mitochondrial dynamin like GTPase OS=Sus scrofa OX=9823 GN=OPA1 PE=1 SV=1	115790	apoptotic process [GO:0006915]; mitochondrion organization [GO:0007005]	mitochondrion [GO:0005739]	GTPase activity [GO:0003924]; GTP binding [GO:0005525]	2	0	0	0	0	0	0	0	2	0	0	0	0	0	0	0	#DIV/0!					2	0	0	0	0	0	0	0	#DIV/0!	#DIV/0!	#DIV/0!	#DIV/0!	#DIV/0!
798	1901	A0A287AAH4|A0A287AAH4_PIG	SLC9A3R1	Na(+)/H(+) exchange regulatory cofactor NHE-RF OS=Sus scrofa OX=9823 GN=SLC9A3R1 PE=1 SV=1	36284		endomembrane system [GO:1255]; membrane [GO:162]	molecular adaptor activity [GO:69]	0	0	0	0	0	4	0	0	0	0	0	0	0	0	4.93199	0	0.373901			0		0	0	0	0	0	0	8.57732	0	0.373901	#DIV/0!	#DIV/0!	0	#DIV/0!
1344	3178	A0A287AAH9|A0A287AAH9_PIG	CKAP5	Cytoskeleton associated protein 5 OS=Sus scrofa OX=9823 GN=CKAP5 PE=1 SV=1	187266				2	0	0	0	0	0	0	0	2	0	0	0	0	0	0	0	#DIV/0!					2	0	0	0	0	0	0	0	#DIV/0!	#DIV/0!	#DIV/0!	#DIV/0!	#DIV/0!
1273	2329	A0A287AAI1|A0A287AAI1_PIG	CLEC11A	C-type lectin domain containing 11A OS=Sus scrofa OX=9823 GN=CLEC11A PE=1 SV=1	36027	ossification [GO:0001503]; positive regulation of cell population proliferation [GO:0008284]	extracellular space [GO:0005615]	carbohydrate binding [GO:0030246]; growth factor activity [GO:0008083]	0	0	0	0	0	0	0	3	0	0	0	0	0	0	0	2.86329	0.373901				0	0	0	0	0	0	0	0	3.87578	0.373901	#DIV/0!	#DIV/0!	#DIV/0!	0
481	648	A0A287AAM9|A0A287AAM9_PIG	RANBP17	RAN binding protein 17 OS=Sus scrofa OX=9823 GN=RANBP17 PE=4 SV=1	123991	intracellular protein transport [GO:0006886]	nucleus [GO:0005634]	Ran GTPase binding [GO:0008536]	17	4	2	14	0	0	3	0	17	3.38866	0	2.57693	6.09089	18.4629	0	0	0.540845	2.79105	0.183539			17	1.48043	0	3.26702	8.66667	11.7895	0	0	0.592541	1.96154	0.125572	#DIV/0!	#DIV/0!
345	480	A0A287AAP0|A0A287AAP0_PIG	FAHD2A	Fumarylacetoacetate hydrolase domain-containing protein 2 OS=Sus scrofa OX=9823 GN=LOC100522130 PE=1 SV=1	34339			hydrolase activity [GO:0016787]	23	11	87	147	53	49	43	28	23	147.407	75.7706	36.9361	16.7499	193.86	60.4169	26.724	0.913818	1.37314	0.760377	1.25413	1.38213	23	64.3986	97.5575	46.8272	23.8333	123.789	105.072	36.1739	0.572073	0.965035	0.520227	0.928481	1.2945
649	996	A0A287AAS9|A0A287AAS9_PIG	CTNNB1	Catenin beta 1 OS=Sus scrofa OX=9823 GN=CTNNB1 PE=1 SV=1	80081	cell adhesion [GO:0007155]		cadherin binding [GO:0045296]	0	0	0	0	0	0	12	6	0	0	0	10.3077	0	0	0	5.72658	0.717432				1.79998	0	0	0	13.0681	0	0	0	7.75155	0.744056	#DIV/0!	#DIV/0!	#DIV/0!	1.68586
900	2314	A0A287AAT5|A0A287AAT5_PIG	LOC110261637	SERPIN domain-containing protein OS=Sus scrofa OX=9823 PE=3 SV=1	33152		extracellular space [GO:0005615]		0	0	1	3	0	0	0	0	0	1.69433	0	0	0	3.95633	0	0	0.626973		0.428258			0	0.740214	0	0	0	2.52632	0	0	0.534695	#DIV/0!	0.293001	#DIV/0!	#DIV/0!
1067	3985	A0A287AAW4|A0A287AAW4_PIG		Uncharacterized protein OS=Sus scrofa OX=9823 PE=4 SV=1	8088				5	0	0	0	0	0	0	0	5	0	0	0	0	0	0	0	#DIV/0!					5	0	0	0	0	0	0	0	#DIV/0!	#DIV/0!	#DIV/0!	#DIV/0!	#DIV/0!
645	1100	A0A287AB04|A0A287AB04_PIG	RDX	Radixin OS=Sus scrofa OX=9823 GN=RDX PE=1 SV=1	66595		cytoskeleton [GO:0005856]	actin binding [GO:0003779]	7	6	4	0	0	0	0	0	7	6.77732	0	0	9.13633	0	0	0	0.373901	0.766172				7	2.96085	0	0	13	0	0	0	0.373901	0.538462	#DIV/0!	#DIV/0!	#DIV/0!
434	1885	A0A287AB99|A0A287AB99_PIG	KRT12	Keratin 12 OS=Sus scrofa OX=9823 GN=KRT12 PE=3 SV=1	52319		intermediate filament [GO:0005882]	structural molecule activity [GO:0005198]	0	0	0	0	0	0	21	11	0	0	0	18.0385	0	0	0	10.4987	0.736183				1.71816	0	0	0	22.8691	0	0	0	14.2112	0.76389	#DIV/0!	#DIV/0!	#DIV/0!	1.60923
347	481	A0A287ABB5|A0A287ABB5_PIG	PRPSAP2	Sodium/glucose cotransporter 5 OS=Sus scrofa OX=9823 GN=PRPSAP2 PE=1 SV=1	40728	nucleoside metabolic process [GO:0009116]; nucleotide biosynthetic process [GO:0009165]		magnesium ion binding [GO:0000287]; ribose phosphate diphosphokinase activity [GO:0004749]	0	0	0	0	0	0	7	47	0	0	0	6.01285	0	0	0	44.8582	0.439123				0.134041	0	0	0	7.62304	0	0	0	60.7205	0.43454	#DIV/0!	#DIV/0!	#DIV/0!	0.125543
1108	2414	A0A287ABB8|A0A287ABB8_PIG	NIPSNAP2	Nipsnap homolog 2 OS=Sus scrofa OX=9823 GN=NIPSNAP2 PE=1 SV=1	33505				0	0	0	0	0	0	1	3	0	0	0	0.858978	0	0	0	2.86329	0.539274				0.299997	0	0	0	1.08901	0	0	0	3.87578	0.526886	#DIV/0!	#DIV/0!	#DIV/0!	0.280977
722	2257	A0A287ABB9|A0A287ABB9_PIG	IQCK	IQ motif containing K OS=Sus scrofa OX=9823 GN=IQCK PE=4 SV=1	33628				0	0	7	0	0	0	0	0	0	11.8603	0	0	0	0	0	0	0.373901					0	5.18149	0	0	0	0	0	0	0.373901	#DIV/0!	#DIV/0!	#DIV/0!	#DIV/0!
304	1052	A0A287ABD1|A0A287ABD1_PIG	ABHD10	Abhydrolase domain containing 10 OS=Sus scrofa OX=9823 GN=ABHD10 PE=1 SV=1	29089				0	0	13	18	14	22	0	0	0	22.0263	20.0149	0	0	23.738	27.1259	0	0.803401		0.927893	0.73785		0	9.62278	25.7699	0	0	15.1579	47.1753	0	0.600343	#DIV/0!	0.634836	0.546259	#DIV/0!
891	1326	A0A287ABI6|A0A287ABI6_PIG	DRC3	Dynein regulatory complex subunit 3 OS=Sus scrofa OX=9823 GN=DRC3 PE=4 SV=1	58676		axoneme [GO:0005930]		7	0	8	2	4	0	13	1	7	13.5546	5.71854	11.1667	0	2.63755	0	0.95443	0.0215386		5.1391		11.6999	7	5.92171	7.36283	14.1571	0	1.68421	0	1.29193	0.0345453	#DIV/0!	3.51601	#DIV/0!	10.9581
652	1420	A0A287ABL1|A0A287ABL1_PIG	SLC44A5	Solute carrier family 44 member 5 OS=Sus scrofa OX=9823 GN=SLC44A5 PE=3 SV=1	77350		integral component of membrane [GO:0016021]		7	6	0	0	0	0	0	0	7	0	0	0	9.13633	0	0	0	#DIV/0!	0.766172				7	0	0	0	13	0	0	0	#DIV/0!	0.538462	#DIV/0!	#DIV/0!	#DIV/0!
312	481	A0A287ABM2|A0A287ABM2_PIG	PRKACA	cAMP-dependent protein kinase catalytic subunit alpha OS=Sus scrofa OX=9823 GN=PRKACA PE=3 SV=1	35968	cellular response to glucose stimulus [GO:0071333]; protein kinase A signaling [GO:0010737]	cell [GO:0005623]	ATP binding [GO:0005524]; cAMP-dependent protein kinase activity [GO:0004691]; protein kinase A regulatory subunit binding [GO:0034237]	30	8	19	17	31	14	16	19	30	32.1923	44.3186	13.7436	12.1818	22.4192	17.262	18.1342	0.297265	2.4627	1.43593	2.56742	0.757887	30	14.0641	57.0619	17.4241	17.3333	14.3158	30.0206	24.5466	0.675721	1.73077	0.982416	1.90076	0.709837
434	1882	A0A287ABQ4|A0A287ABQ4_PIG	KRT12	Keratin 12 OS=Sus scrofa OX=9823 GN=KRT12 PE=3 SV=1	53717		intermediate filament [GO:0005882]	structural molecule activity [GO:0005198]	0	0	0	0	0	0	21	11	0	0	0	18.0385	0	0	0	10.4987	0.736183				1.71816	0	0	0	22.8691	0	0	0	14.2112	0.76389	#DIV/0!	#DIV/0!	#DIV/0!	1.60923
829	1233	A0A287ABW8|A0A287ABW8_PIG	SUCLG2	Succinate--CoA ligase [GDP-forming] subunit beta mitochondrial OS=Sus scrofa OX=9823 GN=SUCLG2 PE=3 SV=1	46724	succinyl-CoA metabolic process [GO:0006104]; tricarboxylic acid cycle [GO:0006099]	mitochondrion [GO:0005739]	ATP binding [GO:0005524]; GTP binding [GO:0005525]; magnesium ion binding [GO:0000287]; succinate-CoA ligase (ADP-forming) activity [GO:0004775]; succinate-CoA ligase (GDP-forming) activity [GO:0004776]	6	2	6	7	0	0	0	0	6	10.166	0	0	3.04544	9.23143	0	0	0.949007	1.97016	1.10124			6	4.44128	0	0	4.33333	5.89474	0	0	0.853484	1.38462	0.753432	#DIV/0!	#DIV/0!
430	1569	A0A287ABY4|A0A287ABY4_PIG	DYNLRB2	Dynein light chain roadblock OS=Sus scrofa OX=9823 GN=DYNLRB2 PE=3 SV=1	10784	microtubule-based movement [GO:0007018]	cytoplasm [GO:0005737]; cytoplasmic dynein complex [GO:0005868]; microtubule [GO:0005874]	dynein intermediate chain binding [GO:0045505]; motor activity [GO:0003774]	14	11	11	10	3	29	24	39	14	18.6376	4.2889	20.6155	16.7499	13.1878	35.7569	37.2228	0.202299	0.835824	1.41325	0.119946	0.55384	14	8.14235	5.52212	26.1361	23.8333	8.42105	62.1856	50.3851	0.197991	0.587413	0.966904	0.0888007	0.518727
193	822	A0A287AC42|A0A287AC42_PIG	VAPA	VAMP associated protein A OS=Sus scrofa OX=9823 GN=VAPA PE=1 SV=1	27718	protein localization to endoplasmic reticulum [GO:0070972]	endoplasmic reticulum membrane [GO:0005789]; integral component of membrane [GO:0016021]	FFAT motif binding [GO:0033149]	0	0	0	0	0	0	86	22	0	0	0	73.8721	0	0	0	20.9975	0.528997				3.51815	0	0	0	93.6545	0	0	0	28.4224	0.541565	#DIV/0!	#DIV/0!	#DIV/0!	3.2951
195	1183	A0A287AC59|A0A287AC59_PIG	LCN5	Lipocln_cytosolic_FA-bd_dom domain-containing protein OS=Sus scrofa OX=9823 GN=LCN5 PE=1 SV=1	19906			small molecule binding [GO:0036094]	41	31	1	9	0	0	1	4	41	1.69433	0	0.858978	47.2044	11.869	0	3.81772	0.282949	0.868563	0.142753		0.224998	41	0.740214	0	1.08901	67.1667	7.57895	0	5.1677	0.182404	0.610422	0.0976671	#DIV/0!	0.210733
650	1476	A0A287AC97|A0A287AC97_PIG	CHCHD3	MICOS complex subunit OS=Sus scrofa OX=9823 GN=CHCHD3 PE=1 SV=1	27168		MICOS complex [GO:0061617]		12	1	6	3	0	0	0	0	12	10.166	0	0	1.52272	3.95633	0	0	0.599636	7.88062	2.56955			12	4.44128	0	0	2.16667	2.52632	0	0	0.726846	5.53846	1.75801	#DIV/0!	#DIV/0!
535	8403	A0A287ACB2|A0A287ACB2_PIG		Uncharacterized protein OS=Sus scrofa OX=9823 GN=LOC106510156 PE=4 SV=1	9443	epidermis development [GO:0008544]			4	14	0	0	0	0	0	0	4	0	0	0	21.3181	0	0	0	#DIV/0!	0.187634				4	0	0	0	30.3333	0	0	0	#DIV/0!	0.131868	#DIV/0!	#DIV/0!	#DIV/0!
909	2680	A0A287ACL1|A0A287ACL1_PIG	SDF4	Stromal cell derived factor 4 OS=Sus scrofa OX=9823 GN=SDF4 PE=1 SV=1	43395	fat cell differentiation [GO:0045444]	Golgi lumen [GO:0005796]; late endosome [GO:0005770]	calcium ion binding [GO:0005509]	5	2	0	0	0	0	5	2	5	0	0	4.29489	3.04544	0	0	1.90886	0.638399	1.6418			2.24998	5	0	0	5.44503	4.33333	0	0	2.58385	0.659739	1.15385	#DIV/0!	#DIV/0!	2.10733
541	1204	A0A287ACN4|A0A287ACN4_PIG	NUP93	Nuclear pore complex protein Nup93 OS=Sus scrofa OX=9823 GN=NUP93 PE=1 SV=1	90844	mRNA transport [GO:0051028]; protein transport [GO:0015031]	membrane [GO:0016020]; nuclear pore [GO:0005643]	structural constituent of nuclear pore [GO:0017056]	0	0	9	3	0	0	0	0	0	15.249	0	0	0	3.95633	0	0	0.513113		3.85433			0	6.66192	0	0	0	2.52632	0	0	0.592742	#DIV/0!	2.63701	#DIV/0!	#DIV/0!
1179	2501	A0A287ACN9|A0A287ACN9_PIG	FBL	Fibrillarin OS=Sus scrofa OX=9823 GN=FBL PE=1 SV=1	33008	rRNA processing [GO:0006364]		methyltransferase activity [GO:0008168]; RNA binding [GO:0003723]	0	0	0	0	0	0	3	0	0	0	0	2.57693	0	0	0	0	0.373901					0	0	0	3.26702	0	0	0	0	0.373901	#DIV/0!	#DIV/0!	#DIV/0!	#DIV/0!
1113	2461	A0A287ACP9|A0A287ACP9_PIG	EHHADH	Enoyl-CoA hydratase and 3-hydroxyacyl CoA dehydrogenase OS=Sus scrofa OX=9823 GN=EHHADH PE=1 SV=1	79679	fatty acid metabolic process [GO:0006631]		3-hydroxyacyl-CoA dehydrogenase activity [GO:0003857]	2	2	0	0	0	0	0	0	2	0	0	0	3.04544	0	0	0	#DIV/0!	0.656719				2	0	0	0	4.33333	0	0	0	#DIV/0!	0.461538	#DIV/0!	#DIV/0!	#DIV/0!
649	994	A0A287ACQ4|A0A287ACQ4_PIG	CTNNB1	Catenin beta 1 OS=Sus scrofa OX=9823 GN=CTNNB1 PE=1 SV=1	84147	cell adhesion [GO:0007155]		cadherin binding [GO:0045296]	0	0	0	0	0	0	12	6	0	0	0	10.3077	0	0	0	5.72658	0.717432				1.79998	0	0	0	13.0681	0	0	0	7.75155	0.744056	#DIV/0!	#DIV/0!	#DIV/0!	1.68586
1108	2413	A0A287ACQ7|A0A287ACQ7_PIG	NIPSNAP2	Nipsnap homolog 2 OS=Sus scrofa OX=9823 GN=NIPSNAP2 PE=1 SV=1	32582				0	0	0	0	0	0	1	3	0	0	0	0.858978	0	0	0	2.86329	0.539274				0.299997	0	0	0	1.08901	0	0	0	3.87578	0.526886	#DIV/0!	#DIV/0!	#DIV/0!	0.280977
1225	2685	A0A287ACV0|A0A287ACV0_PIG	HEXDC	Uncharacterized protein OS=Sus scrofa OX=9823 GN=HEXDC PE=4 SV=1	70884	carbohydrate metabolic process [GO:0005975]		hexosaminidase activity [GO:0015929]	0	0	0	0	0	0	0	2	0	0	0	0	0	0	0	1.90886	0.373901				0	0	0	0	0	0	0	0	2.58385	0.373901	#DIV/0!	#DIV/0!	#DIV/0!	0
877	1731	A0A287ACV3|A0A287ACV3_PIG	DDX5	DEAD-box helicase 5 OS=Sus scrofa OX=9823 GN=DDX5 PE=3 SV=1	69160	alternative mRNA splicing, via spliceosome [GO:0000380]; androgen receptor signaling pathway [GO:0030521]; BMP signaling pathway [GO:0030509]; epithelial to mesenchymal transition [GO:0001837]; intracellular estrogen receptor signaling pathway [GO:0030520]; intrinsic apoptotic signaling pathway by p53 class mediator [GO:0072332]; mRNA transcription [GO:0009299]; negative regulation of transcripti…	catalytic step 2 spliceosome [GO:0071013]; cytoplasm [GO:0005737]; nucleolus [GO:0005730]; nucleus [GO:0005634]; ribonucleoprotein complex [GO:1990904]	androgen receptor binding [GO:0050681]; ATP binding [GO:0005524]; MH2 domain binding [GO:0035500]; mRNA 3'-UTR binding [GO:0003730]; pre-mRNA binding [GO:0036002]; primary miRNA binding [GO:0070878]; ribonucleoprotein complex binding [GO:0043021]; RNA binding [GO:0003723]; RNA helicase activity [GO:0003724]; R-SMAD binding [GO:0070412]	0	0	0	0	0	0	9	0	0	0	0	7.7308	0	0	0	0	0.373901					0	0	0	9.80105	0	0	0	0	0.373901	#DIV/0!	#DIV/0!	#DIV/0!	#DIV/0!
262	288	A0A287ACX9|A0A287ACX9_PIG	PKM	Pyruvate kinase OS=Sus scrofa OX=9823 GN=PKM PE=1 SV=1	58033			kinase activity [GO:0016301]; magnesium ion binding [GO:0000287]; potassium ion binding [GO:0030955]; pyruvate kinase activity [GO:0004743]	25	23	30	18	0	0	0	0	25	50.8299	0	0	35.0226	23.738	0	0	0.65439	0.713825	2.14129			25	22.2064	0	0	49.8333	15.1579	0	0	0.806147	0.501672	1.46501	#DIV/0!	#DIV/0!
672	1891	A0A287ACY1|A0A287ACY1_PIG	RANGRF	RAN guanine nucleotide release factor OS=Sus scrofa OX=9823 GN=RANGRF PE=1 SV=1	16290				7	6	2	4	0	10	4	5	7	3.38866	0	3.43591	9.13633	5.2751	12.33	4.77215	0.126418	0.766172	0.642388	0	0.719993	7	1.48043	0	4.35602	13	3.36842	21.4433	6.45963	0.212818	0.538462	0.439502	0	0.674346
1116	2391	A0A287ACY4|A0A287ACY4_PIG	PSAP	Saposin-B-Val OS=Sus scrofa OX=9823 GN=PSAP PE=1 SV=1	53089	adenylate cyclase-inhibiting G protein-coupled receptor signaling pathway [GO:0007193]; epithelial cell differentiation involved in prostate gland development [GO:0060742]; prostate gland growth [GO:0060736]; regulation of lipid metabolic process [GO:0019216]; sphingolipid metabolic process [GO:0006665]	extracellular space [GO:0005615]; lysosome [GO:0005764]		0	0	1	1	0	0	0	0	0	1.69433	0	0	0	1.31878	0	0	0.869644		1.28478			0	0.740214	0	0	0	0.842105	0	0	0.931958	#DIV/0!	0.879004	#DIV/0!	#DIV/0!
560	1051	A0A287AD16|A0A287AD16_PIG	LDHA	L-lactate dehydrogenase OS=Sus scrofa OX=9823 GN=LDHA PE=1 SV=1	30944	carbohydrate metabolic process [GO:0005975]; carboxylic acid metabolic process [GO:0019752]	cytoplasm [GO:0005737]	L-lactate dehydrogenase activity [GO:0004459]	0	0	3	9	0	0	0	0	0	5.08299	0	0	0	11.869	0	0	0.626973		0.428258			0	2.22064	0	0	0	7.57895	0	0	0.534695	#DIV/0!	0.293001	#DIV/0!	#DIV/0!
79	160	A0A287AD85|A0A287AD85_PIG	PKDREJ	Polycystin family receptor for egg jelly OS=Sus scrofa OX=9823 GN=PKDREJ PE=4 SV=1	250153		integral component of membrane [GO:0016021]	calcium ion binding [GO:0005509]	108	70	21	38	9	24	38	22	108	35.5809	12.8667	32.6412	106.591	50.1135	29.5919	20.9975	0.590754	1.01322	0.710007	0.434804	1.55453	108	15.5445	16.5664	41.3822	151.667	32	51.4639	28.4224	0.312114	0.712088	0.485765	0.321903	1.45597
692	1388	A0A287ADA9|A0A287ADA9_PIG	GCLC	Glutamate-cysteine ligase catalytic subunit OS=Sus scrofa OX=9823 GN=GCLC PE=1 SV=1	63798	glutathione biosynthetic process [GO:0006750]		glutamate-cysteine ligase activity [GO:0004357]	0	0	0	7	0	0	0	0	0	0	0	0	0	9.23143	0	0	0.373901		0			0	0	0	0	0	5.89474	0	0	0.373901	#DIV/0!	0	#DIV/0!	#DIV/0!
991	4664	A0A287ADB5|A0A287ADB5_PIG	CUTA	CutA divalent cation tolerance homolog OS=Sus scrofa OX=9823 GN=CUTA PE=1 SV=1	18922	response to metal ion [GO:0010038]			3	3	5	10	5	7	4	15	3	8.47165	7.14817	3.43591	4.56817	13.1878	8.63098	14.3164	0.0685893	0.656719	0.642388	0.828199	0.239998	3	3.70107	9.20354	4.35602	6.5	8.42105	15.0103	19.3789	0.0786743	0.461538	0.439502	0.613148	0.224782
943	1693	A0A287ADE3|A0A287ADE3_PIG	PPM1A	Protein phosphatase Mg2+/Mn2+ dependent 1A OS=Sus scrofa OX=9823 GN=PPM1A PE=1 SV=1	42764			magnesium ion binding [GO:0000287]; manganese ion binding [GO:0030145]; protein serine/threonine phosphatase activity [GO:0004722]	4	2	4	6	0	0	8	10	4	6.77732	0	6.87182	3.04544	7.91265	0	9.5443	0.750331	1.31344	0.856517		0.719993	4	2.96085	0	8.71204	4.33333	5.05263	0	12.9193	0.668206	0.923077	0.586002	#DIV/0!	0.674346
899	2443	A0A287ADG7|A0A287ADG7_PIG	SH3D21	SH3 domain containing 21 OS=Sus scrofa OX=9823 GN=SH3D21 PE=4 SV=1	61130				5	2	0	3	0	0	0	0	5	0	0	0	3.04544	3.95633	0	0	0.373901	1.6418	0			5	0	0	0	4.33333	2.52632	0	0	0.373901	1.15385	0	#DIV/0!	#DIV/0!
121	75	A0A287ADJ2|A0A287ADJ2_PIG	HSPA9	Heat shock protein family A (Hsp70) member 9 OS=Sus scrofa OX=9823 GN=HSPA9 PE=1 SV=1	73651	erythrocyte differentiation [GO:0030218]; iron-sulfur cluster assembly [GO:0016226]; negative regulation of erythrocyte differentiation [GO:0045647]; negative regulation of hematopoietic stem cell differentiation [GO:1902037]; protein export from nucleus [GO:0006611]; protein folding [GO:0006457]	mitochondrial nucleoid [GO:0042645]	ATP binding [GO:0005524]; ubiquitin protein ligase binding [GO:0031625]; unfolded protein binding [GO:0051082]	73	49	75	138	44	146	65	157	73	127.075	62.9039	55.8336	74.6134	181.991	180.018	149.845	0.0236581	0.978377	0.698247	0.349432	0.372608	73	55.516	80.9912	70.7853	106.167	116.211	313.072	202.832	0.069308	0.687598	0.477719	0.258698	0.348985
833	2005	A0A287ADK3|A0A287ADK3_PIG	ALDH7A1	Aldehyde dehydrogenase 7 family member A1 OS=Sus scrofa OX=9823 GN=ALDH7A1 PE=1 SV=1	55456			oxidoreductase activity, acting on the aldehyde or oxo group of donors, NAD or NADP as acceptor [GO:0016620]	5	3	0	0	0	0	0	0	5	0	0	0	4.56817	0	0	0	#DIV/0!	1.09453				5	0	0	0	6.5	0	0	0	#DIV/0!	0.769231	#DIV/0!	#DIV/0!	#DIV/0!
1358	2647	A0A287ADV8|A0A287ADV8_PIG	LMNB2	Lamin B2 OS=Sus scrofa OX=9823 GN=LMNB2 PE=1 SV=1	82012		lamin filament [GO:0005638]; nuclear membrane [GO:0031965]		0	0	0	0	0	0	2	0	0	0	0	1.71796	0	0	0	0	0.373901					0	0	0	2.17801	0	0	0	0	0.373901	#DIV/0!	#DIV/0!	#DIV/0!	#DIV/0!
1287	5015	A0A287ADW0|A0A287ADW0_PIG	FAM3C	Family with sequence similarity 3 member C OS=Sus scrofa OX=9823 GN=FAM3C PE=1 SV=1	21536	negative regulation of gluconeogenesis [GO:0045721]			2	1	0	0	0	0	0	0	2	0	0	0	1.52272	0	0	0	#DIV/0!	1.31344				2	0	0	0	2.16667	0	0	0	#DIV/0!	0.923077	#DIV/0!	#DIV/0!	#DIV/0!
381	784	A0A287ADX0|A0A287ADX0_PIG	NTNG1	Netrin G1 OS=Sus scrofa OX=9823 GN=NTNG1 PE=1 SV=1	52172		integral component of membrane [GO:0016021]		0	0	9	13	0	4	6	12	0	15.249	0	5.15387	0	17.1441	4.93199	11.4532	0.485596		0.88946	0	0.449995	0	6.66192	0	6.53403	0	10.9474	8.57732	15.5031	0.0719777	#DIV/0!	0.608541	0	0.421466
942	1908	A0A287ADX7|A0A287ADX7_PIG	GRIPAP1	GRIP1 associated protein 1 OS=Sus scrofa OX=9823 GN=GRIPAP1 PE=1 SV=1	93911		cytosol [GO:0005829]; nucleoplasm [GO:0005654]		0	0	0	3	0	0	0	0	0	0	0	0	0	3.95633	0	0	0.373901		0			0	0	0	0	0	2.52632	0	0	0.373901	#DIV/0!	0	#DIV/0!	#DIV/0!
753	1339	A0A287AE08|A0A287AE08_PIG		Uncharacterized protein OS=Sus scrofa OX=9823 PE=1 SV=1	96870	integrin-mediated signaling pathway [GO:0007229]	integral component of membrane [GO:0016021]	metalloendopeptidase activity [GO:0004222]	5	5	0	0	10	10	0	0	5	0	14.2963	0	7.61361	0	12.33	0	0.922059	0.656719		1.15948		5	0	18.4071	0	10.8333	0	21.4433	0	0.919615	0.461538	#DIV/0!	0.858407	#DIV/0!
63	2495	A0A287AE24|A0A287AE24_PIG		Uncharacterized protein OS=Sus scrofa OX=9823 PE=1 SV=1	23512				0	0	0	0	7	173	0	0	0	0	10.0074	0	0	0	213.309	0	0.394989			0.0469153		0	0	12.885	0	0	0	370.969	0	0.389331	#DIV/0!	#DIV/0!	0.0347332	#DIV/0!
1071	2286	A0A287AE55|A0A287AE55_PIG	MIPEP	Mitochondrial intermediate peptidase OS=Sus scrofa OX=9823 GN=MIPEP PE=1 SV=1	76274			metal ion binding [GO:0046872]; metalloendopeptidase activity [GO:0004222]	0	0	0	0	0	0	2	3	0	0	0	1.71796	0	0	0	2.86329	0.748864				0.599994	0	0	0	2.17801	0	0	0	3.87578	0.721972	#DIV/0!	#DIV/0!	#DIV/0!	0.561955
523	1116	A0A287AE59|A0A287AE59_PIG	FAM185A	Family with sequence similarity 185 member A OS=Sus scrofa OX=9823 GN=FAM185A PE=1 SV=1	37989				0	0	0	0	4	7	0	0	0	0	5.71854	0	0	0	8.63098	0	0.792432			0.662559		0	0	7.36283	0	0	0	15.0103	0	0.671114	#DIV/0!	#DIV/0!	0.490518	#DIV/0!
1198	3195	A0A287AE63|A0A287AE63_PIG	NEDD8	Neural precursor cell expressed developmentally down-regulated 8 OS=Sus scrofa OX=9823 GN=NEDD8 PE=1 SV=1	7986	modification-dependent protein catabolic process [GO:0019941]; protein localization [GO:0008104]; protein neddylation [GO:0045116]; regulation of proteolysis [GO:0030162]; regulation of transcription by RNA polymerase II [GO:0006357]	cytoplasm [GO:0005737]; cytosol [GO:0005829]; nucleoplasm [GO:0005654]; nucleus [GO:0005634]	protein tag [GO:0031386]; ubiquitin protein ligase binding [GO:0031625]	0	0	0	0	0	0	0	3	0	0	0	0	0	0	0	2.86329	0.373901				0	0	0	0	0	0	0	0	3.87578	0.373901	#DIV/0!	#DIV/0!	#DIV/0!	0
387	2183	A0A287AE72|A0A287AE72_PIG	TEX101	Uncharacterized protein OS=Sus scrofa OX=9823 GN=TEX101 PE=1 SV=1	27369				14	15	1	3	0	0	2	3	14	1.69433	0	1.71796	22.8408	3.95633	0	2.86329	0.434706	0.612937	0.428258		0.599994	14	0.740214	0	2.17801	32.5	2.52632	0	3.87578	0.423326	0.430769	0.293001	#DIV/0!	0.561955
977	2870	A0A287AE76|A0A287AE76_PIG	RPL4	60S ribosomal protein L4 OS=Sus scrofa OX=9823 GN=RPL4 PE=1 SV=1	44693	translation [GO:0006412]	ribosome [GO:0005840]	structural constituent of ribosome [GO:0003735]	0	0	0	3	0	0	0	0	0	0	0	0	0	3.95633	0	0	0.373901		0			0	0	0	0	0	2.52632	0	0	0.373901	#DIV/0!	0	#DIV/0!	#DIV/0!
372	415	A0A287AE88|A0A287AE88_PIG	NDUFA9	NADH:ubiquinone oxidoreductase subunit A9 OS=Sus scrofa OX=9823 GN=NDUFA9 PE=1 SV=1	42008				25	5	0	0	6	0	0	0	25	0	8.5778	0	7.61361	0	0	0	0.373901	3.28359				25	0	11.0442	0	10.8333	0	0	0	0.373901	2.30769	#DIV/0!	#DIV/0!	#DIV/0!
582	1427	A0A287AEC2|A0A287AEC2_PIG		Uncharacterized protein OS=Sus scrofa OX=9823 GN=CDH1 PE=1 SV=1	96255	homophilic cell adhesion via plasma membrane adhesion molecules [GO:0007156]	integral component of membrane [GO:0016021]; plasma membrane [GO:0005886]	calcium ion binding [GO:0005509]	2	14	0	4	4	8	1	16	2	0	5.71854	0.858978	21.3181	5.2751	9.86398	15.2709	0.0792814	0.093817	0	0.579739	0.0562494	2	0	7.36283	1.08901	30.3333	3.36842	17.1546	20.6708	0.130869	0.0659341	0	0.429204	0.0526832
950	1427	A0A287AEG1|A0A287AEG1_PIG	MACF1	Microtubule-actin crosslinking factor 1 OS=Sus scrofa OX=9823 GN=MACF1 PE=1 SV=1	511183	cytoskeleton organization [GO:0007010]	cytoskeleton [GO:0005856]	calcium ion binding [GO:0005509]; cytoskeletal protein binding [GO:0008092]	0	0	0	0	0	0	6	0	0	0	0	5.15387	0	0	0	0	0.373901					0	0	0	6.53403	0	0	0	0	0.373901	#DIV/0!	#DIV/0!	#DIV/0!	#DIV/0!
926	1492	A0A287AEH0|A0A287AEH0_PIG	PSMD7	Proteasome 26S subunit non-ATPase 7 OS=Sus scrofa OX=9823 GN=PSMD7 PE=1 SV=1	37011		nucleoplasm [GO:0005654]; proteasome regulatory particle [GO:0005838]	protein homodimerization activity [GO:0042803]	6	1	0	0	0	0	4	4	6	0	0	3.43591	1.52272	0	0	3.81772	0.944312	3.94031			0.899991	6	0	0	4.35602	2.16667	0	0	5.1677	0.910199	2.76923	#DIV/0!	#DIV/0!	0.842932
789	1078	A0A287AEH1|A0A287AEH1_PIG	LAMA5	Laminin subunit alpha 5 OS=Sus scrofa OX=9823 GN=LAMA5 PE=4 SV=1	395663	animal organ morphogenesis [GO:0009887]; cell-cell adhesion [GO:0098609]; cell migration [GO:0016477]; integrin-mediated signaling pathway [GO:0007229]; morphogenesis of a polarized epithelium [GO:0001738]; regulation of cell adhesion [GO:0030155]; regulation of cell migration [GO:0030334]; regulation of embryonic development [GO:0045995]; tissue development [GO:0009888]	laminin-5 complex [GO:0005610]	integrin binding [GO:0005178]	0	0	0	0	0	0	3	7	0	0	0	2.57693	0	0	0	6.68101	0.597234				0.38571	0	0	0	3.26702	0	0	0	9.04348	0.580391	#DIV/0!	#DIV/0!	#DIV/0!	0.361257
581	1532	A0A287AEH4|A0A287AEH4_PIG	FAM205C	DUF4599 domain-containing protein OS=Sus scrofa OX=9823 PE=4 SV=1	42478				13	3	31	3	14	3	60	9	13	52.5242	20.0149	51.5387	4.56817	3.95633	3.69899	8.58987	0.029102	2.84578	13.276	5.4109	5.99994	13	22.9466	25.7699	65.3403	6.5	2.52632	6.43299	11.6273	0.089054	2	9.08304	4.0059	5.61955
860	1854	A0A287AEJ1|A0A287AEJ1_PIG	QPCT	Glutaminyl-peptide cyclotransferase OS=Sus scrofa OX=9823 GN=QPCT PE=1 SV=1	34562			glutaminyl-peptide cyclotransferase activity [GO:0016603]	3	5	0	0	0	0	0	0	3	0	0	0	7.61361	0	0	0	#DIV/0!	0.394031				3	0	0	0	10.8333	0	0	0	#DIV/0!	0.276923	#DIV/0!	#DIV/0!	#DIV/0!
682	1684	A0A287AEJ3|A0A287AEJ3_PIG	HNRNPA2B1	Heterogeneous nuclear ribonucleoprotein A2/B1 OS=Sus scrofa OX=9823 GN=HNRNPA2B1 PE=1 SV=1	31163	mRNA export from nucleus [GO:0006406]; mRNA processing [GO:0006397]	cell [GO:0005623]	RNA binding [GO:0003723]	6	6	0	0	0	0	0	0	6	0	0	0	9.13633	0	0	0	#DIV/0!	0.656719				6	0	0	0	13	0	0	0	#DIV/0!	0.461538	#DIV/0!	#DIV/0!	#DIV/0!
878	1406	A0A287AEJ8|A0A287AEJ8_PIG	USP4	Ubiquitin specific peptidase 4 OS=Sus scrofa OX=9823 GN=USP4 PE=1 SV=1	108738	protein deubiquitination [GO:0016579]; ubiquitin-dependent protein catabolic process [GO:0006511]		thiol-dependent ubiquitin-specific protease activity [GO:0004843]	7	0	1	12	0	0	11	42	7	1.69433	0	9.44876	0	15.8253	0	40.0861	0.282056		0.107065		0.235712	7	0.740214	0	11.9791	0	10.1053	0	54.2609	0.371132	#DIV/0!	0.0732503	#DIV/0!	0.220768
5	80	A0A287AEL2|A0A287AEL2_PIG	KRT14	Keratin 14 OS=Sus scrofa OX=9823 GN=KRT14 PE=1 SV=1	55993	aging [GO:0007568]; epithelial cell differentiation [GO:0030855]; hair cycle [GO:0042633]; intermediate filament bundle assembly [GO:0045110]	basal part of cell [GO:0045178]; cell periphery [GO:0071944]; cytoplasm [GO:0005737]; keratin filament [GO:0045095]; nucleus [GO:0005634]	keratin filament binding [GO:1990254]; structural molecule activity [GO:0005198]	311	483	222	214	0	0	0	0	311	376.141	0	0	735.475	282.218	0	0	0.851432	0.422856	1.3328			311	164.327	0	0	1046.5	180.211	0	0	0.951199	0.297181	0.911864	#DIV/0!	#DIV/0!
1114	2336	A0A287AEL5|A0A287AEL5_PIG	LETM2	Leucine zipper and EF-hand containing transmembrane protein 2 OS=Sus scrofa OX=9823 GN=LETM2 PE=4 SV=1	51518		integral component of membrane [GO:0016021]; mitochondrion [GO:0005739]	ribosome binding [GO:0043022]	0	0	2	0	0	0	0	0	0	3.38866	0	0	0	0	0	0	0.373901					0	1.48043	0	0	0	0	0	0	0.373901	#DIV/0!	#DIV/0!	#DIV/0!	#DIV/0!
918	2163	A0A287AEM2|A0A287AEM2_PIG	RPS5	Ribosomal protein S5 OS=Sus scrofa OX=9823 GN=RPS5 PE=1 SV=1	25334	translation [GO:0006412]	small ribosomal subunit [GO:0015935]	RNA binding [GO:0003723]; structural constituent of ribosome [GO:0003735]	5	2	0	0	0	0	0	0	5	0	0	0	3.04544	0	0	0	#DIV/0!	1.6418				5	0	0	0	4.33333	0	0	0	#DIV/0!	1.15385	#DIV/0!	#DIV/0!	#DIV/0!
188	1262	A0A287AEN8|A0A287AEN8_PIG		Uncharacterized protein OS=Sus scrofa OX=9823 GN=LOC100049687 PE=4 SV=1	75924			metalloendopeptidase activity [GO:0004222]	27	47	0	0	102	210	14	21	27	0	145.823	12.0257	71.5679	0	258.929	20.043	0.693904	0.377264		0.563175	0.599994	27	0	187.752	15.2461	101.833	0	450.309	27.1304	0.593036	0.265139	#DIV/0!	0.416941	0.561955
1201	2169	A0A287AET3|A0A287AET3_PIG	ACAD10	Uncharacterized protein OS=Sus scrofa OX=9823 GN=ACAD10 PE=1 SV=1	115840			flavin adenine dinucleotide binding [GO:0050660]; hydrolase activity [GO:0016787]; oxidoreductase activity, acting on the CH-CH group of donors [GO:0016627]	3	0	0	4	0	0	27	53	3	0	0	23.1924	0	5.2751	0	50.5848	0.574159		0		0.458486	3	0	0	29.4031	0	3.36842	0	68.472	0.592356	#DIV/0!	0	#DIV/0!	0.429418
672	1733	A0A287AET7|A0A287AET7_PIG	C1orf194	Chromosome 1 open reading frame 194 OS=Sus scrofa OX=9823 GN=C1orf194 PE=4 SV=1	20136				0	0	4	4	0	0	0	0	0	6.77732	0	0	0	5.2751	0	0	0.869644		1.28478			0	2.96085	0	0	0	3.36842	0	0	0.931958	#DIV/0!	0.879004	#DIV/0!	#DIV/0!
243	1951	A0A287AEV7|A0A287AEV7_PIG	WFDC10AL	Uncharacterized protein OS=Sus scrofa OX=9823 GN=WFDC10AL PE=1 SV=1	11986				28	26	0	0	0	0	2	3	28	0	0	1.71796	39.5908	0	0	2.86329	0.748864	0.707236			0.599994	28	0	0	2.17801	56.3333	0	0	3.87578	0.721972	0.497041	#DIV/0!	#DIV/0!	0.561955
1436	3478	A0A287AF01|A0A287AF01_PIG		Uncharacterized protein OS=Sus scrofa OX=9823 PE=4 SV=1	65285	microtubule-based movement [GO:0007018]		microtubule motor activity [GO:0003777]	2	0	0	0	0	0	0	0	2	0	0	0	0	0	0	0	#DIV/0!					2	0	0	0	0	0	0	0	#DIV/0!	#DIV/0!	#DIV/0!	#DIV/0!	#DIV/0!
969	1447	A0A287AF07|A0A287AF07_PIG	SIRT5	NAD-dependent protein deacylase sirtuin-5 mitochondrial OS=Sus scrofa OX=9823 GN=SIRT5 PE=1 SV=1	33420	negative regulation of reactive oxygen species metabolic process [GO:2000378]; regulation of ketone biosynthetic process [GO:0010566]	cytosol [GO:0005829]; mitochondrial inner membrane [GO:0005743]; mitochondrial intermembrane space [GO:0005758]; mitochondrial matrix [GO:0005759]; nucleus [GO:0005634]	NAD+ binding [GO:0070403]; NAD-dependent protein deacetylase activity [GO:0034979]; protein-glutaryllysine deglutarylase activity [GO:0061697]; protein-malonyllysine demalonylase activity [GO:0036054]; protein-succinyllysine desuccinylase activity [GO:0036055]; zinc ion binding [GO:0008270]	6	0	4	6	4	4	1	2	6	6.77732	5.71854	0.858978	0	7.91265	4.93199	1.90886	0.861941		0.856517	1.15948	0.449995	6	2.96085	7.36283	1.08901	0	5.05263	8.57732	2.58385	0.563737	#DIV/0!	0.586002	0.858407	0.421466
695	1457	A0A287AF47|A0A287AF47_PIG	HSPG2	Heparan sulfate proteoglycan 2 OS=Sus scrofa OX=9823 GN=HSPG2 PE=1 SV=1	463559			calcium ion binding [GO:559]; protein C-terminus binding [GO:822]	0	0	0	0	4	1	17	6	0	0	5.71854	14.6026	0	0	1.233	5.72658	0.386907			4.63791	2.54997	0	0	7.36283	18.5131	0	0	2.14433	7.75155	0.414525	#DIV/0!	#DIV/0!	3.43363	2.38831
631	1124	A0A287AF97|A0A287AF97_PIG	DNAH10	Dynein axonemal heavy chain 10 OS=Sus scrofa OX=9823 GN=DNAH10 PE=4 SV=1	521835	microtubule-based movement [GO:718]	dynein complex [GO:3286]	ATP binding [GO:5524]; microtubule motor activity [GO:3777]	0	0	0	0	7	0	0	0	0	0	10.0074	0	0	0	0	0	0.373901					0	0	12.885	0	0	0	0	0	0.373901	#DIV/0!	#DIV/0!	#DIV/0!	#DIV/0!
911	1969	A0A287AFA6|A0A287AFA6_PIG	SPACA7	Uncharacterized protein OS=Sus scrofa OX=9823 GN=SPACA7 PE=1 SV=1	24440		acrosomal vesicle [GO:0001669]		0	0	0	0	0	0	2	5	0	0	0	1.71796	0	0	0	4.77215	0.579529				0.359996	0	0	0	2.17801	0	0	0	6.45963	0.564024	#DIV/0!	#DIV/0!	#DIV/0!	0.337173
560	1057	A0A287AFC1|A0A287AFC1_PIG	LDHA	L-lactate dehydrogenase OS=Sus scrofa OX=9823 GN=LDHA PE=1 SV=1	37963	carbohydrate metabolic process [GO:0005975]; carboxylic acid metabolic process [GO:0019752]	cytoplasm [GO:0005737]	L-lactate dehydrogenase activity [GO:0004459]	0	0	3	9	13	14	0	0	0	5.08299	18.5852	0	0	11.869	17.262	0	0.820886		0.428258	1.07666		0	2.22064	23.9292	0	0	7.57895	30.0206	0	0.762784	#DIV/0!	0.293001	0.797092	#DIV/0!
998	2059	A0A287AFD1|A0A287AFD1_PIG	DMXL2	Dmx like 2 OS=Sus scrofa OX=9823 GN=DMXL2 PE=1 SV=1	339807				0	0	0	0	0	0	0	3	0	0	0	0	0	0	0	2.86329	0.373901				0	0	0	0	0	0	0	0	3.87578	0.373901	#DIV/0!	#DIV/0!	#DIV/0!	0
835	1164	A0A287AFE1|A0A287AFE1_PIG	RALGAPA1	Ral GTPase-activating protein subunit alpha-1 OS=Sus scrofa OX=9823 GN=RALGAPA1 PE=1 SV=1	230376	regulation of small GTPase mediated signal transduction [GO:0051056]	nucleus [GO:0005634]	GTPase activator activity [GO:0005096]	0	0	0	0	0	0	0	10	0	0	0	0	0	0	0	9.5443	0.373901				0	0	0	0	0	0	0	0	12.9193	0.373901	#DIV/0!	#DIV/0!	#DIV/0!	0
1255	4776	A0A287AFH0|A0A287AFH0_PIG	HMGCS2	3-hydroxy-3-methylglutaryl coenzyme A synthase OS=Sus scrofa OX=9823 PE=3 SV=1	27929	isoprenoid biosynthetic process [GO:0008299]; sterol biosynthetic process [GO:0016126]		hydroxymethylglutaryl-CoA synthase activity [GO:0004421]	2	1	0	0	0	0	0	0	2	0	0	0	1.52272	0	0	0	#DIV/0!	1.31344				2	0	0	0	2.16667	0	0	0	#DIV/0!	0.923077	#DIV/0!	#DIV/0!	#DIV/0!
726	1963	A0A287AFH7|A0A287AFH7_PIG		Uncharacterized protein OS=Sus scrofa OX=9823 PE=4 SV=1	45298				0	0	0	0	5	0	0	0	0	0	7.14817	0	0	0	0	0	0.373901					0	0	9.20354	0	0	0	0	0	0.373901	#DIV/0!	#DIV/0!	#DIV/0!	#DIV/0!
1305	4736	A0A287AFJ9|A0A287AFJ9_PIG	GPHN	Gephyrin OS=Sus scrofa OX=9823 GN=GPHN PE=1 SV=1	87084	gamma-aminobutyric acid receptor clustering [GO:0097112]; molybdopterin cofactor biosynthetic process [GO:0032324]; Mo-molybdopterin cofactor biosynthetic process [GO:0006777]; response to metal ion [GO:0010038]	dendrite [GO:0030425]; postsynaptic membrane [GO:0045211]	molybdopterin cofactor binding [GO:0043546]; nitrate reductase activity [GO:0008940]	3	0	4	8	0	12	4	16	3	6.77732	0	3.43591	0	10.5502	14.796	15.2709	0.0147305		0.642388	0	0.224998	3	2.96085	0	4.35602	0	6.73684	25.732	20.6708	0.0586014	#DIV/0!	0.439502	0	0.210733
1201	2170	A0A287AFL8|A0A287AFL8_PIG	ACAD10	Uncharacterized protein OS=Sus scrofa OX=9823 GN=ACAD10 PE=1 SV=1	118319			flavin adenine dinucleotide binding [GO:0050660]; hydrolase activity [GO:0016787]; oxidoreductase activity, acting on the CH-CH group of donors [GO:0016627]	3	0	0	4	0	0	27	53	3	0	0	23.1924	0	5.2751	0	50.5848	0.574159		0		0.458486	3	0	0	29.4031	0	3.36842	0	68.472	0.592356	#DIV/0!	0	#DIV/0!	0.429418
43	312	A0A287AFN9|A0A287AFN9_PIG	ACR	Acrosin OS=Sus scrofa OX=9823 GN=ACR PE=3 SV=1	45408	acrosome reaction [GO:0007340]; activation of adenylate cyclase activity [GO:0007190]; binding of sperm to zona pellucida [GO:0007339]; penetration of zona pellucida [GO:0007341]	acrosomal vesicle [GO:0001669]; protein-containing complex [GO:0032991]	mannose binding [GO:0005537]; serine-type endopeptidase activity [GO:0004252]	208	96	281	247	113	97	0	0	208	476.107	161.549	0	146.181	325.738	119.601	0	0.723858	1.42289	1.46163	1.35073		208	208	208	0	208	208	208	0	1	1	1	1	#DIV/0!
722	4543	A0A287AFS1|A0A287AFS1_PIG		Uncharacterized protein OS=Sus scrofa OX=9823 GN=UPTI PE=4 SV=1	11116			serine-type endopeptidase inhibitor activity [GO:0004867]	0	0	0	0	0	0	5	8	0	0	0	4.29489	0	0	0	7.63544	0.722355				0.562494	0	0	0	5.44503	0	0	0	10.3354	0.69699	#DIV/0!	#DIV/0!	#DIV/0!	0.526832
93	145	A0A287AFU3|A0A287AFU3_PIG	DNAH17	Dynein axonemal heavy chain 17 OS=Sus scrofa OX=9823 GN=DNAH17 PE=4 SV=1	502796	microtubule-based movement [GO:0007018]	dynein complex [GO:0030286]	ATP binding [GO:0005524]; microtubule motor activity [GO:0003777]	136	19	65	28	85	3	61	1	136	110.131	121.519	52.3977	28.9317	36.9257	3.69899	0.95443	0.0292868	4.70072	2.98251	32.8519	54.8994	136	48.1139	156.46	66.4293	41.1667	23.5789	6.43299	1.29193	0.0794312	3.30364	2.04054	24.3215	51.4188
1213	2041	A0A287AFU8|A0A287AFU8_PIG	MUT	Uncharacterized protein OS=Sus scrofa OX=9823 GN=MUT PE=4 SV=1	78277			cobalamin binding [GO:0031419]; metal ion binding [GO:0046872]; methylmalonyl-CoA mutase activity [GO:0004494]	3	0	0	0	0	0	0	0	3	0	0	0	0	0	0	0	#DIV/0!					3	0	0	0	0	0	0	0	#DIV/0!	#DIV/0!	#DIV/0!	#DIV/0!	#DIV/0!
886	3225	A0A287AFU9|A0A287AFU9_PIG	LOC110256442	Uncharacterized protein OS=Sus scrofa OX=9823 GN=PMAP-23 PE=3 SV=1	29274	defense response [GO:0006952]	extracellular region [GO:0005576]		0	0	1	3	0	6	0	0	0	1.69433	0	0	0	3.95633	7.39799	0	0.21896		0.428258	0		0	0.740214	0	0	0	2.52632	12.866	0	0.283245	#DIV/0!	0.293001	0	#DIV/0!
485	956	A0A287AFW2|A0A287AFW2_PIG	NPEPL1	Aminopeptidase like 1 OS=Sus scrofa OX=9823 GN=NPEPL1 PE=1 SV=1	52156		cytoplasm [GO:0005737]	aminopeptidase activity [GO:0004177]; manganese ion binding [GO:0030145]; metalloexopeptidase activity [GO:0008235]	11	10	8	20	0	0	1	9	11	13.5546	0	0.858978	15.2272	26.3755	0	8.58987	0.485205	0.722391	0.51391		0.099999	11	5.92171	0	1.08901	21.6667	16.8421	0	11.6273	0.24848	0.507692	0.351601	#DIV/0!	0.0936591
188	1211	A0A287AG04|A0A287AG04_PIG		Uncharacterized protein OS=Sus scrofa OX=9823 GN=LOC100049687 PE=4 SV=1	81477		integral component of membrane [GO:0016021]	metalloendopeptidase activity [GO:0004222]	27	47	0	0	102	210	14	21	27	0	145.823	12.0257	71.5679	0	258.929	20.043	0.693904	0.377264		0.563175	0.599994	27	0	187.752	15.2461	101.833	0	450.309	27.1304	0.593036	0.265139	#DIV/0!	0.416941	0.561955
927	1601	A0A287AG24|A0A287AG24_PIG	VWA8	von Willebrand factor A domain containing 8 OS=Sus scrofa OX=9823 GN=VWA8 PE=1 SV=1	215704		integral component of membrane [GO:1621]; mitochondrion [GO:5739]	ATPase activity [GO:16887]; ATP binding [GO:5524]	0	0	0	0	2	0	15	2	0	0	2.85927	12.8847	0	0	0	1.90886	0.308703				6.74993	0	0	3.68142	16.3351	0	0	0	2.58385	0.311577	#DIV/0!	#DIV/0!	#DIV/0!	6.32199
593	1470	A0A287AG29|A0A287AG29_PIG	CALR	Calreticulin OS=Sus scrofa OX=9823 GN=CALR PE=1 SV=1	44245	protein folding [GO:0006457]	endoplasmic reticulum [GO:0005783]	calcium ion binding [GO:0005509]; unfolded protein binding [GO:0051082]	9	6	0	0	0	0	0	0	9	0	0	0	9.13633	0	0	0	#DIV/0!	0.985078				9	0	0	0	13	0	0	0	#DIV/0!	0.692308	#DIV/0!	#DIV/0!	#DIV/0!
705	1053	A0A287AG41|A0A287AG41_PIG	PFKFB2	6-phosphofructo-2-kinase/fructose-2 6-biphosphatase 2 OS=Sus scrofa OX=9823 GN=PFKFB2 PE=4 SV=1	54574	fructose 2,6-bisphosphate metabolic process [GO:0006003]; fructose metabolic process [GO:0006000]		6-phosphofructo-2-kinase activity [GO:0003873]; ATP binding [GO:0005524]	0	0	0	0	0	0	2	12	0	0	0	1.71796	0	0	0	11.4532	0.447885				0.149998	0	0	0	2.17801	0	0	0	15.5031	0.442639	#DIV/0!	#DIV/0!	#DIV/0!	0.140489
70	832	A0A287AG48|A0A287AG48_PIG	KRT7	Keratin 7 OS=Sus scrofa OX=9823 GN=KRT7 PE=3 SV=1	51859		cytoplasm [GO:0005737]; keratin filament [GO:0045095]	structural molecule activity [GO:0005198]	82	118	0	0	67	46	30	28	82	0	95.7855	25.7693	179.681	0	56.7179	26.724	0.719645	0.456364		1.68881	0.964276	82	0	123.327	32.6702	255.667	0	98.6392	36.1739	0.887385	0.32073	#DIV/0!	1.25029	0.903141
1206	2544	A0A287AGA4|A0A287AGA4_PIG	PFKL	6-phosphofructokinase OS=Sus scrofa OX=9823 GN=PFKL PE=1 SV=1	83819	fructose 1,6-bisphosphate metabolic process [GO:0030388]; fructose 6-phosphate metabolic process [GO:0006002]; negative regulation of insulin secretion [GO:0046676]; response to glucose [GO:0009749]	6-phosphofructokinase complex [GO:0005945]	6-phosphofructokinase activity [GO:0003872]; ATP binding [GO:0005524]; fructose-6-phosphate binding [GO:0070095]; fructose binding [GO:0070061]; identical protein binding [GO:0042802]; kinase binding [GO:0019900]	0	0	0	0	0	0	2	1	0	0	0	1.71796	0	0	0	0.95443	0.717432				1.79998	0	0	0	2.17801	0	0	0	1.29193	0.744056	#DIV/0!	#DIV/0!	#DIV/0!	1.68586
1190	1830	A0A287AGD7|A0A287AGD7_PIG	NUP205	Nucleoporin 205 OS=Sus scrofa OX=9823 GN=NUP205 PE=1 SV=1	223337		nuclear pore [GO:0005643]		3	0	3	0	0	0	0	0	3	5.08299	0	0	0	0	0	0	0.373901					3	2.22064	0	0	0	0	0	0	0.373901	#DIV/0!	#DIV/0!	#DIV/0!	#DIV/0!
565	1005	A0A287AGG3|A0A287AGG3_PIG	PSMB5	Proteasome subunit beta OS=Sus scrofa OX=9823 GN=PSMB5 PE=1 SV=1	30160	proteasome-mediated ubiquitin-dependent protein catabolic process [GO:0043161]	cytoplasm [GO:0005737]; nucleus [GO:0005634]; proteasome core complex [GO:0005839]	threonine-type endopeptidase activity [GO:0004298]	8	9	3	10	1	6	7	8	8	5.08299	1.42963	6.01285	13.7045	13.1878	7.39799	7.63544	0.0902204	0.58375	0.385433	0.193246	0.787492	8	2.22064	1.84071	7.62304	19.5	8.42105	12.866	10.3354	0.042801	0.410256	0.263701	0.143068	0.737565
902	1986	A0A287AGI1|A0A287AGI1_PIG	ASL	Argininosuccinate lyase OS=Sus scrofa OX=9823 GN=ASL PE=1 SV=1	49658	arginine biosynthetic process via ornithine [GO:0042450]		argininosuccinate lyase activity [GO:0004056]	4	3	0	0	0	0	0	0	4	0	0	0	4.56817	0	0	0	#DIV/0!	0.875625				4	0	0	0	6.5	0	0	0	#DIV/0!	0.615385	#DIV/0!	#DIV/0!	#DIV/0!
1372	2802	A0A287AGI3|A0A287AGI3_PIG	U2AF1	Splicing factor U2AF 35 kDa subunit OS=Sus scrofa OX=9823 GN=U2AF1 PE=4 SV=1	27825	mRNA splicing, via spliceosome [GO:0000398]	spliceosomal complex [GO:0005681]; U2AF [GO:0089701]	metal ion binding [GO:0046872]; pre-mRNA 3'-splice site binding [GO:0030628]	0	0	0	0	0	0	2	0	0	0	0	1.71796	0	0	0	0	0.373901					0	0	0	2.17801	0	0	0	0	0.373901	#DIV/0!	#DIV/0!	#DIV/0!	#DIV/0!
278	279	A0A287AGL6|A0A287AGL6_PIG	RSPH6A	Radial spoke head 6 homolog A OS=Sus scrofa OX=9823 GN=RSPH6A PE=4 SV=1	82092	cilium assembly [GO:0060271]; cilium movement involved in cell motility [GO:0060294]	radial spoke [GO:0001534]		39	5	26	10	4	8	64	13	39	44.0526	5.71854	54.9746	7.61361	13.1878	9.86398	12.4076	0.197719	5.12241	3.34042	0.579739	4.43072	39	19.2456	7.36283	69.6963	10.8333	8.42105	17.1546	16.795	0.404759	3.6	2.28541	0.429204	4.14982
567	611	A0A287AGN3|A0A287AGN3_PIG	HSPA4L	Heat shock protein family A (Hsp70) member 4 like OS=Sus scrofa OX=9823 GN=HSPA4L PE=1 SV=1	108590		cytosol [GO:0005829]	ATP binding [GO:0005524]	13	3	6	18	4	6	23	36	13	10.166	5.71854	19.7565	4.56817	23.738	7.39799	34.3595	0.324594	2.84578	0.428258	0.772985	0.574994	13	4.44128	7.36283	25.0471	6.5	15.1579	12.866	46.5093	0.375861	2	0.293001	0.572271	0.53854
336	761	A0A287AGR0|A0A287AGR0_PIG	NSFL1C	NSFL1 cofactor OS=Sus scrofa OX=9823 GN=NSFL1C PE=1 SV=1	37596				0	0	9	18	8	7	8	11	0	15.249	11.4371	6.87182	0	23.738	8.63098	10.4987	0.592062		0.642388	1.32512	0.654539	0	6.66192	14.7257	8.71204	0	15.1579	15.0103	14.2112	0.122567	#DIV/0!	0.439502	0.981037	0.613041
302	231	A0A287AGS9|A0A287AGS9_PIG	ALMS1	ALMS1 centrosome and basal body associated protein OS=Sus scrofa OX=9823 GN=ALMS1 PE=1 SV=1	476846	endosomal transport [GO:0016197]; regulation of stress fiber assembly [GO:0051492]	cell [GO:0005623]		36	3	123	322	33	302	0	0	36	208.403	47.1779	0	4.56817	424.646	372.365	0	0.289186	7.88062	0.490768	0.126698		36	91.0463	60.7434	0	6.5	271.158	647.588	0	0.248959	5.53846	0.335768	0.0937994	#DIV/0!
50	10	A0A287AGU2|A0A287AGU2_PIG	ATP5F1A	ATP synthase subunit alpha OS=Sus scrofa OX=9823 GN=ATP5F1A PE=1 SV=1	59428	ATP synthesis coupled proton transport [GO:0015986]	proton-transporting ATP synthase complex, catalytic core F(1) [GO:0045261]	ATP binding [GO:0005524]; proton-transporting ATP synthase activity, rotational mechanism [GO:0046933]	171	80	59	71	61	59	68	43	171	99.9655	87.2077	58.4105	121.818	93.6331	72.7469	41.0405	0.552013	1.40374	1.06763	1.19878	1.42324	171	43.6726	112.283	74.0524	173.333	59.7895	126.515	55.5528	0.902787	0.986538	0.73044	0.887506	1.33301
341	236	A0A287AH52|A0A287AH52_PIG		Uncharacterized protein OS=Sus scrofa OX=9823 GN=MUC5B PE=4 SV=1	473772		extracellular region [GO:0005576]		17	17	9	4	20	1	57	10	17	15.249	28.5927	48.9617	25.8863	5.2751	1.233	9.5443	0.0643128	0.656719	2.89074	23.1896	5.12995	17	6.66192	36.8142	62.0733	36.8333	3.36842	2.14433	12.9193	0.15084	0.461538	1.97776	17.1681	4.80471
636	1189	A0A287AH85|A0A287AH85_PIG	AK2	Adenylate kinase 2 mitochondrial OS=Sus scrofa OX=9823 GN=AK2 PE=1 SV=1	25640	ADP biosynthetic process [GO:0006172]; AMP metabolic process [GO:0046033]; ATP metabolic process [GO:0046034]	mitochondrial intermembrane space [GO:0005758]	adenylate kinase activity [GO:0004017]; ATP binding [GO:0005524]	9	5	0	0	1	7	4	3	9	0	1.42963	3.43591	7.61361	0	8.63098	2.86329	0.463204	1.18209		0.16564	1.19999	9	0	1.84071	4.35602	10.8333	0	15.0103	3.87578	0.416538	0.830769	#DIV/0!	0.12263	1.12391
302	234	A0A287AH92|A0A287AH92_PIG	ALMS1	ALMS1 centrosome and basal body associated protein OS=Sus scrofa OX=9823 GN=ALMS1 PE=1 SV=1	481619	endosomal transport [GO:0016197]; regulation of stress fiber assembly [GO:0051492]	centriole [GO:0005814]; centrosome [GO:0005813]		36	3	123	322	33	302	82	339	36	208.403	47.1779	70.4362	4.56817	424.646	372.365	323.552	0.0103931	7.88062	0.490768	0.126698	0.217697	36	91.0463	60.7434	89.2984	6.5	271.158	647.588	437.963	0.027252	5.53846	0.335768	0.0937994	0.203895
583	737	A0A287AHA1|A0A287AHA1_PIG	PAM	Peptidylglycine alpha-amidating monooxygenase OS=Sus scrofa OX=9823 GN=PAM PE=4 SV=1	98934	peptide metabolic process [GO:0006518]	membrane [GO:0016020]	copper ion binding [GO:0005507]; oxidoreductase activity, acting on paired donors, with incorporation or reduction of molecular oxygen, reduced ascorbate as one donor, and incorporation of one atom of oxygen [GO:0016715]	0	0	0	11	9	15	0	0	0	0	12.8667	0	0	14.5065	18.495	0	0.396169		0	0.695687		0	0	16.5664	0	0	9.26316	32.1649	0	0.494596	#DIV/0!	0	0.515044	#DIV/0!
980	3571	A0A287AHB7|A0A287AHB7_PIG		Uncharacterized protein OS=Sus scrofa OX=9823 PE=4 SV=1	15072				3	3	0	0	0	0	0	0	3	0	0	0	4.56817	0	0	0	#DIV/0!	0.656719				3	0	0	0	6.5	0	0	0	#DIV/0!	0.461538	#DIV/0!	#DIV/0!	#DIV/0!
1234	2782	A0A287AHC2|A0A287AHC2_PIG	GNPDA1	Glucosamine-6-phosphate isomerase OS=Sus scrofa OX=9823 GN=GNPDA1 PE=1 SV=1	35066	carbohydrate metabolic process [GO:0005975]; generation of precursor metabolites and energy [GO:0006091]; glucosamine catabolic process [GO:0006043]; N-acetylglucosamine metabolic process [GO:0006044]	cytoplasm [GO:0005737]	glucosamine-6-phosphate deaminase activity [GO:0004342]	3	0	2	9	0	0	5	26	3	3.38866	0	4.29489	0	11.869	0	24.8152	0.255148		0.285506		0.173075	3	1.48043	0	5.44503	0	7.57895	0	33.5901	0.329947	#DIV/0!	0.195334	#DIV/0!	0.162102
646	905	A0A287AHD5|A0A287AHD5_PIG	NUCB1	Nucleobindin 1 OS=Sus scrofa OX=9823 GN=NUCB1 PE=1 SV=1	53202		endoplasmic reticulum-Golgi intermediate compartment [GO:0005793]	calcium ion binding [GO:0005509]	0	0	0	0	0	0	4	10	0	0	0	3.43591	0	0	0	9.5443	0.579529				0.359996	0	0	0	4.35602	0	0	0	12.9193	0.564024	#DIV/0!	#DIV/0!	#DIV/0!	0.337173
1149	2203	A0A287AHG9|A0A287AHG9_PIG	CLPB	ClpB homolog mitochondrial AAA ATPase chaperonin OS=Sus scrofa OX=9823 GN=CLPB PE=1 SV=1	71959			ATP binding [GO:0005524]	0	0	0	0	0	0	2	2	0	0	0	1.71796	0	0	0	1.90886	0.944312				0.899991	0	0	0	2.17801	0	0	0	2.58385	0.910199	#DIV/0!	#DIV/0!	#DIV/0!	0.842932
522	658	A0A287AHH1|A0A287AHH1_PIG	NME7	NME/NM23 family member 7 OS=Sus scrofa OX=9823 GN=NME7 PE=3 SV=1	42481	CTP biosynthetic process [GO:0006241]; GTP biosynthetic process [GO:0006183]; UTP biosynthetic process [GO:0006228]	centrosome [GO:0005813]	ATP binding [GO:0005524]; metal ion binding [GO:0046872]; nucleoside diphosphate kinase activity [GO:0004550]	15	4	3	4	11	1	21	8	15	5.08299	15.726	18.0385	6.09089	5.2751	1.233	7.63544	0.134967	2.4627	0.963581	12.7543	2.36248	15	2.22064	20.2478	22.8691	8.66667	3.36842	2.14433	10.3354	0.231462	1.73077	0.659253	9.44248	2.2127
1076	2362	A0A287AHK8|A0A287AHK8_PIG	SNAP23	Synaptosomal-associated protein OS=Sus scrofa OX=9823 GN=SNAP23 PE=1 SV=1	24503	exocytosis [GO:0006887]; histamine secretion by mast cell [GO:0002553]; synaptic vesicle fusion to presynaptic active zone membrane [GO:0031629]; synaptic vesicle priming [GO:0016082]; vesicle fusion [GO:0006906]	azurophil granule [GO:0042582]; cell-cell adherens junction [GO:0005913]; mast cell granule [GO:0042629]; nucleoplasm [GO:0005654]; plasma membrane [GO:0005886]; presynapse [GO:0098793]; SNARE complex [GO:0031201]; specific granule [GO:0042581]	SNAP receptor activity [GO:0005484]; syntaxin binding [GO:0019905]	0	0	0	0	0	0	0	3	0	0	0	0	0	0	0	2.86329	0.373901				0	0	0	0	0	0	0	0	3.87578	0.373901	#DIV/0!	#DIV/0!	#DIV/0!	0
212	155	A0A287AHL5|A0A287AHL5_PIG	DNAH7	Dynein axonemal heavy chain 7 OS=Sus scrofa OX=9823 GN=DNAH7 PE=4 SV=1	460563	cilium movement [GO:0003341]; inner dynein arm assembly [GO:0036159]	cytosol [GO:0005829]; inner dynein arm [GO:0036156]	ATP binding [GO:0005524]; calcium ion binding [GO:0005509]; microtubule motor activity [GO:0003777]	60	4	39	10	18	0	94	5	60	66.0789	25.7334	80.7439	6.09089	13.1878	0	4.77215	0.0380071	9.85078	5.01062		16.9198	60	28.8683	33.1327	102.366	8.66667	8.42105	0	6.45963	0.10602	6.92308	3.42811	#DIV/0!	15.8471
393	805	A0A287AHM1|A0A287AHM1_PIG	ATP5F1C	ATP synthase subunit gamma OS=Sus scrofa OX=9823 GN=ATP5F1C PE=3 SV=1	32863	ATP synthesis coupled proton transport [GO:0015986]	proton-transporting ATP synthase complex, catalytic core F(1) [GO:0045261]	proton-transporting ATP synthase activity, rotational mechanism [GO:0046933]	0	0	15	6	14	4	18	11	0	25.415	20.0149	15.4616	0	7.91265	4.93199	10.4987	0.019144		3.21194	4.05817	1.47271	0	11.1032	25.7699	19.6021	0	5.05263	8.57732	14.2112	0.129983	#DIV/0!	2.19751	3.00442	1.37934
71	325	A0A287AHM5|A0A287AHM5_PIG	LOC100737030	Uncharacterized protein OS=Sus scrofa OX=9823 GN=LOC100737030 PE=1 SV=1	50020		intermediate filament [GO:0005882]	structural molecule activity [GO:0005198]	0	0	0	0	0	0	174	120	0	0	0	149.462	0	0	0	114.532	0.861859				1.30499	0	0	0	189.487	0	0	0	155.031	0.894881	#DIV/0!	#DIV/0!	#DIV/0!	1.22225
1453	3168	A0A287AHQ0|A0A287AHQ0_PIG	ACAT2	Acetyl-CoA acetyltransferase 2 OS=Sus scrofa OX=9823 GN=ACAT2 PE=1 SV=1	41355			transferase activity, transferring acyl groups other than amino-acyl groups [GO:0016747]	2	0	0	0	0	6	0	0	2	0	0	0	0	0	7.39799	0	0.373901			0		2	0	0	0	0	0	12.866	0	0.373901	#DIV/0!	#DIV/0!	0	#DIV/0!
546	870	A0A287AHQ3|A0A287AHQ3_PIG	FLNB	Filamin B OS=Sus scrofa OX=9823 GN=FLNB PE=1 SV=1	227706	actin cytoskeleton organization [GO:0030036]; cell differentiation [GO:0030154]		actin binding [GO:0003779]	8	9	0	0	0	0	0	0	8	0	0	0	13.7045	0	0	0	#DIV/0!	0.58375				8	0	0	0	19.5	0	0	0	#DIV/0!	0.410256	#DIV/0!	#DIV/0!	#DIV/0!
616	742	A0A287AHQ9|A0A287AHQ9_PIG	HERC4	HECT and RLD domain containing E3 ubiquitin protein ligase 4 OS=Sus scrofa OX=9823 GN=HERC4 PE=4 SV=1	117730	spermatogenesis [GO:0007283]	cytosol [GO:0005829]; fibrillar center [GO:0001650]	ubiquitin-protein transferase activity [GO:0004842]	0	0	0	9	0	0	0	0	0	0	0	0	0	11.869	0	0	0.373901		0			0	0	0	0	0	7.57895	0	0	0.373901	#DIV/0!	0	#DIV/0!	#DIV/0!
572	1778	A0A287AHZ7|A0A287AHZ7_PIG	SSNA1	Uncharacterized protein OS=Sus scrofa OX=9823 GN=SSNA1 PE=1 SV=1	13571				10	6	5	7	2	10	7	9	10	8.47165	2.85927	6.01285	9.13633	9.23143	12.33	8.58987	0.0988459	1.09453	0.917697	0.231896	0.699993	10	3.70107	3.68142	7.62304	13	5.89474	21.4433	11.6273	0.166249	0.769231	0.62786	0.171681	0.655614
250	658	A0A287AI51|A0A287AI51_PIG	SPATA18	Mitochondria-eating protein OS=Sus scrofa OX=9823 GN=SPATA18 PE=4 SV=1	61004	mitochondrial protein catabolic process [GO:35694]	mitochondrial outer membrane [GO:5741]		0	0	0	0	14	23	0	0	0	0	20.0149	0	0	0	28.3589	0	0.821846			0.705769		0	0	25.7699	0	0	0	49.3196	0	0.69391	#DIV/0!	#DIV/0!	0.522509	#DIV/0!
572	1312	A0A287AI67|A0A287AI67_PIG	DNAJA4	Uncharacterized protein OS=Sus scrofa OX=9823 GN=DNAJA4 PE=1 SV=1	47860	negative regulation of endothelial cell migration [GO:0010596]; negative regulation of inclusion body assembly [GO:0090084]; positive regulation of gene expression [GO:0010628]; protein refolding [GO:0042026]; response to heat [GO:0009408]	cytosol [GO:0005829]; membrane [GO:0016020]	ATP binding [GO:0005524]; chaperone binding [GO:0051087]; heat shock protein binding [GO:0031072]; metal ion binding [GO:0046872]; unfolded protein binding [GO:0051082]	0	0	4	7	0	0	7	16	0	6.77732	0	6.01285	0	9.23143	0	15.2709	0.472772		0.734157		0.393746	0	2.96085	0	7.62304	0	5.89474	0	20.6708	0.460793	#DIV/0!	0.502288	#DIV/0!	0.368783
460	565	A0A287AI87|A0A287AI87_PIG	ACTR1A	ARP1 actin related protein 1 homolog A OS=Sus scrofa OX=9823 GN=ACTR1A PE=1 SV=1	39371				0	0	5	11	1	7	0	0	0	8.47165	1.42963	0	0	14.5065	8.63098	0	0.423995		0.583989	0.16564		0	3.70107	1.84071	0	0	9.26316	15.0103	0	0.237679	#DIV/0!	0.399547	0.12263	#DIV/0!
95	99	A0A287AI93|A0A287AI93_PIG	IQCN	Uncharacterized protein OS=Sus scrofa OX=9823 GN=IQCN PE=4 SV=1	82674				103	47	54	28	29	8	99	26	103	91.4938	41.4594	85.0388	71.5679	36.9257	9.86398	24.8152	0.0498345	1.43919	2.47778	4.20311	3.42689	103	39.9715	53.3805	107.812	101.833	23.5789	17.1546	33.5901	0.117963	1.01146	1.69522	3.11173	3.20963
105	30	A0A287AIB2|A0A287AIB2_PIG	GPD2	Glycerol-3-phosphate dehydrogenase OS=Sus scrofa OX=9823 GN=GPD2 PE=1 SV=1	80721	glycerol-3-phosphate metabolic process [GO:0006072]	glycerol-3-phosphate dehydrogenase complex [GO:0009331]	calcium ion binding [GO:0005509]; sn-glycerol-3-phosphate:ubiquinone-8 oxidoreductase activity [GO:0052591]	101	40	9	9	26	9	0	0	101	15.249	37.1705	0	60.9089	11.869	11.097	0	0.439486	1.65821	1.28478	3.3496		101	6.66192	47.8584	0	86.6667	7.57895	19.299	0	0.595205	1.16538	0.879004	2.47984	#DIV/0!
1210	2419	A0A287AID8|A0A287AID8_PIG	CFAP65	Cilia and flagella associated protein 65 OS=Sus scrofa OX=9823 GN=CFAP65 PE=4 SV=1	170772				0	0	0	0	0	0	2	0	0	0	0	1.71796	0	0	0	0	0.373901					0	0	0	2.17801	0	0	0	0	0.373901	#DIV/0!	#DIV/0!	#DIV/0!	#DIV/0!
967	1809	A0A287AII8|A0A287AII8_PIG	GBE1	1 4-alpha-glucan branching enzyme 1 OS=Sus scrofa OX=9823 GN=GBE1 PE=1 SV=1	80825	glycogen biosynthetic process [GO:0005978]		1,4-alpha-glucan branching enzyme activity [GO:0003844]; cation binding [GO:0043169]; hydrolase activity, hydrolyzing O-glycosyl compounds [GO:0004553]	0	0	0	3	0	14	9	38	0	0	0	7.7308	0	3.95633	17.262	36.2683	0.163267		0	0	0.213156	0	0	0	9.80105	0	2.52632	30.0206	49.0932	0.160149	#DIV/0!	0	0	0.199642
179	1843	A0A287AIJ3|A0A287AIJ3_PIG	GPX3	Glutathione peroxidase OS=Sus scrofa OX=9823 GN=GPX3 PE=1 SV=1	25685	hydrogen peroxide catabolic process [GO:0042744]; protein homotetramerization [GO:0051289]; response to oxidative stress [GO:0006979]	extracellular space [GO:0005615]	glutathione peroxidase activity [GO:0004602]; selenium binding [GO:0008430]	0	0	12	44	0	0	0	0	0	20.332	0	0	0	58.0261	0	0	0.572979		0.350393			0	8.88256	0	0	0	37.0526	0	0	0.500747	#DIV/0!	0.239728	#DIV/0!	#DIV/0!
355	344	A0A287AIK6|A0A287AIK6_PIG	TPP2	Tripeptidyl peptidase 2 OS=Sus scrofa OX=9823 GN=TPP2 PE=1 SV=1	129668			serine-type endopeptidase activity [GO:4252]; tripeptidyl-peptidase activity [GO:824]	0	0	0	0	16	6	0	0	0	0	22.8741	0	0	0	7.39799	0	0.554792			3.09194		0	0	29.4513	0	0	0	12.866	0	0.633034	#DIV/0!	#DIV/0!	2.28909	#DIV/0!
710	1544	A0A287AIP7|A0A287AIP7_PIG	ACSL1	Acyl-CoA synthetase long chain family member 1 OS=Sus scrofa OX=9823 GN=ACSL1 PE=1 SV=1	78067	adiponectin-activated signaling pathway [GO:0033211]; lipid biosynthetic process [GO:0008610]; long-chain fatty acid import into cell [GO:0044539]; positive regulation of cold-induced thermogenesis [GO:0120162]; positive regulation of protein serine/threonine kinase activity [GO:0071902]	mitochondrion [GO:0005739]	long-chain fatty acid-CoA ligase activity [GO:0004467]	8	3	0	0	0	0	0	0	8	0	0	0	4.56817	0	0	0	#DIV/0!	1.75125				8	0	0	0	6.5	0	0	0	#DIV/0!	1.23077	#DIV/0!	#DIV/0!	#DIV/0!
948	2179	A0A287AIR3|A0A287AIR3_PIG	PDXDC1	Pyridoxal dependent decarboxylase domain containing 1 OS=Sus scrofa OX=9823 GN=PDXDC1 PE=1 SV=1	86374	carboxylic acid metabolic process [GO:0019752]		carboxy-lyase activity [GO:0016831]; pyridoxal phosphate binding [GO:0030170]	0	0	0	3	0	0	0	0	0	0	0	0	0	3.95633	0	0	0.373901		0			0	0	0	0	0	2.52632	0	0	0.373901	#DIV/0!	0	#DIV/0!	#DIV/0!
887	1673	A0A287AIR5|A0A287AIR5_PIG	HSCB	HscB mitochondrial iron-sulfur cluster cochaperone OS=Sus scrofa OX=9823 GN=HSCB PE=3 SV=1	27053	iron-sulfur cluster assembly [GO:0016226]; protein complex oligomerization [GO:0051259]; protein maturation by iron-sulfur cluster transfer [GO:0097428]	cytosol [GO:0005829]; mitochondrion [GO:0005739]; nucleus [GO:0005634]	ATPase activator activity [GO:0001671]; chaperone binding [GO:0051087]; identical protein binding [GO:0042802]	6	1	7	5	1	7	0	0	6	11.8603	1.42963	0	1.52272	6.59388	8.63098	0	0.894268	3.94031	1.79869	0.16564		6	5.18149	1.84071	0	2.16667	4.21053	15.0103	0	0.437582	2.76923	1.2306	0.12263	#DIV/0!
46	86	A0A287AIU0|A0A287AIU0_PIG	MFGE8	Lactadherin OS=Sus scrofa OX=9823 GN=MFGE8 PE=1 SV=1	54526	apoptotic cell clearance [GO:0043277]; phagocytosis, engulfment [GO:0006911]; phagocytosis, recognition [GO:0006910]; positive regulation of phagocytosis [GO:0050766]	external side of plasma membrane [GO:0009897]; extracellular space [GO:0005615]; extrinsic component of plasma membrane [GO:0019897]	integrin binding [GO:0005178]; phosphatidylethanolamine binding [GO:0008429]; phosphatidylserine binding [GO:0001786]	176	105	44	78	198	278	121	126	176	74.5505	283.067	103.936	159.886	102.864	342.773	120.258	0.748037	1.10079	0.724745	0.825815	0.864277	176	32.5694	364.46	131.77	227.5	65.6842	596.124	162.783	0.631936	0.773626	0.495848	0.611383	0.809482
1434	2448	A0A287AIV0|A0A287AIV0_PIG	TCTE1	T-complex-associated-testis-expressed 1 OS=Sus scrofa OX=9823 GN=TCTE1 PE=4 SV=1	52281				2	0	0	0	0	0	0	0	2	0	0	0	0	0	0	0	#DIV/0!					2	0	0	0	0	0	0	0	#DIV/0!	#DIV/0!	#DIV/0!	#DIV/0!	#DIV/0!
950	1428	A0A287AIW6|A0A287AIW6_PIG	MACF1	Microtubule-actin crosslinking factor 1 OS=Sus scrofa OX=9823 GN=MACF1 PE=1 SV=1	511715	cytoskeleton organization [GO:0007010]; Golgi to plasma membrane protein transport [GO:0043001]; positive regulation of axon extension [GO:0045773]; regulation of cell migration [GO:0030334]; regulation of focal adhesion assembly [GO:0051893]; regulation of microtubule-based process [GO:0032886]	Golgi apparatus [GO:0005794]; microtubule [GO:0005874]; ruffle membrane [GO:0032587]	actin filament binding [GO:0051015]; calcium ion binding [GO:0005509]; microtubule minus-end binding [GO:0051011]	0	0	0	0	0	0	6	0	0	0	0	5.15387	0	0	0	0	0.373901					0	0	0	6.53403	0	0	0	0	0.373901	#DIV/0!	#DIV/0!	#DIV/0!	#DIV/0!
544	1107	A0A287AIX2|A0A287AIX2_PIG	CASC1	Cancer susceptibility 1 OS=Sus scrofa OX=9823 GN=CASC1 PE=4 SV=1	83824				0	0	6	6	2	0	0	0	0	10.166	2.85927	0	0	7.91265	0	0	0.69305		1.28478			0	4.44128	3.68142	0	0	5.05263	0	0	0.662069	#DIV/0!	0.879004	#DIV/0!	#DIV/0!
766	2320	A0A287AJ16|A0A287AJ16_PIG	ACSBG2	Acyl-CoA synthetase bubblegum family member 2 OS=Sus scrofa OX=9823 PE=4 SV=1	14180			catalytic activity [GO:0003824]	7	3	1	5	6	3	12	13	7	1.69433	8.5778	10.3077	4.56817	6.59388	3.69899	12.4076	0.856693	1.53234	0.256955	2.31896	0.830761	7	0.740214	11.0442	13.0681	6.5	4.21053	6.43299	16.795	0.881801	1.07692	0.175801	1.71681	0.778091
942	1905	A0A287AJ29|A0A287AJ29_PIG	GRIPAP1	GRIP1 associated protein 1 OS=Sus scrofa OX=9823 GN=GRIPAP1 PE=1 SV=1	85749				0	0	0	3	0	0	0	0	0	0	0	0	0	3.95633	0	0	0.373901		0			0	0	0	0	0	2.52632	0	0	0.373901	#DIV/0!	0	#DIV/0!	#DIV/0!
737	1161	A0A287AJ44|A0A287AJ44_PIG	SPAG9	Sperm associated antigen 9 OS=Sus scrofa OX=9823 GN=SPAG9 PE=1 SV=1	128164			MAP-kinase scaffold activity [GO:0005078]	0	0	0	6	1	4	0	0	0	0	1.42963	0	0	7.91265	4.93199	0	0.181596		0	0.28987		0	0	1.84071	0	0	5.05263	8.57732	0	0.200076	#DIV/0!	0	0.214602	#DIV/0!
943	1692	A0A287AJ48|A0A287AJ48_PIG	PPM1A	Protein phosphatase Mg2+/Mn2+ dependent 1A OS=Sus scrofa OX=9823 GN=PPM1A PE=1 SV=1	42446			magnesium ion binding [GO:0000287]; manganese ion binding [GO:0030145]; protein serine/threonine phosphatase activity [GO:0004722]	4	2	4	6	0	0	8	10	4	6.77732	0	6.87182	3.04544	7.91265	0	9.5443	0.750331	1.31344	0.856517		0.719993	4	2.96085	0	8.71204	4.33333	5.05263	0	12.9193	0.668206	0.923077	0.586002	#DIV/0!	0.674346
463	968	A0A287AJ52|A0A287AJ52_PIG	SERHL2	Serine hydrolase like 2 OS=Sus scrofa OX=9823 GN=SERHL2 PE=1 SV=1	34366				0	0	6	10	0	0	0	0	0	10.166	0	0	0	13.1878	0	0	0.86482		0.770865			0	4.44128	0	0	0	8.42105	0	0	0.697396	#DIV/0!	0.527402	#DIV/0!	#DIV/0!
931	1991	A0A287AJ54|A0A287AJ54_PIG	ERI3	Uncharacterized protein OS=Sus scrofa OX=9823 GN=ERI3 PE=1 SV=1	29152			nucleic acid binding [GO:0003676]	0	0	0	0	0	0	3	5	0	0	0	2.57693	0	0	0	4.77215	0.706363				0.539994	0	0	0	3.26702	0	0	0	6.45963	0.681973	#DIV/0!	#DIV/0!	#DIV/0!	0.505759
854	2608	A0A287AJ76|A0A287AJ76_PIG	PRDX2	Peroxiredoxin-2 OS=Sus scrofa OX=9823 GN=PRDX2 PE=1 SV=1	23360	cell redox homeostasis [GO:0045454]	cell [GO:0005623]	peroxiredoxin activity [GO:0051920]	3	5	1	14	7	5	7	16	3	1.69433	10.0074	6.01285	7.61361	18.4629	6.16499	15.2709	0.167933	0.394031	0.0917697	1.62327	0.393746	3	0.740214	12.885	7.62304	10.8333	11.7895	10.7216	20.6708	0.196553	0.276923	0.062786	1.20177	0.368783
822	1671	A0A287AJ91|A0A287AJ91_PIG	DNAJA3	DnaJ heat shock protein family (Hsp40) member A3 OS=Sus scrofa OX=9823 GN=DNAJA3 PE=1 SV=1	57373	activation-induced cell death of T cells [GO:6924]; cell aging [GO:7569]; mitochondrial DNA replication [GO:6264]; mitochondrion organization [GO:75]; negative regulation of cell population proliferation [GO:8285]; negative regulation of programmed cell death [GO:4369]; negative regulation of transcription by RNA polymerase II [GO:122]; neuromuscular junction development [GO:7528]; positive regul…	actin filament [GO:5884]; cytosol [GO:5829]; extrinsic component of plasma membrane [GO:19897]; mitochondrial nucleoid [GO:42645]; mitochondrion [GO:5739]; neuromuscular junction [GO:31594]; nucleus [GO:5634]; postsynaptic membrane [GO:45211]	ATP binding [GO:5524]; GTPase regulator activity [GO:3695]; heat shock protein binding [GO:3172]; metal ion binding [GO:46872]; unfolded protein binding [GO:5182]	0	0	0	0	3	0	0	0	0	0	4.2889	0	0	0	0	0	0.373901					0	0	5.52212	0	0	0	0	0	0.373901	#DIV/0!	#DIV/0!	#DIV/0!	#DIV/0!
758	1711	A0A287AJB1|A0A287AJB1_PIG	HGD	Homogentisate 1 2-dioxygenase OS=Sus scrofa OX=9823 GN=HGD PE=1 SV=1	49852	L-phenylalanine catabolic process [GO:0006559]; tyrosine metabolic process [GO:0006570]		homogentisate 1,2-dioxygenase activity [GO:0004411]; identical protein binding [GO:0042802]	6	4	0	0	0	0	0	0	6	0	0	0	6.09089	0	0	0	#DIV/0!	0.985078				6	0	0	0	8.66667	0	0	0	#DIV/0!	0.692308	#DIV/0!	#DIV/0!	#DIV/0!
1372	2814	A0A287AJB4|A0A287AJB4_PIG	U2AF1	Splicing factor U2AF 35 kDa subunit OS=Sus scrofa OX=9823 GN=U2AF1 PE=4 SV=1	27815	mRNA splicing, via spliceosome [GO:0000398]	nuclear speck [GO:0016607]; U2AF [GO:0089701]	metal ion binding [GO:0046872]; RNA binding [GO:0003723]; RS domain binding [GO:0050733]	0	0	0	0	0	0	2	0	0	0	0	1.71796	0	0	0	0	0.373901					0	0	0	2.17801	0	0	0	0	0.373901	#DIV/0!	#DIV/0!	#DIV/0!	#DIV/0!
773	1077	A0A287AJF0|A0A287AJF0_PIG	SEC31A	SEC31 homolog A COPII coat complex component OS=Sus scrofa OX=9823 GN=SEC31A PE=1 SV=1	134327	COPII-coated vesicle cargo loading [GO:0090110]; response to calcium ion [GO:0051592]	COPII vesicle coat [GO:0030127]; Golgi membrane [GO:0000139]; cytosol [GO:0005829]; endoplasmic reticulum exit site [GO:0070971]; perinuclear region of cytoplasm [GO:0048471]	calcium-dependent protein binding [GO:0048306]	0	0	0	6	0	0	1	2	0	0	0	0.858978	0	7.91265	0	1.90886	0.281345		0		0.449995	0	0	0	1.08901	0	5.05263	0	2.58385	0.220164	#DIV/0!	0	#DIV/0!	0.421466
140	195	A0A287AJH5|A0A287AJH5_PIG	UQCRC1	Ubiquinol-cytochrome c reductase core protein 1 OS=Sus scrofa OX=9823 GN=UQCRC1 PE=1 SV=1	52827			catalytic activity [GO:0003824]; metal ion binding [GO:0046872]	69	37	19	16	67	40	29	30	69	32.1923	95.7855	24.9104	56.3407	21.1004	49.3199	28.6329	0.496849	1.22469	1.52567	1.94213	0.869991	69	14.0641	123.327	31.5812	80.1667	13.4737	85.7732	38.7578	0.808895	0.860707	1.04382	1.43783	0.814834
743	1194	A0A287AJI7|A0A287AJI7_PIG	RELCH	RAB11 binding and LisH domain coiled-coil and HEAT repeat containing OS=Sus scrofa OX=9823 GN=RELCH PE=1 SV=1	135609	intracellular cholesterol transport [GO:0032367]	recycling endosome [GO:0055037]; trans-Golgi network [GO:0005802]		9	1	0	2	0	0	0	0	9	0	0	0	1.52272	2.63755	0	0	0.373901	5.91047	0			9	0	0	0	2.16667	1.68421	0	0	0.373901	4.15385	0	#DIV/0!	#DIV/0!
343	996	A0A287AJQ2|A0A287AJQ2_PIG	PGAM1	Phosphoglycerate mutase OS=Sus scrofa OX=9823 GN=PGAM1 PE=1 SV=1	28804	glycolytic process [GO:0006096]		bisphosphoglycerate mutase activity [GO:0004082]; phosphoglycerate mutase activity [GO:0004619]	18	16	14	11	0	0	0	0	18	23.7206	0	0	24.3636	14.5065	0	0	0.756988	0.738809	1.63517			18	10.363	0	0	34.6667	9.26316	0	0	0.940732	0.519231	1.11873	#DIV/0!	#DIV/0!
381	1069	A0A287AJR1|A0A287AJR1_PIG		Uncharacterized protein OS=Sus scrofa OX=9823 PE=4 SV=1	82792		integral component of membrane [GO:0016021]	metalloendopeptidase activity [GO:0004222]	17	12	0	0	23	8	3	0	17	0	32.8816	2.57693	18.2727	0	9.86398	0	0.483424	0.930351		3.3335		17	0	42.3363	3.26702	26	0	17.1546	0	0.555375	0.653846	#DIV/0!	2.46792	#DIV/0!
1158	3020	A0A287AJT7|A0A287AJT7_PIG	RPL28	Uncharacterized protein OS=Sus scrofa OX=9823 GN=RPL28 PE=1 SV=1	15730	translation [GO:0006412]	ribosome [GO:0005840]	structural constituent of ribosome [GO:0003735]	3	1	0	0	0	0	0	0	3	0	0	0	1.52272	0	0	0	#DIV/0!	1.97016				3	0	0	0	2.16667	0	0	0	#DIV/0!	1.38462	#DIV/0!	#DIV/0!	#DIV/0!
904	2350	A0A287AJV9|A0A287AJV9_PIG	CFH	Uncharacterized protein OS=Sus scrofa OX=9823 GN=CFH PE=1 SV=1	131780				3	4	0	0	0	0	0	0	3	0	0	0	6.09089	0	0	0	#DIV/0!	0.492539				3	0	0	0	8.66667	0	0	0	#DIV/0!	0.346154	#DIV/0!	#DIV/0!	#DIV/0!
285	285	A0A287AJY2|A0A287AJY2_PIG	TCP1	Uncharacterized protein OS=Sus scrofa OX=9823 GN=TCP1 PE=1 SV=1	58022	protein folding [GO:6457]	cytoplasm [GO:5737]	ATP binding [GO:5524]; unfolded protein binding [GO:5182]	0	0	0	0	15	15	0	0	0	0	21.4445	0	0	0	18.495	0	0.922059			1.15948		0	0	27.6106	0	0	0	32.1649	0	0.919615	#DIV/0!	#DIV/0!	0.858407	#DIV/0!
1344	3163	A0A287AK10|A0A287AK10_PIG	CKAP5	Cytoskeleton associated protein 5 OS=Sus scrofa OX=9823 GN=CKAP5 PE=1 SV=1	230059	centrosome cycle [GO:0007098]; establishment or maintenance of microtubule cytoskeleton polarity [GO:0030951]; spindle organization [GO:0007051]	centrosome [GO:0005813]; gamma-tubulin complex [GO:0000930]; kinetochore [GO:0000776]; microtubule plus-end [GO:0035371]; nucleolus [GO:0005730]; plasma membrane [GO:0005886]; spindle pole [GO:0000922]		2	0	0	0	0	0	0	0	2	0	0	0	0	0	0	0	#DIV/0!					2	0	0	0	0	0	0	0	#DIV/0!	#DIV/0!	#DIV/0!	#DIV/0!	#DIV/0!
33	113	A0A287AK58|A0A287AK58_PIG	KRT14	Keratin 14 OS=Sus scrofa OX=9823 GN=KRT14 PE=1 SV=1	54797		intermediate filament [GO:0005882]	structural molecule activity [GO:0005198]	0	0	0	0	0	0	262	176	0	0	0	225.052	0	0	0	167.98	0.848876				1.33976	0	0	0	285.319	0	0	0	227.379	0.881514	#DIV/0!	#DIV/0!	#DIV/0!	1.25482
594	1359	A0A287AK65|A0A287AK65_PIG	ASS1	Argininosuccinate synthase 1 OS=Sus scrofa OX=9823 GN=ASS1 PE=1 SV=1	42431	arginine biosynthetic process [GO:0006526]		argininosuccinate synthase activity [GO:0004055]; ATP binding [GO:0005524]	7	8	0	0	0	0	0	0	7	0	0	0	12.1818	0	0	0	#DIV/0!	0.574629				7	0	0	0	17.3333	0	0	0	#DIV/0!	0.403846	#DIV/0!	#DIV/0!	#DIV/0!
1012	1714	A0A287AK71|A0A287AK71_PIG	CPT1B	Carnitine O-palmitoyltransferase 1 muscle isoform OS=Sus scrofa OX=9823 GN=CPT1B PE=3 SV=1	91674		integral component of membrane [GO:0016021]	transferase activity, transferring acyl groups [GO:0016746]	5	0	0	0	0	0	0	0	5	0	0	0	0	0	0	0	#DIV/0!					5	0	0	0	0	0	0	0	#DIV/0!	#DIV/0!	#DIV/0!	#DIV/0!	#DIV/0!
715	1059	A0A287AKB2|A0A287AKB2_PIG	YOD1	YOD1 deubiquitinase OS=Sus scrofa OX=9823 GN=YOD1 PE=1 SV=1	38192	endoplasmic reticulum unfolded protein response [GO:0030968]; macroautophagy [GO:0016236]; protein K11-linked deubiquitination [GO:0035871]; protein K27-linked deubiquitination [GO:1990167]; protein K29-linked deubiquitination [GO:0035523]; protein K33-linked deubiquitination [GO:1990168]; protein K63-linked deubiquitination [GO:0070536]; ubiquitin-dependent ERAD pathway [GO:0030433]	cytoplasm [GO:0005737]	Lys48-specific deubiquitinase activity [GO:1990380]; nucleic acid binding [GO:0003676]; thiol-dependent ubiquitin-specific protease activity [GO:0004843]; ubiquitin protein ligase binding [GO:0031625]; ubiquitin-specific protease activity involved in negative regulation of retrograde protein transport, ER to cytosol [GO:1904265]	9	2	0	0	0	0	2	10	9	0	0	1.71796	3.04544	0	0	9.5443	0.464899	2.95523			0.179998	9	0	0	2.17801	4.33333	0	0	12.9193	0.458345	2.07692	#DIV/0!	#DIV/0!	0.168586
918	2129	A0A287AKC0|A0A287AKC0_PIG	RPS5	Ribosomal protein S5 OS=Sus scrofa OX=9823 GN=RPS5 PE=1 SV=1	26802	regulation of translational fidelity [GO:0006450]; translation [GO:0006412]	cytosolic small ribosomal subunit [GO:0022627]	mRNA binding [GO:0003729]; structural constituent of ribosome [GO:0003735]	5	2	0	0	0	0	0	0	5	0	0	0	3.04544	0	0	0	#DIV/0!	1.6418				5	0	0	0	4.33333	0	0	0	#DIV/0!	1.15385	#DIV/0!	#DIV/0!	#DIV/0!
1083	1989	A0A287AKD1|A0A287AKD1_PIG	C1orf185	Chromosome 1 open reading frame 185 OS=Sus scrofa OX=9823 GN=C1orf185 PE=4 SV=1	25879		integral component of membrane [GO:0016021]		5	0	0	0	0	0	0	0	5	0	0	0	0	0	0	0	#DIV/0!					5	0	0	0	0	0	0	0	#DIV/0!	#DIV/0!	#DIV/0!	#DIV/0!	#DIV/0!
585	975	A0A287AKG0|A0A287AKG0_PIG	NUP93	Nuclear pore complex protein Nup93 OS=Sus scrofa OX=9823 GN=NUP93 PE=1 SV=1	92677	mRNA transport [GO:0051028]; protein transport [GO:0015031]	membrane [GO:0016020]; nuclear pore [GO:0005643]	structural constituent of nuclear pore [GO:0017056]	12	3	9	3	0	0	0	0	12	15.249	0	0	4.56817	3.95633	0	0	0.513113	2.62687	3.85433			12	6.66192	0	0	6.5	2.52632	0	0	0.592742	1.84615	2.63701	#DIV/0!	#DIV/0!
984	2339	A0A287AKG6|A0A287AKG6_PIG	RAB4A	RAB4A member RAS oncogene family OS=Sus scrofa OX=9823 GN=RAB4A PE=1 SV=1	24363	antigen processing and presentation [GO:0019882]; protein transport [GO:0015031]; Rab protein signal transduction [GO:0032482]; regulation of endocytosis [GO:0030100]	endosome [GO:0005768]; extracellular exosome [GO:0070062]; perinuclear region of cytoplasm [GO:0048471]	GDP binding [GO:0019003]; GTPase activity [GO:0003924]; GTP binding [GO:0005525]	5	1	0	0	0	0	0	0	5	0	0	0	1.52272	0	0	0	#DIV/0!	3.28359				5	0	0	0	2.16667	0	0	0	#DIV/0!	2.30769	#DIV/0!	#DIV/0!	#DIV/0!
787	2387	A0A287AKI8|A0A287AKI8_PIG	UQCRH	Uncharacterized protein OS=Sus scrofa OX=9823 PE=4 SV=1	8609	mitochondrial electron transport, ubiquinol to cytochrome c [GO:0006122]	mitochondrion [GO:0005739]	ubiquinol-cytochrome-c reductase activity [GO:0008121]	0	0	2	4	0	0	0	0	0	3.38866	0	0	0	5.2751	0	0	0.778497		0.642388			0	1.48043	0	0	0	3.36842	0	0	0.634902	#DIV/0!	0.439502	#DIV/0!	#DIV/0!
685	970	A0A287AKM2|A0A287AKM2_PIG	ATP2B4	Calcium-transporting ATPase OS=Sus scrofa OX=9823 GN=ATP2B4 PE=1 SV=1	127832		integral component of membrane [GO:0016021]	ATPase-coupled calcium transmembrane transporter activity [GO:0005388]; ATP binding [GO:0005524]	7	5	0	0	0	0	0	0	7	0	0	0	7.61361	0	0	0	#DIV/0!	0.919406				7	0	0	0	10.8333	0	0	0	#DIV/0!	0.646154	#DIV/0!	#DIV/0!	#DIV/0!
836	1579	A0A287AKM3|A0A287AKM3_PIG	BCS1L	BCS1 homolog ubiquinol-cytochrome c reductase complex chaperone OS=Sus scrofa OX=9823 GN=BCS1L PE=1 SV=1	47442	mitochondrial respiratory chain complex I assembly [GO:0032981]; mitochondrial respiratory chain complex III assembly [GO:0034551]; mitochondrial respiratory chain complex IV assembly [GO:0033617]	mitochondrion [GO:0005739]	ATP binding [GO:0005524]	7	1	0	0	0	0	0	0	7	0	0	0	1.52272	0	0	0	#DIV/0!	4.59703				7	0	0	0	2.16667	0	0	0	#DIV/0!	3.23077	#DIV/0!	#DIV/0!	#DIV/0!
1267	2569	A0A287AKM8|A0A287AKM8_PIG	CDSN	Corneodesmosin OS=Sus scrofa OX=9823 GN=CDSN PE=4 SV=1	49097	skin morphogenesis [GO:0043589]			0	3	3	2	7	3	0	0	0	5.08299	10.0074	0	4.56817	2.63755	3.69899	0	0.398643	0	1.92716	2.70545		0	2.22064	12.885	0	6.5	1.68421	6.43299	0	0.625953	0	1.31851	2.00295	#DIV/0!
1404	2890	A0A287AKS3|A0A287AKS3_PIG	NUP188	Nucleoporin 188 OS=Sus scrofa OX=9823 GN=NUP188 PE=1 SV=1	197312		cell [GO:0005623]	structural constituent of nuclear pore [GO:0017056]	2	0	0	0	0	0	0	0	2	0	0	0	0	0	0	0	#DIV/0!					2	0	0	0	0	0	0	0	#DIV/0!	#DIV/0!	#DIV/0!	#DIV/0!	#DIV/0!
1210	2418	A0A287AKT9|A0A287AKT9_PIG	CFAP65	Cilia and flagella associated protein 65 OS=Sus scrofa OX=9823 GN=CFAP65 PE=4 SV=1	168974				0	0	0	0	0	0	2	0	0	0	0	1.71796	0	0	0	0	0.373901					0	0	0	2.17801	0	0	0	0	0.373901	#DIV/0!	#DIV/0!	#DIV/0!	#DIV/0!
773	1076	A0A287AKV0|A0A287AKV0_PIG	SEC31A	SEC31 homolog A COPII coat complex component OS=Sus scrofa OX=9823 GN=SEC31A PE=1 SV=1	132327	endoplasmic reticulum to Golgi vesicle-mediated transport [GO:0006888]	cytoplasm [GO:0005737]		0	0	0	6	0	0	1	2	0	0	0	0.858978	0	7.91265	0	1.90886	0.281345		0		0.449995	0	0	0	1.08901	0	5.05263	0	2.58385	0.220164	#DIV/0!	0	#DIV/0!	0.421466
948	2177	A0A287AKV2|A0A287AKV2_PIG	PDXDC1	Pyridoxal dependent decarboxylase domain containing 1 OS=Sus scrofa OX=9823 GN=PDXDC1 PE=1 SV=1	84300	carboxylic acid metabolic process [GO:0019752]		carboxy-lyase activity [GO:0016831]; pyridoxal phosphate binding [GO:0030170]	0	0	0	3	0	0	0	0	0	0	0	0	0	3.95633	0	0	0.373901		0			0	0	0	0	0	2.52632	0	0	0.373901	#DIV/0!	0	#DIV/0!	#DIV/0!
285	291	A0A287AKV4|A0A287AKV4_PIG	TCP1	Uncharacterized protein OS=Sus scrofa OX=9823 GN=TCP1 PE=1 SV=1	51355	protein folding [GO:6457]	cytoplasm [GO:5737]	ATP binding [GO:5524]; unfolded protein binding [GO:5182]	0	0	0	0	15	15	0	0	0	0	21.4445	0	0	0	18.495	0	0.922059			1.15948		0	0	27.6106	0	0	0	32.1649	0	0.919615	#DIV/0!	#DIV/0!	0.858407	#DIV/0!
1048	2310	A0A287AKW6|A0A287AKW6_PIG	MINDY3	MINDY lysine 48 deubiquitinase 3 OS=Sus scrofa OX=9823 GN=MINDY3 PE=4 SV=1	43408				0	0	0	0	0	0	0	5	0	0	0	0	0	0	0	4.77215	0.373901				0	0	0	0	0	0	0	0	6.45963	0.373901	#DIV/0!	#DIV/0!	#DIV/0!	0
428	729	A0A287AKY1|A0A287AKY1_PIG	PRKAR1A	cAMP-dependent protein kinase type I-alpha regulatory subunit OS=Sus scrofa OX=9823 GN=PRKAR1A PE=4 SV=1	42921	cardiac muscle cell proliferation [GO:0060038]; mesoderm formation [GO:0001707]; negative regulation of activated T cell proliferation [GO:0046007]; negative regulation of cAMP-dependent protein kinase activity [GO:2000480]; sarcomere organization [GO:0045214]	axoneme [GO:0005930]; cAMP-dependent protein kinase complex [GO:0005952]; glutamatergic synapse [GO:0098978]; immunological synapse [GO:0001772]; neuromuscular junction [GO:0031594]; nucleotide-activated protein kinase complex [GO:0031588]; plasma membrane raft [GO:0044853]	cAMP binding [GO:0030552]; cAMP-dependent protein kinase inhibitor activity [GO:0004862]; cAMP-dependent protein kinase regulator activity [GO:0008603]; protein domain specific binding [GO:0019904]; protein kinase A catalytic subunit binding [GO:0034236]; ubiquitin protein ligase binding [GO:0031625]	21	4	4	5	2	6	5	7	21	6.77732	2.85927	4.29489	6.09089	6.59388	7.39799	6.68101	0.127765	3.44777	1.02782	0.386493	0.64285	21	2.96085	3.68142	5.44503	8.66667	4.21053	12.866	9.04348	0.147664	2.42308	0.703203	0.286136	0.602094
695	1957	A0A287AKZ9|A0A287AKZ9_PIG	ATP6V1G1	V-type proton ATPase subunit G OS=Sus scrofa OX=9823 GN=ATP6V1G1 PE=1 SV=1	13724	cellular iron ion homeostasis [GO:0006879]; cellular response to increased oxygen levels [GO:0036295]; proton transmembrane transport [GO:1902600]	plasma membrane [GO:0005886]; vacuolar proton-transporting V-type ATPase complex [GO:0016471]	ATPase binding [GO:0051117]; ATPase-coupled transmembrane transporter activity [GO:0042626]	8	4	11	13	5	1	15	19	8	18.6376	7.14817	12.8847	6.09089	17.1441	1.233	18.1342	0.915907	1.31344	1.08712	5.79739	0.710519	8	8.14235	9.20354	16.3351	8.66667	10.9474	2.14433	24.5466	0.859813	0.923077	0.743772	4.29204	0.665473
406	750	A0A287AL41|A0A287AL41_PIG	PACRG	Parkin coregulated OS=Sus scrofa OX=9823 GN=PACRG PE=4 SV=1	29373	negative regulation of cell death [GO:0060548]; spermatid development [GO:0007286]	cell body [GO:0044297]; cytosol [GO:0005829]; neuron projection [GO:0043005]; sperm midpiece [GO:0097225]; vesicle [GO:0031982]	actin binding [GO:0003779]; alpha-tubulin binding [GO:0043014]; beta-tubulin binding [GO:0048487]; chaperone binding [GO:0051087]; G protein-coupled receptor binding [GO:0001664]; Hsp70 protein binding [GO:0030544]; Hsp90 protein binding [GO:0051879]; ubiquitin protein ligase binding [GO:0031625]	24	3	10	4	10	8	18	7	24	16.9433	14.2963	15.4616	4.56817	5.2751	9.86398	6.68101	0.00600026	5.25375	3.21194	1.44935	2.31426	24	7.40214	18.4071	19.6021	6.5	3.36842	17.1546	9.04348	0.397088	3.69231	2.19751	1.07301	2.16754
464	972	A0A287AL53|A0A287AL53_PIG	ABHD10	Abhydrolase domain containing 10 OS=Sus scrofa OX=9823 GN=ABHD10 PE=1 SV=1	33825	glucuronoside catabolic process [GO:0019391]	cytosol [GO:0005829]; mitochondrion [GO:0005739]	hydrolase activity, hydrolyzing O-glycosyl compounds [GO:0004553]	16	7	13	18	14	22	18	27	16	22.0263	20.0149	15.4616	10.6591	23.738	27.1259	25.7696	0.0428552	1.50107	0.927893	0.73785	0.599994	16	9.62278	25.7699	19.6021	15.1667	15.1579	47.1753	34.882	0.249106	1.05495	0.634836	0.546259	0.561955
420	519	A0A287AL55|A0A287AL55_PIG	PYGB	Alpha-1 4 glucan phosphorylase OS=Sus scrofa OX=9823 GN=PYGB PE=1 SV=1	96273	carbohydrate metabolic process [GO:0005975]	cytoplasm [GO:0005737]	SHG alpha-glucan phosphorylase activity [GO:0102499]; glycogen phosphorylase activity [GO:0008184]; linear malto-oligosaccharide phosphorylase activity [GO:0102250]; pyridoxal phosphate binding [GO:0030170]	0	0	0	19	0	0	9	18	0	0	0	7.7308	0	25.0567	0	17.1797	0.215944		0		0.449995	0	0	0	9.80105	0	16	0	23.2547	0.266364	#DIV/0!	0	#DIV/0!	0.421466
727	1714	A0A287AL89|A0A287AL89_PIG	FBLN1	Fibulin-1 OS=Sus scrofa OX=9823 GN=FBLN1 PE=1 SV=1	89320	blood coagulation, fibrin clot formation [GO:72378]; extracellular matrix organization [GO:3198]; negative regulation of cell motility [GO:2146]; negative regulation of ERK1 and ERK2 cascade [GO:7373]; negative regulation of stem cell proliferation [GO:2647]; negative regulation of substrate adhesion-dependent cell spreading [GO:1925]	basement membrane [GO:564]; elastic fiber [GO:71953]; extracellular space [GO:5615]	calcium ion binding [GO:559]; extracellular matrix structural constituent [GO:521]; fibrinogen binding [GO:751]; fibronectin binding [GO:1968]; identical protein binding [GO:4282]; peptidase activator activity [GO:1654]; protein C-terminus binding [GO:822]	0	0	0	0	0	5	0	0	0	0	0	0	0	0	6.16499	0	0.373901			0		0	0	0	0	0	0	10.7216	0	0.373901	#DIV/0!	#DIV/0!	0	#DIV/0!
856	1588	A0A287ALE2|A0A287ALE2_PIG	WDR63	WD repeat domain 63 OS=Sus scrofa OX=9823 GN=WDR63 PE=4 SV=1	57636				0	0	4	0	0	0	0	0	0	6.77732	0	0	0	0	0	0	0.373901					0	2.96085	0	0	0	0	0	0	0.373901	#DIV/0!	#DIV/0!	#DIV/0!	#DIV/0!
653	2272	A0A287ALH7|A0A287ALH7_PIG	LY6K	Uncharacterized protein OS=Sus scrofa OX=9823 GN=LY6K PE=4 SV=1	17260				8	5	3	3	2	6	0	0	8	5.08299	2.85927	0	7.61361	3.95633	7.39799	0	0.683777	1.05075	1.28478	0.386493		8	2.22064	3.68142	0	10.8333	2.52632	12.866	0	0.481289	0.738462	0.879004	0.286136	#DIV/0!
1070	1923	A0A287ALI7|A0A287ALI7_PIG	H2AFY	Core histone macro-H2A OS=Sus scrofa OX=9823 GN=H2AFY PE=1 SV=1	39101	nucleosome assembly [GO:0006334]	nuclear chromatin [GO:0000790]; nucleosome [GO:0000786]	chromatin DNA binding [GO:0031490]; protein heterodimerization activity [GO:0046982]	0	0	0	0	0	0	5	0	0	0	0	4.29489	0	0	0	0	0.373901					0	0	0	5.44503	0	0	0	0	0.373901	#DIV/0!	#DIV/0!	#DIV/0!	#DIV/0!
221	436	A0A287ALM0|A0A287ALM0_PIG	DNPEP	Aspartyl aminopeptidase OS=Sus scrofa OX=9823 GN=DNPEP PE=1 SV=1	59150		cytosol [GO:0005829]	aminopeptidase activity [GO:0004177]; zinc ion binding [GO:0008270]	31	29	0	4	11	66	112	189	31	0	15.726	96.2055	44.1589	5.2751	81.3778	180.387	0.428906	0.70201	0	0.193246	0.533328	31	0	20.2478	121.969	62.8333	3.36842	141.526	244.174	0.358147	0.493369	0	0.143068	0.499515
755	1085	A0A287ALQ2|A0A287ALQ2_PIG	ACSL6	Acyl-CoA synthetase long chain family member 6 OS=Sus scrofa OX=9823 GN=ACSL6 PE=1 SV=1	77765		integral component of membrane [GO:1621]	catalytic activity [GO:3824]	0	0	0	0	4	0	7	0	0	0	5.71854	6.01285	0	0	0	0	0.116367					0	0	7.36283	7.62304	0	0	0	0	0.116236	#DIV/0!	#DIV/0!	#DIV/0!	#DIV/0!
1003	2567	A0A287ALW5|A0A287ALW5_PIG	TMF1	TATA element modulatory factor 1 OS=Sus scrofa OX=9823 GN=TMF1 PE=4 SV=1	122902	acrosome assembly [GO:0001675]; cellular response to organic cyclic compound [GO:0071407]; defense response to bacterium [GO:0042742]; flagellated sperm motility [GO:0030317]; Leydig cell differentiation [GO:0033327]; luteinizing hormone secretion [GO:0032275]; negative regulation of apoptotic process [GO:0043066]; negative regulation of gene expression [GO:0010629]; positive regulation of cytoki…	endoplasmic reticulum [GO:0005783]; Golgi apparatus [GO:0005794]		1	4	0	0	0	0	0	0	1	0	0	0	6.09089	0	0	0	#DIV/0!	0.16418				1	0	0	0	8.66667	0	0	0	#DIV/0!	0.115385	#DIV/0!	#DIV/0!	#DIV/0!
460	3219	A0A287ALW6|A0A287ALW6_PIG		Uncharacterized protein OS=Sus scrofa OX=9823 PE=4 SV=1	14330	intracellular sequestering of iron ion [GO:0006880]; iron ion transport [GO:0006826]	cell [GO:0005623]; cytoplasm [GO:0005737]	ferric iron binding [GO:0008199]; ferrous iron binding [GO:0008198]; ferroxidase activity [GO:0004322]; identical protein binding [GO:0042802]; iron ion binding [GO:0005506]	0	0	0	0	0	0	5	23	0	0	0	4.29489	0	0	0	21.9519	0.474046				0.19565	0	0	0	5.44503	0	0	0	29.7143	0.466782	#DIV/0!	#DIV/0!	#DIV/0!	0.183246
1128	2500	A0A287ALZ2|A0A287ALZ2_PIG	CCDC33	Coiled-coil domain containing 33 OS=Sus scrofa OX=9823 GN=CCDC33 PE=4 SV=1	101240				3	1	0	0	4	0	0	0	3	0	5.71854	0	1.52272	0	0	0	0.373901	1.97016				3	0	7.36283	0	2.16667	0	0	0	0.373901	1.38462	#DIV/0!	#DIV/0!	#DIV/0!
998	2333	A0A287ALZ4|A0A287ALZ4_PIG	ARPC3	Actin-related protein 2/3 complex subunit 3 OS=Sus scrofa OX=9823 GN=ARPC3 PE=1 SV=1	17808	Arp2/3 complex-mediated actin nucleation [GO:0034314]	Arp2/3 protein complex [GO:0005885]; cytoplasm [GO:0005737]	actin binding [GO:0003779]	0	0	3	0	0	0	0	0	0	5.08299	0	0	0	0	0	0	0.373901					0	2.22064	0	0	0	0	0	0	0.373901	#DIV/0!	#DIV/0!	#DIV/0!	#DIV/0!
426	410	A0A287AM19|A0A287AM19_PIG	CRNN	Cornulin OS=Sus scrofa OX=9823 GN=CRNN PE=1 SV=1	70429	cell-cell adhesion [GO:0098609]; response to heat [GO:0009408]	membrane [GO:0016020]	calcium ion binding [GO:0005509]; transition metal ion binding [GO:0046914]	0	0	0	0	0	0	5	34	0	0	0	4.29489	0	0	0	32.4506	0.438207				0.132352	0	0	0	5.44503	0	0	0	43.9255	0.433694	#DIV/0!	#DIV/0!	#DIV/0!	0.123961
1240	2150	A0A287AM26|A0A287AM26_PIG	RNPEP	Arginyl aminopeptidase OS=Sus scrofa OX=9823 GN=RNPEP PE=1 SV=1	72140		extracellular space [GO:0005615]	aminopeptidase activity [GO:0004177]; metallopeptidase activity [GO:0008237]; zinc ion binding [GO:0008270]	3	0	0	0	0	0	0	0	3	0	0	0	0	0	0	0	#DIV/0!					3	0	0	0	0	0	0	0	#DIV/0!	#DIV/0!	#DIV/0!	#DIV/0!	#DIV/0!
815	1801	A0A287AM44|A0A287AM44_PIG	NDRG3	N-myc downstream-regulated gene 3 protein OS=Sus scrofa OX=9823 GN=NDRG3 PE=1 SV=1	39874				0	0	0	5	0	0	0	2	0	0	0	0	0	6.59388	0	1.90886	0.221488		0		0	0	0	0	0	0	4.21053	0	2.58385	0.138397	#DIV/0!	0	#DIV/0!	0
722	2362	A0A287AM78|A0A287AM78_PIG	PNP	Purine nucleoside phosphorylase OS=Sus scrofa OX=9823 GN=PNP PE=1 SV=1	32043	nucleoside metabolic process [GO:0009116]		purine-nucleoside phosphorylase activity [GO:0004731]	5	6	2	6	0	0	2	2	5	3.38866	0	1.71796	9.13633	7.91265	0	1.90886	0.574876	0.547266	0.428258		0.899991	5	1.48043	0	2.17801	13	5.05263	0	2.58385	0.452198	0.384615	0.293001	#DIV/0!	0.842932
828	2126	A0A287AM87|A0A287AM87_PIG	TIMM50	Mitochondrial import inner membrane translocase subunit TIM50 OS=Sus scrofa OX=9823 GN=TIMM50 PE=1 SV=1	39420	protein transport [GO:0015031]	TIM23 mitochondrial import inner membrane translocase complex [GO:0005744]; integral component of membrane [GO:0016021]		0	0	5	0	10	0	0	0	0	8.47165	14.2963	0	0	0	0	0	0.141469					0	3.70107	18.4071	0	0	0	0	0	0.260063	#DIV/0!	#DIV/0!	#DIV/0!	#DIV/0!
681	1415	A0A287AMB2|A0A287AMB2_PIG	GSN	Gelsolin OS=Sus scrofa OX=9823 GN=GSN PE=4 SV=1	82712	actin filament polymerization [GO:0030041]; actin filament reorganization [GO:0090527]; actin filament severing [GO:0051014]; actin nucleation [GO:0045010]; amyloid fibril formation [GO:1990000]; barbed-end actin filament capping [GO:0051016]; cellular response to interferon-gamma [GO:0071346]; cilium assembly [GO:0060271]; hepatocyte apoptotic process [GO:0097284]; negative regulation of viral e…	actin cap [GO:0030478]; cytosol [GO:0005829]; extracellular space [GO:0005615]; focal adhesion [GO:0005925]; lamellipodium [GO:0030027]; nucleus [GO:0005634]; phagocytic vesicle [GO:0045335]; plasma membrane [GO:0005886]; podosome [GO:0002102]; sarcoplasm [GO:0016528]	actin filament binding [GO:0051015]; calcium ion binding [GO:0005509]; myosin II binding [GO:0045159]	6	6	1	2	5	3	0	0	6	1.69433	7.14817	0	9.13633	2.63755	3.69899	0	0.747422	0.656719	0.642388	1.93246		6	0.740214	9.20354	0	13	1.68421	6.43299	0	0.871253	0.461538	0.439502	1.43068	#DIV/0!
1116	2393	A0A287AMF1|A0A287AMF1_PIG	PSAP	Saposin-B-Val OS=Sus scrofa OX=9823 GN=PSAP PE=1 SV=1	57143	adenylate cyclase-inhibiting G protein-coupled receptor signaling pathway [GO:0007193]; epithelial cell differentiation involved in prostate gland development [GO:0060742]; prostate gland growth [GO:0060736]; regulation of lipid metabolic process [GO:0019216]; sphingolipid metabolic process [GO:0006665]	extracellular space [GO:0005615]; lysosome [GO:0005764]		0	0	1	1	0	0	0	0	0	1.69433	0	0	0	1.31878	0	0	0.869644		1.28478			0	0.740214	0	0	0	0.842105	0	0	0.931958	#DIV/0!	0.879004	#DIV/0!	#DIV/0!
637	1328	A0A287AMF3|A0A287AMF3_PIG	RMDN1	Regulator of microtubule dynamics 1 OS=Sus scrofa OX=9823 GN=RMDN1 PE=1 SV=1	36108				0	0	2	7	0	0	0	0	0	3.38866	0	0	0	9.23143	0	0	0.584382		0.367079			0	1.48043	0	0	0	5.89474	0	0	0.507876	#DIV/0!	0.251144	#DIV/0!	#DIV/0!
149	403	A0A287AMK0|A0A287AMK0_PIG	ALB	Serum albumin OS=Sus scrofa OX=9823 GN=ALB PE=1 SV=1	67169		extracellular space [GO:0005615]	metal ion binding [GO:0046872]	55	45	29	17	44	14	43	39	55	49.1356	62.9039	36.9361	68.5225	22.4192	17.262	37.2228	0.0664832	0.802656	2.19168	3.64407	0.992297	55	21.4662	80.9912	46.8272	97.5	14.3158	30.0206	50.3851	0.417989	0.564103	1.49948	2.69785	0.929386
264	79	A0A287AMM6|A0A287AMM6_PIG	IMMT	MICOS complex subunit MIC60 OS=Sus scrofa OX=9823 GN=IMMT PE=1 SV=1	82671	cristae formation [GO:0042407]; mitochondrial calcium ion homeostasis [GO:0051560]	MICOS complex [GO:0061617]		41	6	14	1	11	0	10	1	41	23.7206	15.726	8.58978	9.13633	1.31878	0	0.95443	0.0254334	4.48758	17.9869		8.99991	41	10.363	20.2478	10.8901	13	0.842105	0	1.29193	0.0153624	3.15385	12.306	#DIV/0!	8.42932
756	1270	A0A287AMQ1|A0A287AMQ1_PIG	KTN1	Kinectin 1 OS=Sus scrofa OX=9823 GN=KTN1 PE=1 SV=1	153352	microtubule-based movement [GO:0007018]	integral component of membrane [GO:0016021]	kinesin binding [GO:0019894]	0	0	0	0	0	0	6	6	0	0	0	5.15387	0	0	0	5.72658	0.944312				0.899991	0	0	0	6.53403	0	0	0	7.75155	0.910199	#DIV/0!	#DIV/0!	#DIV/0!	0.842932
927	1600	A0A287AMT0|A0A287AMT0_PIG	VWA8	von Willebrand factor A domain containing 8 OS=Sus scrofa OX=9823 GN=VWA8 PE=1 SV=1	212907		integral component of membrane [GO:1621]	ATPase activity [GO:16887]; ATP binding [GO:5524]	0	0	0	0	2	0	15	2	0	0	2.85927	12.8847	0	0	0	1.90886	0.308703				6.74993	0	0	3.68142	16.3351	0	0	0	2.58385	0.311577	#DIV/0!	#DIV/0!	#DIV/0!	6.32199
620	932	A0A287AMX9|A0A287AMX9_PIG	CRAT	Carnitine O-acetyltransferase OS=Sus scrofa OX=9823 GN=CRAT PE=1 SV=1	68318			transferase activity, transferring acyl groups [GO:0016746]	10	4	1	3	7	6	0	0	10	1.69433	10.0074	0	6.09089	3.95633	7.39799	0	0.976897	1.6418	0.428258	1.35272		10	0.740214	12.885	0	8.66667	2.52632	12.866	0	0.923192	1.15385	0.293001	1.00147	#DIV/0!
114	45	A0A287AMZ2|A0A287AMZ2_PIG	CCT3	T-complex protein 1 subunit gamma OS=Sus scrofa OX=9823 GN=CCT3 PE=1 SV=1	60654	binding of sperm to zona pellucida [GO:0007339]; pore complex assembly [GO:0046931]; positive regulation of establishment of protein localization to telomere [GO:1904851]; positive regulation of telomere maintenance via telomerase [GO:0032212]; protein folding [GO:0006457]; protein stabilization [GO:0050821]; toxin transport [GO:1901998]	cell body [GO:0044297]; chaperonin-containing T-complex [GO:0005832]; microtubule [GO:0005874]; plasma membrane [GO:0005886]; zona pellucida receptor complex [GO:0002199]	ATP binding [GO:0005524]; transferase activity [GO:0016740]; unfolded protein binding [GO:0051082]	94	35	47	30	44	9	87	204	94	79.6335	62.9039	74.7311	53.2953	39.5633	11.097	194.704	0.878031	1.76376	2.01281	5.66856	0.38382	94	34.79	80.9912	94.7435	75.8333	25.2632	19.299	263.553	0.713347	1.23956	1.37711	4.19666	0.359486
514	527	A0A287AN02|A0A287AN02_PIG	PSMD2	26S proteasome non-ATPase regulatory subunit 2 OS=Sus scrofa OX=9823 GN=PSMD2 PE=1 SV=1	100242	regulation of protein catabolic process [GO:0042176]	proteasome regulatory particle, base subcomplex [GO:0008540]	enzyme regulator activity [GO:0030234]	16	3	1	6	0	0	3	7	16	1.69433	0	2.57693	4.56817	7.91265	0	6.68101	0.251925	3.5025	0.214129		0.38571	16	0.740214	0	3.26702	6.5	5.05263	0	9.04348	0.295579	2.46154	0.146501	#DIV/0!	0.361257
828	1690	A0A287AN11|A0A287AN11_PIG	DMGDH	Dimethylglycine dehydrogenase OS=Sus scrofa OX=9823 GN=DMGDH PE=1 SV=1	95488			oxidoreductase activity [GO:0016491]	5	3	0	0	0	0	0	0	5	0	0	0	4.56817	0	0	0	#DIV/0!	1.09453				5	0	0	0	6.5	0	0	0	#DIV/0!	0.769231	#DIV/0!	#DIV/0!	#DIV/0!
270	618	A0A287AN37|A0A287AN37_PIG	RAB14	Ras-related protein Rab-14 OS=Sus scrofa OX=9823 GN=RAB14 PE=4 SV=1	23897	defense response to bacterium [GO:0042742]; endocytic recycling [GO:0032456]; fibroblast growth factor receptor signaling pathway [GO:0008543]; Golgi to endosome transport [GO:0006895]; phagosome maturation [GO:0090382]; regulation of embryonic development [GO:0045995]; regulation of protein localization [GO:0032880]	cytosol [GO:0005829]; phagocytic vesicle [GO:0045335]; recycling endosome [GO:0055037]; trans-Golgi network [GO:0005802]	GDP binding [GO:0019003]; GTPase activity [GO:0003924]; GTP binding [GO:0005525]; myosin V binding [GO:0031489]	33	14	11	8	11	9	0	0	33	18.6376	15.726	0	21.3181	10.5502	11.097	0	0.568071	1.54798	1.76657	1.41714		33	8.14235	20.2478	0	30.3333	6.73684	19.299	0	0.928006	1.08791	1.20863	1.04916	#DIV/0!
645	1099	A0A287AN48|A0A287AN48_PIG	RDX	Radixin OS=Sus scrofa OX=9823 GN=RDX PE=1 SV=1	66498		cytoskeleton [GO:0005856]	actin binding [GO:0003779]	7	6	4	0	0	0	0	0	7	6.77732	0	0	9.13633	0	0	0	0.373901	0.766172				7	2.96085	0	0	13	0	0	0	0.373901	0.538462	#DIV/0!	#DIV/0!	#DIV/0!
635	1051	A0A287AN50|A0A287AN50_PIG	AGRN	Agrin OS=Sus scrofa OX=9823 GN=AGRN PE=1 SV=1	211994	G protein-coupled acetylcholine receptor signaling pathway [GO:0007213]; receptor clustering [GO:0043113]	plasma membrane [GO:0005886]; synapse [GO:0045202]	calcium ion binding [GO:0005509]; laminin binding [GO:0043236]	0	0	0	0	0	0	14	3	0	0	0	12.0257	0	0	0	2.86329	0.499736				4.19996	0	0	0	15.2461	0	0	0	3.87578	0.509807	#DIV/0!	#DIV/0!	#DIV/0!	3.93368
1049	1938	A0A287AN57|A0A287AN57_PIG	LCN12	Uncharacterized protein OS=Sus scrofa OX=9823 GN=LCN12 PE=3 SV=1	21661			small molecule binding [GO:0036094]	5	0	0	0	0	0	0	0	5	0	0	0	0	0	0	0	#DIV/0!					5	0	0	0	0	0	0	0	#DIV/0!	#DIV/0!	#DIV/0!	#DIV/0!	#DIV/0!
866	2495	A0A287AN76|A0A287AN76_PIG	SLC25A11	Solute carrier family 25 member 11 OS=Sus scrofa OX=9823 GN=SLC25A11 PE=1 SV=1	34107	mitochondrial transport [GO:0006839]	integral component of membrane [GO:0016021]; mitochondrial membrane [GO:0031966]		7	1	0	0	0	0	3	1	7	0	0	2.57693	1.52272	0	0	0.95443	0.586646	4.59703			2.69997	7	0	0	3.26702	2.16667	0	0	1.29193	0.603995	3.23077	#DIV/0!	#DIV/0!	2.5288
509	1129	A0A287AN77|A0A287AN77_PIG	TEX43	Testis expressed 43 OS=Sus scrofa OX=9823 GN=TEX43 PE=4 SV=1	15563				17	3	0	0	0	0	0	0	17	0	0	0	4.56817	0	0	0	#DIV/0!	3.72141				17	0	0	0	6.5	0	0	0	#DIV/0!	2.61538	#DIV/0!	#DIV/0!	#DIV/0!
825	1862	A0A287AN83|A0A287AN83_PIG	STRADA	STE20-related kinase adaptor alpha OS=Sus scrofa OX=9823 GN=STRADA PE=4 SV=1	43425			ATP binding [GO:0005524]; protein kinase activity [GO:0004672]	0	0	0	5	0	0	0	3	0	0	0	0	0	6.59388	0	2.86329	0.17401		0		0	0	0	0	0	0	4.21053	0	3.87578	0.116798	#DIV/0!	0	#DIV/0!	0
1053	2201	A0A287ANC9|A0A287ANC9_PIG	PAOX	Polyamine oxidase OS=Sus scrofa OX=9823 GN=PAOX PE=4 SV=1	50124			oxidoreductase activity [GO:0016491]	4	1	0	0	0	0	0	0	4	0	0	0	1.52272	0	0	0	#DIV/0!	2.62687				4	0	0	0	2.16667	0	0	0	#DIV/0!	1.84615	#DIV/0!	#DIV/0!	#DIV/0!
1078	4712	A0A287AND4|A0A287AND4_PIG	SERPINB2	Serpin family B member 2 OS=Sus scrofa OX=9823 GN=SERPINB2 PE=1 SV=1	42618	negative regulation of apoptotic process [GO:0043066]	extracellular space [GO:0005615]	serine-type endopeptidase inhibitor activity [GO:0004867]	3	2	0	0	0	0	0	0	3	0	0	0	3.04544	0	0	0	#DIV/0!	0.985078				3	0	0	0	4.33333	0	0	0	#DIV/0!	0.692308	#DIV/0!	#DIV/0!	#DIV/0!
292	1342	A0A287AND7|A0A287AND7_PIG	COX6B2	Cytochrome c oxidase subunit OS=Sus scrofa OX=9823 GN=COX6B2 PE=3 SV=1	10511		mitochondrial crista [GO:0030061]		23	18	0	0	34	17	13	13	23	0	48.6075	11.1667	27.409	0	20.961	12.4076	0.609545	0.839141		2.31896	0.899991	23	0	62.5841	14.1571	39	0	36.4536	16.795	0.736209	0.589744	#DIV/0!	1.71681	0.842932
838	1524	A0A287ANG4|A0A287ANG4_PIG	MUC5AC	Uncharacterized protein OS=Sus scrofa OX=9823 GN=MUC5AC PE=1 SV=1	439847	maintenance of lens transparency [GO:0036438]	extracellular space [GO:0005615]		0	0	0	0	0	0	10	0	0	0	0	8.58978	0	0	0	0	0.373901					0	0	0	10.8901	0	0	0	0	0.373901	#DIV/0!	#DIV/0!	#DIV/0!	#DIV/0!
961	2957	A0A287ANH9|A0A287ANH9_PIG	ABCD3	ATP binding cassette subfamily D member 3 OS=Sus scrofa OX=9823 GN=ABCD3 PE=1 SV=1	75189	fatty acid beta-oxidation [GO:0006635]; fatty acid biosynthetic process [GO:0006633]; long-chain fatty acid import into peroxisome [GO:0015910]; peroxisome organization [GO:0007031]; very long-chain fatty acid catabolic process [GO:0042760]	integral component of membrane [GO:0016021]; peroxisomal matrix [GO:0005782]; peroxisomal membrane [GO:0005778]	ATPase activity [GO:0016887]; ATPase-coupled transmembrane transporter activity [GO:0042626]; ATP binding [GO:0005524]; long-chain fatty acid transporter activity [GO:0005324]; protein homodimerization activity [GO:0042803]	4	2	0	0	0	0	0	0	4	0	0	0	3.04544	0	0	0	#DIV/0!	1.31344				4	0	0	0	4.33333	0	0	0	#DIV/0!	0.923077	#DIV/0!	#DIV/0!	#DIV/0!
653	1221	A0A287ANI6|A0A287ANI6_PIG	HMGCL	3-hydroxy-3-methylglutaryl-CoA lyase OS=Sus scrofa OX=9823 GN=HMGCL PE=1 SV=1	36674	ketone body biosynthetic process [GO:0046951]; leucine catabolic process [GO:0006552]; lipid metabolic process [GO:0006629]	mitochondrion [GO:0005739]	hydroxymethylglutaryl-CoA lyase activity [GO:0004419]	0	0	0	0	0	0	5	13	0	0	0	4.29489	0	0	0	12.4076	0.570097				0.34615	0	0	0	5.44503	0	0	0	16.795	0.555315	#DIV/0!	#DIV/0!	#DIV/0!	0.324205
353	942	A0A287ANM8|A0A287ANM8_PIG	GATD3A	Uncharacterized protein OS=Sus scrofa OX=9823 GN=GATD3A PE=1 SV=1	28826				21	11	18	28	9	39	38	79	21	30.4979	12.8667	32.6412	16.7499	36.9257	48.0869	75.4	0.0970146	1.25374	0.825927	0.267572	0.432907	21	13.3238	16.5664	41.3822	23.8333	23.5789	83.6289	102.062	0.14315	0.881119	0.565074	0.198094	0.405461
1106	2220	A0A287ANN3|A0A287ANN3_PIG	STKLD1	Serine/threonine kinase like domain containing 1 OS=Sus scrofa OX=9823 GN=STKLD1 PE=4 SV=1	71921			ATP binding [GO:0005524]; protein kinase activity [GO:0004672]	4	0	5	1	3	0	5	0	4	8.47165	4.2889	4.29489	0	1.31878	0	0	0.0229517		6.42388			4	3.70107	5.52212	5.44503	0	0.842105	0	0	0.00218127	#DIV/0!	4.39502	#DIV/0!	#DIV/0!
367	1080	A0A287ANN7|A0A287ANN7_PIG	EEF1D	Eukaryotic translation elongation factor 1 delta OS=Sus scrofa OX=9823 GN=EEF1D PE=1 SV=1	31033		eukaryotic translation elongation factor 1 complex [GO:5853]	translation elongation factor activity [GO:3746]	0	0	0	0	7	14	0	0	0	0	10.0074	0	0	0	17.262	0	0.734573			0.579739		0	0	12.885	0	0	0	30.0206	0	0.627638	#DIV/0!	#DIV/0!	0.429204	#DIV/0!
433	3291	A0A287ANS1|A0A287ANS1_PIG	KLK7	Kallikrein related peptidase 7 OS=Sus scrofa OX=9823 GN=KLK7 PE=3 SV=1	27792			serine-type endopeptidase activity [GO:0004252]	10	15	0	0	0	0	0	0	10	0	0	0	22.8408	0	0	0	#DIV/0!	0.437812				10	0	0	0	32.5	0	0	0	#DIV/0!	0.307692	#DIV/0!	#DIV/0!	#DIV/0!
604	2248	A0A287ANS6|A0A287ANS6_PIG	H2AFJ	Histone H2A OS=Sus scrofa OX=9823 GN=H2AFJ PE=3 SV=1	14019		nucleosome [GO:0000786]; nucleus [GO:0005634]	DNA binding [GO:0003677]; protein heterodimerization activity [GO:0046982]	7	8	0	0	0	0	0	0	7	0	0	0	12.1818	0	0	0	#DIV/0!	0.574629				7	0	0	0	17.3333	0	0	0	#DIV/0!	0.403846	#DIV/0!	#DIV/0!	#DIV/0!
939	1395	A0A287ANT8|A0A287ANT8_PIG	NSF	N-ethylmaleimide sensitive factor vesicle fusing ATPase OS=Sus scrofa OX=9823 GN=NSF PE=1 SV=1	82245	SNARE complex disassembly [GO:0035494]		ATPase activity [GO:0016887]; ATP binding [GO:0005524]	6	0	1	2	0	0	0	0	6	1.69433	0	0	0	2.63755	0	0	0.778497		0.642388			6	0.740214	0	0	0	1.68421	0	0	0.634902	#DIV/0!	0.439502	#DIV/0!	#DIV/0!
674	1155	A0A287ANV7|A0A287ANV7_PIG	LCP1	Lymphocyte cytosolic protein 1 OS=Sus scrofa OX=9823 GN=LCP1 PE=1 SV=1	71287	actin filament bundle assembly [GO:0051017]; cell migration [GO:0016477]; extracellular matrix disassembly [GO:0022617]; positive regulation of podosome assembly [GO:0071803]; protein kinase A signaling [GO:0010737]; regulation of intracellular protein transport [GO:0033157]; T cell activation involved in immune response [GO:0002286]	actin filament [GO:0005884]; cytosol [GO:0005829]; filopodium [GO:0030175]; focal adhesion [GO:0005925]; perinuclear region of cytoplasm [GO:0048471]; phagocytic cup [GO:0001891]; podosome [GO:0002102]; ruffle [GO:0001726]; stress fiber [GO:0001725]	actin filament binding [GO:0051015]; calcium ion binding [GO:0005509]; GTPase binding [GO:0051020]; identical protein binding [GO:0042802]; integrin binding [GO:0005178]	6	6	3	1	0	0	5	2	6	5.08299	0	4.29489	9.13633	1.31878	0	1.90886	0.288689	0.656719	3.85433		2.24998	6	2.22064	0	5.44503	13	0.842105	0	2.58385	0.465641	0.461538	2.63701	#DIV/0!	2.10733
452	2920	A0A287ANW8|A0A287ANW8_PIG	CALM1	Calmodulin OS=Sus scrofa OX=9823 PE=4 SV=1	12382	calcium-mediated signaling [GO:0019722]		calcium ion binding [GO:0005509]	0	0	0	0	0	0	20	14	0	0	0	17.1796	0	0	0	13.362	0.869283				1.2857	0	0	0	21.7801	0	0	0	18.087	0.902508	#DIV/0!	#DIV/0!	#DIV/0!	1.20419
1090	2586	A0A287AP48|A0A287AP48_PIG	PABPC1	Uncharacterized protein OS=Sus scrofa OX=9823 GN=PABPC1 PE=1 SV=1	60215			RNA binding [GO:0003723]	3	1	0	0	0	0	0	0	3	0	0	0	1.52272	0	0	0	#DIV/0!	1.97016				3	0	0	0	2.16667	0	0	0	#DIV/0!	1.38462	#DIV/0!	#DIV/0!	#DIV/0!
179	445	A0A287AP52|A0A287AP52_PIG	CAPZB	F-actin-capping protein subunit beta OS=Sus scrofa OX=9823 GN=CAPZB PE=1 SV=1	34446	actin cytoskeleton organization [GO:0030036]; barbed-end actin filament capping [GO:0051016]; lamellipodium assembly [GO:0030032]	brush border [GO:0005903]; cortical cytoskeleton [GO:0030863]; F-actin capping protein complex [GO:0008290]; hippocampal mossy fiber to CA3 synapse [GO:0098686]; lamellipodium [GO:0030027]; membrane [GO:0016020]; postsynaptic density [GO:0014069]; Schaffer collateral - CA1 synapse [GO:0098685]	actin binding [GO:0003779]	56	23	0	0	0	0	57	17	56	0	0	48.9617	35.0226	0	0	16.2253	0.56013	1.59897			3.01762	56	0	0	62.0733	49.8333	0	0	21.9627	0.575312	1.12375	#DIV/0!	#DIV/0!	2.8263
655	1119	A0A287AP64|A0A287AP64_PIG	ACADS	Short-chain-specific acyl-CoA dehydrogenase mitochondrial OS=Sus scrofa OX=9823 GN=ACADS PE=1 SV=1	42880			acyl-CoA dehydrogenase activity [GO:0003995]; flavin adenine dinucleotide binding [GO:0050660]	9	4	6	13	4	3	2	2	9	10.166	5.71854	1.71796	6.09089	17.1441	3.69899	1.90886	0.766137	1.47762	0.592973	1.54597	0.899991	9	4.44128	7.36283	2.17801	8.66667	10.9474	6.43299	2.58385	0.52199	1.03846	0.405694	1.14454	0.842932
787	1888	A0A287AP66|A0A287AP66_PIG	RPL12	Uncharacterized protein OS=Sus scrofa OX=9823 GN=RPL12 PE=1 SV=1	17819	translation [GO:0006412]	ribosome [GO:0005840]	structural constituent of ribosome [GO:0003735]	6	3	0	0	0	0	0	0	6	0	0	0	4.56817	0	0	0	#DIV/0!	1.31344				6	0	0	0	6.5	0	0	0	#DIV/0!	0.923077	#DIV/0!	#DIV/0!	#DIV/0!
616	741	A0A287AP80|A0A287AP80_PIG	HERC4	HECT and RLD domain containing E3 ubiquitin protein ligase 4 OS=Sus scrofa OX=9823 GN=HERC4 PE=4 SV=1	112097			ubiquitin-protein transferase activity [GO:0004842]	0	0	0	9	0	0	0	0	0	0	0	0	0	11.869	0	0	0.373901		0			0	0	0	0	0	7.57895	0	0	0.373901	#DIV/0!	0	#DIV/0!	#DIV/0!
1094	1905	A0A287AP83|A0A287AP83_PIG	EGF	Pro-epidermal growth factor OS=Sus scrofa OX=9823 GN=EGF PE=4 SV=1	110072		integral component of membrane [GO:0016021]	calcium ion binding [GO:0005509]	2	2	0	0	0	0	0	0	2	0	0	0	3.04544	0	0	0	#DIV/0!	0.656719				2	0	0	0	4.33333	0	0	0	#DIV/0!	0.461538	#DIV/0!	#DIV/0!	#DIV/0!
1108	2412	A0A287APA1|A0A287APA1_PIG	NIPSNAP2	Nipsnap homolog 2 OS=Sus scrofa OX=9823 GN=NIPSNAP2 PE=1 SV=1	31342				0	0	0	0	0	0	1	3	0	0	0	0.858978	0	0	0	2.86329	0.539274				0.299997	0	0	0	1.08901	0	0	0	3.87578	0.526886	#DIV/0!	#DIV/0!	#DIV/0!	0.280977
1051	1767	A0A287APB3|A0A287APB3_PIG	SPTBN1	Spectrin beta chain OS=Sus scrofa OX=9823 GN=SPTBN1 PE=1 SV=1	257437	actin filament capping [GO:0051693]	spectrin [GO:0008091]	actin binding [GO:0003779]; structural constituent of cytoskeleton [GO:0005200]	0	0	0	0	0	0	3	1	0	0	0	2.57693	0	0	0	0.95443	0.586646				2.69997	0	0	0	3.26702	0	0	0	1.29193	0.603995	#DIV/0!	#DIV/0!	#DIV/0!	2.5288
685	971	A0A287APC7|A0A287APC7_PIG	ATP2B4	Calcium-transporting ATPase OS=Sus scrofa OX=9823 GN=ATP2B4 PE=1 SV=1	129140		integral component of membrane [GO:0016021]	ATPase-coupled calcium transmembrane transporter activity [GO:0005388]; ATP binding [GO:0005524]	7	5	0	0	0	0	0	0	7	0	0	0	7.61361	0	0	0	#DIV/0!	0.919406				7	0	0	0	10.8333	0	0	0	#DIV/0!	0.646154	#DIV/0!	#DIV/0!	#DIV/0!
1369	2399	A0A287APD5|A0A287APD5_PIG	ACSL3	Acyl-CoA synthetase long chain family member 3 OS=Sus scrofa OX=9823 GN=ACSL3 PE=1 SV=1	80276		integral component of membrane [GO:0016021]	ligase activity [GO:0016874]	2	0	4	0	0	0	0	0	2	6.77732	0	0	0	0	0	0	0.373901					2	2.96085	0	0	0	0	0	0	0.373901	#DIV/0!	#DIV/0!	#DIV/0!	#DIV/0!
786	1503	A0A287APZ8|A0A287APZ8_PIG	SOD2	Superoxide dismutase OS=Sus scrofa OX=9823 GN=SOD2 PE=1 SV=1	22047			metal ion binding [GO:0046872]; superoxide dismutase activity [GO:0004784]	6	3	2	4	4	0	0	0	6	3.38866	5.71854	0	4.56817	5.2751	0	0	0.625301	1.31344	0.642388			6	1.48043	7.36283	0	6.5	3.36842	0	0	0.507974	0.923077	0.439502	#DIV/0!	#DIV/0!
824	1571	A0A287AQ33|A0A287AQ33_PIG	LANCL2	LanC like 2 OS=Sus scrofa OX=9823 GN=LANCL2 PE=1 SV=1	54999	negative regulation of transcription, DNA-templated [GO:0045892]; positive regulation of abscisic acid-activated signaling pathway [GO:0009789]	cortical actin cytoskeleton [GO:0030864]; cytosol [GO:0005829]; nucleus [GO:0005634]; plasma membrane [GO:0005886]	catalytic activity [GO:0003824]; phosphatidylinositol-3-phosphate binding [GO:0032266]; phosphatidylinositol-4-phosphate binding [GO:0070273]; phosphatidylinositol-5-phosphate binding [GO:0010314]	0	0	0	0	0	0	2	8	0	0	0	1.71796	0	0	0	7.63544	0.491675				0.224998	0	0	0	2.17801	0	0	0	10.3354	0.483031	#DIV/0!	#DIV/0!	#DIV/0!	0.210733
1085	2120	A0A287AQ39|A0A287AQ39_PIG	RELCH	RAB11 binding and LisH domain coiled-coil and HEAT repeat containing OS=Sus scrofa OX=9823 GN=RELCH PE=1 SV=1	134669	intracellular cholesterol transport [GO:0032367]	trans-Golgi network [GO:0005802]		0	0	0	2	0	0	0	0	0	0	0	0	0	2.63755	0	0	0.373901		0			0	0	0	0	0	1.68421	0	0	0.373901	#DIV/0!	0	#DIV/0!	#DIV/0!
486	1024	A0A287AQ77|A0A287AQ77_PIG	MSRA	Methionine sulfoxide reductase A OS=Sus scrofa OX=9823 GN=MSRA PE=1 SV=1	21577			peptide-methionine (S)-S-oxide reductase activity [GO:0008113]	0	0	6	9	0	0	2	5	0	10.166	0	1.71796	0	11.869	0	4.77215	0.751003		0.856517		0.359996	0	4.44128	0	2.17801	0	7.57895	0	6.45963	0.409537	#DIV/0!	0.586002	#DIV/0!	0.337173
997	2517	A0A287AQ88|A0A287AQ88_PIG	NUMA1	Nuclear mitotic apparatus protein 1 OS=Sus scrofa OX=9823 GN=NUMA1 PE=1 SV=1	233499		Golgi membrane [GO:0000139]		0	0	0	0	0	0	3	1	0	0	0	2.57693	0	0	0	0.95443	0.586646				2.69997	0	0	0	3.26702	0	0	0	1.29193	0.603995	#DIV/0!	#DIV/0!	#DIV/0!	2.5288
199	141	A0A287AQA6|A0A287AQA6_PIG	SPEM3	SPEM family member 3 OS=Sus scrofa OX=9823 GN=SPEM3 PE=4 SV=1	125423		integral component of membrane [GO:0016021]		60	9	84	46	71	34	131	61	60	142.324	101.504	112.526	13.7045	60.6637	41.9219	58.2202	0.00855312	4.37812	2.34611	2.42126	1.93277	60	62.1779	130.69	142.66	19.5	38.7368	72.9072	78.8075	0.159343	3.07692	1.60514	1.79256	1.81023
381	785	A0A287AQA8|A0A287AQA8_PIG	NTNG1	Netrin G1 OS=Sus scrofa OX=9823 GN=NTNG1 PE=1 SV=1	54706		integral component of membrane [GO:0016021]		0	0	9	13	0	4	6	12	0	15.249	0	5.15387	0	17.1441	4.93199	11.4532	0.485596		0.88946	0	0.449995	0	6.66192	0	6.53403	0	10.9474	8.57732	15.5031	0.0719777	#DIV/0!	0.608541	0	0.421466
732	1976	A0A287AQF2|A0A287AQF2_PIG	CFL1	Cofilin-1 OS=Sus scrofa OX=9823 GN=CFL1 PE=1 SV=1	18002	actin filament depolymerization [GO:342]	actin cytoskeleton [GO:15629]	actin binding [GO:3779]	0	0	0	0	2	3	0	0	0	0	2.85927	0	0	0	3.69899	0	0.86619			0.772985		0	0	3.68142	0	0	0	6.43299	0	0.729287	#DIV/0!	#DIV/0!	0.572271	#DIV/0!
1008	1523	A0A287AQG4|A0A287AQG4_PIG	SYNCRIP	Uncharacterized protein OS=Sus scrofa OX=9823 GN=SYNCRIP PE=1 SV=1	62656			RNA binding [GO:0003723]	0	0	0	0	0	0	6	0	0	0	0	5.15387	0	0	0	0	0.373901					0	0	0	6.53403	0	0	0	0	0.373901	#DIV/0!	#DIV/0!	#DIV/0!	#DIV/0!
665	1718	A0A287AQG9|A0A287AQG9_PIG	POF1B	POF1B actin binding protein OS=Sus scrofa OX=9823 GN=POF1B PE=1 SV=1	61660				4	9	0	0	0	0	12	4	4	0	0	10.3077	13.7045	0	0	3.81772	0.586646	0.291875			2.69997	4	0	0	13.0681	19.5	0	0	5.1677	0.603995	0.205128	#DIV/0!	#DIV/0!	2.5288
905	1280	A0A287AQJ3|A0A287AQJ3_PIG	TTC29	Tetratricopeptide repeat domain 29 OS=Sus scrofa OX=9823 GN=TTC29 PE=4 SV=1	53635				7	0	3	0	0	0	0	0	7	5.08299	0	0	0	0	0	0	0.373901					7	2.22064	0	0	0	0	0	0	0.373901	#DIV/0!	#DIV/0!	#DIV/0!	#DIV/0!
77	89	A0A287AQK7|A0A287AQK7_PIG	HSP90AA1	Heat shock protein HSP 90-alpha OS=Sus scrofa OX=9823 GN=HSP90AA1 PE=1 SV=1	90640	axon extension [GO:0048675]; central nervous system neuron axonogenesis [GO:0021955]; chaperone-mediated protein complex assembly [GO:0051131]; establishment of cell polarity [GO:0030010]; positive regulation of cellular protein catabolic process [GO:1903364]; positive regulation of nitric oxide biosynthetic process [GO:0045429]; positive regulation of peptidyl-serine phosphorylation [GO:0033138]…	axonal growth cone [GO:0044295]; cytosol [GO:0005829]; dendritic growth cone [GO:0044294]; neuronal cell body [GO:0043025]; perinuclear region of cytoplasm [GO:0048471]; protein-containing complex [GO:0032991]	ATPase activity [GO:0016887]; ATP binding [GO:0005524]; disordered domain specific binding [GO:0097718]; DNA polymerase binding [GO:0070182]; GTPase binding [GO:0051020]; histone deacetylase binding [GO:0042826]; nitric-oxide synthase regulator activity [GO:0030235]; protein homodimerization activity [GO:0042803]; protein tyrosine kinase binding [GO:1990782]; scaffold protein binding [GO:0097110]…	131	53	38	108	34	31	70	42	131	64.3845	48.6075	60.1285	80.7043	142.428	38.2229	40.0861	0.671551	1.62321	0.452051	1.27169	1.49998	131	28.1281	62.5841	76.2304	114.833	90.9474	66.4742	54.2609	0.452123	1.14078	0.309279	0.941479	1.40489
791	1974	A0A287AQN5|A0A287AQN5_PIG	NMRK1	Nicotinamide riboside kinase 1 OS=Sus scrofa OX=9823 GN=NMRK1 PE=4 SV=1	20541				0	0	0	0	0	4	0	0	0	0	0	0	0	0	4.93199	0	0.373901			0		0	0	0	0	0	0	8.57732	0	0.373901	#DIV/0!	#DIV/0!	0	#DIV/0!
1002	2508	A0A287AQS7|A0A287AQS7_PIG	SCO2	Uncharacterized protein OS=Sus scrofa OX=9823 GN=SCO2 PE=1 SV=1	29594	cell redox homeostasis [GO:0045454]; cellular copper ion homeostasis [GO:0006878]; copper ion transport [GO:0006825]; in utero embryonic development [GO:0001701]; muscle system process [GO:0003012]; respiratory chain complex IV assembly [GO:0008535]; respiratory electron transport chain [GO:0022904]; response to activity [GO:0014823]	mitochondrial inner membrane [GO:0005743]	copper ion binding [GO:0005507]	4	1	6	3	0	0	3	2	4	10.166	0	2.57693	1.52272	3.95633	0	1.90886	0.520446	2.62687	2.56955		1.34999	4	4.44128	0	3.26702	2.16667	2.52632	0	2.58385	0.61239	1.84615	1.75801	#DIV/0!	1.2644
645	1096	A0A287AQS9|A0A287AQS9_PIG	RDX	Radixin OS=Sus scrofa OX=9823 GN=RDX PE=1 SV=1	68679		cytoskeleton [GO:0005856]	actin binding [GO:0003779]	7	6	4	0	0	0	0	0	7	6.77732	0	0	9.13633	0	0	0	0.373901	0.766172				7	2.96085	0	0	13	0	0	0	0.373901	0.538462	#DIV/0!	#DIV/0!	#DIV/0!
1190	2917	A0A287AR05|A0A287AR05_PIG	ALDH5A1	Succinate-semialdehyde dehydrogenase OS=Sus scrofa OX=9823 GN=ALDH5A1 PE=1 SV=1	57413	gamma-aminobutyric acid catabolic process [GO:0009450]	mitochondrion [GO:0005739]	succinate-semialdehyde dehydrogenase (NAD+) activity [GO:0004777]; succinate-semialdehyde dehydrogenase [NAD(P)+] activity [GO:0009013]	0	0	0	0	0	0	2	2	0	0	0	1.71796	0	0	0	1.90886	0.944312				0.899991	0	0	0	2.17801	0	0	0	2.58385	0.910199	#DIV/0!	#DIV/0!	#DIV/0!	0.842932
547	573	A0A287AR48|A0A287AR48_PIG	SUCLA2	Succinate--CoA ligase [ADP-forming] subunit beta mitochondrial OS=Sus scrofa OX=9823 GN=SUCLA2 PE=1 SV=1	50304	tricarboxylic acid cycle [GO:0006099]	mitochondrion [GO:0005739]	ATP binding [GO:0005524]; magnesium ion binding [GO:0000287]; succinate-CoA ligase (ADP-forming) activity [GO:0004775]	16	1	5	6	14	5	5	2	16	8.47165	20.0149	4.29489	1.52272	7.91265	6.16499	1.90886	0.327906	10.5075	1.07065	3.24654	2.24998	16	3.70107	25.7699	5.44503	2.16667	5.05263	10.7216	2.58385	0.501643	7.38462	0.732503	2.40354	2.10733
459	1175	A0A287AR55|A0A287AR55_PIG	FH	Fumarate hydratase mitochondrial OS=Sus scrofa OX=9823 GN=FH PE=1 SV=1	54749	cellular response to DNA damage stimulus [GO:0006974]; DNA repair [GO:0006281]; fumarate metabolic process [GO:0006106]; malate metabolic process [GO:0006108]; negative regulation of histone H3-K36 methylation [GO:0000415]; positive regulation of double-strand break repair via nonhomologous end joining [GO:2001034]; regulation of arginine metabolic process [GO:0000821]; tricarboxylic acid cycle […	chromosome [GO:0005694]; cytosol [GO:0005829]; mitochondrion [GO:0005739]; nucleus [GO:0005634]; tricarboxylic acid cycle enzyme complex [GO:0045239]	fumarate hydratase activity [GO:0004333]	15	8	2	2	6	6	4	6	15	3.38866	8.5778	3.43591	12.1818	2.63755	7.39799	5.72658	0.959434	1.23135	1.28478	1.15948	0.599994	15	1.48043	11.0442	4.35602	17.3333	1.68421	12.866	7.75155	0.695757	0.865385	0.879004	0.858407	0.561955
1043	2076	A0A287AR67|A0A287AR67_PIG	SRI	Sorcin OS=Sus scrofa OX=9823 GN=SRI PE=1 SV=1	20345			calcium ion binding [GO:0005509]	0	0	0	2	0	0	5	6	0	0	0	4.29489	0	2.63755	0	5.72658	0.568899		0		0.749992	0	0	0	5.44503	0	1.68421	0	7.75155	0.677657	#DIV/0!	0	#DIV/0!	0.702443
819	1847	A0A287AR68|A0A287AR68_PIG	ADK	Adenosine kinase OS=Sus scrofa OX=9823 GN=ADK PE=1 SV=1	34034	purine ribonucleoside salvage [GO:0006166]		adenosine kinase activity [GO:0004001]	4	4	0	0	0	0	0	0	4	0	0	0	6.09089	0	0	0	#DIV/0!	0.656719				4	0	0	0	8.66667	0	0	0	#DIV/0!	0.461538	#DIV/0!	#DIV/0!	#DIV/0!
942	3969	A0A287ARB9|A0A287ARB9_PIG		Uncharacterized protein OS=Sus scrofa OX=9823 PE=4 SV=1	18808	cell redox homeostasis [GO:0045454]; hydrogen peroxide catabolic process [GO:0042744]; leukocyte activation [GO:0045321]; removal of superoxide radicals [GO:0019430]; response to oxidative stress [GO:0006979]	cell [GO:0005623]; cytosol [GO:0005829]	thioredoxin peroxidase activity [GO:0008379]	0	0	0	0	0	0	3	5	0	0	0	2.57693	0	0	0	4.77215	0.706363				0.539994	0	0	0	3.26702	0	0	0	6.45963	0.681973	#DIV/0!	#DIV/0!	#DIV/0!	0.505759
842	1548	A0A287ARC4|A0A287ARC4_PIG	GGPS1	Geranylgeranyl diphosphate synthase 1 OS=Sus scrofa OX=9823 GN=GGPS1 PE=3 SV=1	34900	isoprenoid biosynthetic process [GO:0008299]		farnesyltranstransferase activity [GO:0004311]; geranyltranstransferase activity [GO:0004337]; identical protein binding [GO:0042802]	0	0	1	4	0	0	2	15	0	1.69433	0	1.71796	0	5.2751	0	14.3164	0.270256		0.321194		0.119999	0	0.740214	0	2.17801	0	3.36842	0	19.3789	0.333305	#DIV/0!	0.219751	#DIV/0!	0.112391
346	778	A0A287ARC8|A0A287ARC8_PIG	PTPA	Serine/threonine-protein phosphatase 2A activator OS=Sus scrofa OX=9823 GN=PTPA PE=1 SV=1	41385	negative regulation of phosphoprotein phosphatase activity [GO:0032515]; positive regulation of apoptotic process [GO:0043065]; positive regulation of phosphoprotein phosphatase activity [GO:0032516]	calcium channel complex [GO:0034704]; cytoplasm [GO:0005737]; nucleoplasm [GO:0005654]; protein phosphatase type 2A complex [GO:0000159]	ATP binding [GO:0005524]; ATPase activity [GO:0016887]; peptidyl-prolyl cis-trans isomerase activity [GO:0003755]; protein homodimerization activity [GO:0042803]; protein phosphatase 2A binding [GO:0051721]; protein tyrosine phosphatase activator activity [GO:0008160]; signaling receptor binding [GO:0005102]	0	0	6	20	1	20	5	13	0	10.166	1.42963	4.29489	0	26.3755	24.66	12.4076	0.0358244		0.385433	0.0579739	0.34615	0	4.44128	1.84071	5.44503	0	16.8421	42.8866	16.795	0.0691764	#DIV/0!	0.263701	0.0429204	0.324205
885	2427	A0A287ARF1|A0A287ARF1_PIG	ERLEC1	Endoplasmic reticulum lectin 1 OS=Sus scrofa OX=9823 GN=ERLEC1 PE=1 SV=1	47682				0	0	0	0	0	0	5	2	0	0	0	4.29489	0	0	0	1.90886	0.638399				2.24998	0	0	0	5.44503	0	0	0	2.58385	0.659739	#DIV/0!	#DIV/0!	#DIV/0!	2.10733
106	511	A0A287ARG4|A0A287ARG4_PIG	KRT8	Uncharacterized protein OS=Sus scrofa OX=9823 GN=KRT8 PE=1 SV=1	51763		keratin filament [GO:0045095]	structural molecule activity [GO:0005198]	66	75	0	0	0	0	0	0	66	0	0	0	114.204	0	0	0	#DIV/0!	0.577912				66	0	0	0	162.5	0	0	0	#DIV/0!	0.406154	#DIV/0!	#DIV/0!	#DIV/0!
604	2249	A0A287ARN9|A0A287ARN9_PIG	H2AC17	Histone H2A OS=Sus scrofa OX=9823 GN=LOC110261666 PE=3 SV=1	14091		nucleosome [GO:0000786]; nucleus [GO:0005634]	DNA binding [GO:0003677]; protein heterodimerization activity [GO:0046982]	7	8	0	0	0	0	0	0	7	0	0	0	12.1818	0	0	0	#DIV/0!	0.574629				7	0	0	0	17.3333	0	0	0	#DIV/0!	0.403846	#DIV/0!	#DIV/0!	#DIV/0!
111	127	A0A287ARP4|A0A287ARP4_PIG	OGDH	Oxoglutarate dehydrogenase OS=Sus scrofa OX=9823 GN=OGDH PE=1 SV=1	116949	tricarboxylic acid cycle [GO:0006099]		oxoglutarate dehydrogenase (succinyl-transferring) activity [GO:0004591]; thiamine pyrophosphate binding [GO:0030976]	97	32	16	5	46	3	46	44	97	27.1093	65.7632	39.513	48.7271	6.59388	3.69899	41.9949	0.186687	1.99068	4.11128	17.7787	0.940899	97	11.8434	84.6726	50.0942	69.3333	4.21053	6.43299	56.8447	0.386531	1.39904	2.81281	13.1622	0.881247
83	982	A0A287ARR1|A0A287ARR1_PIG	FTH1	Ferritin OS=Sus scrofa OX=9823 GN=FTH1 PE=1 SV=1	21186	cellular iron ion homeostasis [GO:0006879]; iron ion transport [GO:0006826]	cell [GO:0005623]	ferric iron binding [GO:0008199]	98	72	11	41	11	40	137	567	98	18.6376	15.726	117.68	109.636	54.0698	49.3199	541.162	0.380126	0.893867	0.344696	0.318857	0.217458	98	8.14235	20.2478	149.194	156	34.5263	85.7732	732.522	0.381505	0.628205	0.23583	0.236062	0.203671
795	3140	A0A287ARU4|A0A287ARU4_PIG	SKP1	S-phase kinase associated protein 1 OS=Sus scrofa OX=9823 GN=SKP1 PE=3 SV=1	18658	SCF-dependent proteasomal ubiquitin-dependent protein catabolic process [GO:0031146]; histone H2A monoubiquitination [GO:0035518]; maintenance of protein location in nucleus [GO:0051457]	Cul7-RING ubiquitin ligase complex [GO:0031467]; PcG protein complex [GO:0031519]; SCF ubiquitin ligase complex [GO:0019005]; cytoplasm [GO:0005737]	beta-catenin binding [GO:0008013]; cullin family protein binding [GO:0097602]; protein domain specific binding [GO:0019904]; ubiquitin protein ligase activity [GO:0061630]	0	0	3	3	0	0	7	8	0	5.08299	0	6.01285	0	3.95633	0	7.63544	0.95713		1.28478		0.787492	0	2.22064	0	7.62304	0	2.52632	0	10.3354	0.806624	#DIV/0!	0.879004	#DIV/0!	0.737565
554	1411	A0A287ARU7|A0A287ARU7_PIG	YWHAE	Uncharacterized protein OS=Sus scrofa OX=9823 GN=YWHAE PE=1 SV=1	27419			protein domain specific binding [GO:0019904]	0	0	6	6	7	10	0	0	0	10.166	10.0074	0	0	7.91265	12.33	0	0.996491		1.28478	0.811635		0	4.44128	12.885	0	0	5.05263	21.4433	0	0.704279	#DIV/0!	0.879004	0.600885	#DIV/0!
1022	2099	A0A287ARZ4|A0A287ARZ4_PIG	BIN2	Bridging integrator 2 OS=Sus scrofa OX=9823 GN=BIN2 PE=4 SV=1	38332		cytoplasm [GO:0005737]		0	0	0	0	0	0	3	3	0	0	0	2.57693	0	0	0	2.86329	0.944312				0.899991	0	0	0	3.26702	0	0	0	3.87578	0.910199	#DIV/0!	#DIV/0!	#DIV/0!	0.842932
948	2181	A0A287ARZ5|A0A287ARZ5_PIG	PDXDC1	Pyridoxal dependent decarboxylase domain containing 1 OS=Sus scrofa OX=9823 GN=PDXDC1 PE=1 SV=1	94855	carboxylic acid metabolic process [GO:0019752]	Golgi apparatus [GO:0005794]	carboxy-lyase activity [GO:0016831]; pyridoxal phosphate binding [GO:0030170]	0	0	0	3	0	0	0	0	0	0	0	0	0	3.95633	0	0	0.373901		0			0	0	0	0	0	2.52632	0	0	0.373901	#DIV/0!	0	#DIV/0!	#DIV/0!
925	1990	A0A287AS20|A0A287AS20_PIG	LOC102166678	Uncharacterized protein OS=Sus scrofa OX=9823 GN=LOC102166678 PE=4 SV=1	265896	regulation of cytoskeleton organization [GO:0051493]	microtubule organizing center [GO:0005815]	cytoskeletal protein binding [GO:0008092]	0	0	3	0	0	0	0	0	0	5.08299	0	0	0	0	0	0	0.373901					0	2.22064	0	0	0	0	0	0	0.373901	#DIV/0!	#DIV/0!	#DIV/0!	#DIV/0!
524	1629	A0A287AS29|A0A287AS29_PIG	NME1	Nucleoside diphosphate kinase OS=Sus scrofa OX=9823 GN=NME1 PE=1 SV=1	17109	CTP biosynthetic process [GO:0006241]; GTP biosynthetic process [GO:0006183]; lactation [GO:0007595]; positive regulation of DNA binding [GO:0043388]; positive regulation of epithelial cell proliferation [GO:0050679]; UTP biosynthetic process [GO:0006228]	cytosol [GO:0005829]; nucleus [GO:0005634]; ruffle membrane [GO:0032587]	ATP binding [GO:0005524]; deoxyribonuclease activity [GO:0004536]; GTP binding [GO:0005525]; identical protein binding [GO:0042802]; magnesium ion binding [GO:0000287]; nucleoside diphosphate kinase activity [GO:0004550]; ribosomal small subunit binding [GO:0043024]	8	11	9	44	23	114	52	81	8	15.249	32.8816	44.6669	16.7499	58.0261	140.562	77.3088	0.0814905	0.477614	0.262795	0.23393	0.577772	8	6.66192	42.3363	56.6283	23.8333	37.0526	244.454	104.646	0.211023	0.335664	0.179796	0.173187	0.541141
776	1505	A0A287ASA0|A0A287ASA0_PIG	SAMD15	Sterile alpha motif domain containing 15 OS=Sus scrofa OX=9823 GN=SAMD15 PE=4 SV=1	69095				0	0	0	0	4	0	0	0	0	0	5.71854	0	0	0	0	0	0.373901					0	0	7.36283	0	0	0	0	0	0.373901	#DIV/0!	#DIV/0!	#DIV/0!	#DIV/0!
1224	2542	A0A287ASD0|A0A287ASD0_PIG	RPL5	60S ribosomal protein L5 OS=Sus scrofa OX=9823 GN=RPL5 PE=1 SV=1	34354	translation [GO:0006412]	ribosome [GO:0005840]	5S rRNA binding [GO:0008097]; structural constituent of ribosome [GO:0003735]	2	1	0	0	0	0	0	0	2	0	0	0	1.52272	0	0	0	#DIV/0!	1.31344				2	0	0	0	2.16667	0	0	0	#DIV/0!	0.923077	#DIV/0!	#DIV/0!	#DIV/0!
575	1387	A0A287ASH3|A0A287ASH3_PIG	NIF3L1	NGG1 interacting factor 3 like 1 OS=Sus scrofa OX=9823 GN=NIF3L1 PE=1 SV=1	48992	negative regulation of nucleic acid-templated transcription [GO:1903507]; neuron differentiation [GO:0030182]	cytoplasm [GO:0005737]; nucleus [GO:0005634]		11	5	0	4	10	20	59	75	11	0	14.2963	50.6797	7.61361	5.2751	24.66	71.5822	0.649051	1.44478	0	0.579739	0.707993	11	0	18.4071	64.2513	10.8333	3.36842	42.8866	96.8944	0.575991	1.01538	0	0.429204	0.663106
858	1481	A0A287ASH4|A0A287ASH4_PIG	RRAGC	Ras related GTP binding C OS=Sus scrofa OX=9823 GN=RRAGC PE=1 SV=1	44206			GTP binding [GO:0005525]	0	0	0	0	0	0	1	9	0	0	0	0.858978	0	0	0	8.58987	0.421122				0.099999	0	0	0	1.08901	0	0	0	11.6273	0.417876	#DIV/0!	#DIV/0!	#DIV/0!	0.0936591
70	831	A0A287ASI0|A0A287ASI0_PIG	KRT7	Keratin 7 OS=Sus scrofa OX=9823 GN=KRT7 PE=3 SV=1	50787		keratin filament [GO:0045095]	structural molecule activity [GO:0005198]	82	118	0	0	67	46	30	28	82	0	95.7855	25.7693	179.681	0	56.7179	26.724	0.719645	0.456364		1.68881	0.964276	82	0	123.327	32.6702	255.667	0	98.6392	36.1739	0.887385	0.32073	#DIV/0!	1.25029	0.903141
832	1806	A0A287ASJ4|A0A287ASJ4_PIG	CSNK1A1	Casein kinase I isoform alpha OS=Sus scrofa OX=9823 GN=CSNK1A1 PE=1 SV=1	40590	Golgi organization [GO:0007030]; cell morphogenesis [GO:0000902]; intermediate filament cytoskeleton organization [GO:0045104]; negative regulation of canonical Wnt signaling pathway [GO:0090090]; peptidyl-serine phosphorylation [GO:0018105]; positive regulation of proteasomal ubiquitin-dependent protein catabolic process [GO:0032436]; regulation of GTP binding [GO:1904424]	beta-catenin destruction complex [GO:0030877]; centrosome [GO:0005813]; ciliary basal body [GO:0036064]; cytosol [GO:0005829]; keratin filament [GO:0045095]; mRNA cleavage and polyadenylation specificity factor complex [GO:0005847]; nuclear speck [GO:0016607]; ribonucleoprotein complex [GO:1990904]	ATP binding [GO:0005524]; protein serine/threonine kinase activity [GO:0004674]	0	0	3	2	0	0	6	3	0	5.08299	0	5.15387	0	2.63755	0	2.86329	0.46104		1.92716		1.79998	0	2.22064	0	6.53403	0	1.68421	0	3.87578	0.65682	#DIV/0!	1.31851	#DIV/0!	1.68586
1129	2530	A0A287ASK9|A0A287ASK9_PIG	C4orf47	Chromosome 4 open reading frame 47 OS=Sus scrofa OX=9823 GN=C4orf47 PE=4 SV=1	32840				1	3	0	0	0	0	6	1	1	0	0	5.15387	4.56817	0	0	0.95443	0.467911	0.218906			5.39994	1	0	0	6.53403	6.5	0	0	1.29193	0.475271	0.153846	#DIV/0!	#DIV/0!	5.05759
414	222	A0A287ASN6|A0A287ASN6_PIG	ARMC4	Armadillo repeat containing 4 OS=Sus scrofa OX=9823 GN=ARMC4 PE=4 SV=1	105087				22	4	0	0	5	0	0	0	22	0	7.14817	0	6.09089	0	0	0	0.373901	3.61195				22	0	9.20354	0	8.66667	0	0	0	0.373901	2.53846	#DIV/0!	#DIV/0!	#DIV/0!
819	1902	A0A287ASQ2|A0A287ASQ2_PIG	ADK	Adenosine kinase OS=Sus scrofa OX=9823 GN=ADK PE=1 SV=1	38565	purine ribonucleoside salvage [GO:0006166]		adenosine kinase activity [GO:0004001]	4	4	0	0	0	0	0	0	4	0	0	0	6.09089	0	0	0	#DIV/0!	0.656719				4	0	0	0	8.66667	0	0	0	#DIV/0!	0.461538	#DIV/0!	#DIV/0!	#DIV/0!
1024	1619	A0A287ASR0|A0A287ASR0_PIG	SLC25A10	Uncharacterized protein OS=Sus scrofa OX=9823 GN=SLC25A10 PE=3 SV=1	31256	mitochondrial transport [GO:0006839]	integral component of membrane [GO:0016021]; mitochondrial membrane [GO:0031966]; nucleoplasm [GO:0005654]	secondary active transmembrane transporter activity [GO:0015291]	5	0	0	0	0	0	0	0	5	0	0	0	0	0	0	0	#DIV/0!					5	0	0	0	0	0	0	0	#DIV/0!	#DIV/0!	#DIV/0!	#DIV/0!	#DIV/0!
1042	2276	A0A287ASX5|A0A287ASX5_PIG	RSPH3	Radial spoke head 3 homolog OS=Sus scrofa OX=9823 GN=RSPH3 PE=4 SV=1	41500				5	0	0	0	0	0	0	0	5	0	0	0	0	0	0	0	#DIV/0!					5	0	0	0	0	0	0	0	#DIV/0!	#DIV/0!	#DIV/0!	#DIV/0!	#DIV/0!
1046	3202	A0A287ASY7|A0A287ASY7_PIG	CDRT4	CMT1A duplicated region transcript 4 OS=Sus scrofa OX=9823 GN=CDRT4 PE=4 SV=1	17344				0	0	0	0	0	0	3	2	0	0	0	2.57693	0	0	0	1.90886	0.845155				1.34999	0	0	0	3.26702	0	0	0	2.58385	0.877674	#DIV/0!	#DIV/0!	#DIV/0!	1.2644
1062	2261	A0A287ASY9|A0A287ASY9_PIG	SRR	Serine racemase OS=Sus scrofa OX=9823 GN=SRR PE=4 SV=1	35699	D-serine biosynthetic process [GO:0070179]; L-serine metabolic process [GO:0006563]; protein homotetramerization [GO:0051289]; pyruvate biosynthetic process [GO:0042866]; response to lipopolysaccharide [GO:0032496]	cytoplasm [GO:0005737]; neuronal cell body [GO:0043025]	ATP binding [GO:0005524]; calcium ion binding [GO:0005509]; glycine binding [GO:0016594]; L-serine ammonia-lyase activity [GO:0003941]; magnesium ion binding [GO:0000287]; PDZ domain binding [GO:0030165]; protein homodimerization activity [GO:0042803]; pyridoxal phosphate binding [GO:0030170]; serine racemase activity [GO:0030378]; threonine racemase activity [GO:0018114]	4	1	5	4	0	0	2	4	4	8.47165	0	1.71796	1.52272	5.2751	0	3.81772	0.909671	2.62687	1.60597		0.449995	4	3.70107	0	2.17801	2.16667	3.36842	0	5.1677	0.658236	1.84615	1.09875	#DIV/0!	0.421466
28	356	A0A287AT13|A0A287AT13_PIG		Uncharacterized protein OS=Sus scrofa OX=9823 PE=3 SV=1	36934	glutamine biosynthetic process [GO:0006542]		glutamate-ammonia ligase activity [GO:0004356]	0	0	0	0	0	0	349	161	0	0	0	299.783	0	0	0	153.663	0.686835				1.95091	0	0	0	380.063	0	0	0	208	0.711545	#DIV/0!	#DIV/0!	#DIV/0!	1.82723
687	1755	A0A287AT18|A0A287AT18_PIG	PSMA7	Proteasome subunit alpha type OS=Sus scrofa OX=9823 GN=PSMA7 PE=1 SV=1	27867	ubiquitin-dependent protein catabolic process [GO:0006511]	cytoplasm [GO:0005737]; nucleus [GO:0005634]; postsynapse [GO:0098794]; proteasome core complex, alpha-subunit complex [GO:0019773]	identical protein binding [GO:0042802]; threonine-type endopeptidase activity [GO:0004298]	6	6	0	0	0	0	10	12	6	0	0	8.58978	9.13633	0	0	11.4532	0.851232	0.656719			0.749992	6	0	0	10.8901	13	0	0	15.5031	0.819605	0.461538	#DIV/0!	#DIV/0!	0.702443
814	3025	A0A287AT21|A0A287AT21_PIG	SORD	Sorbitol dehydrogenase OS=Sus scrofa OX=9823 GN=SORD PE=1 SV=1	38049	flagellated sperm motility [GO:0030317]; fructose biosynthetic process [GO:0046370]; L-xylitol catabolic process [GO:0051160]; sorbitol catabolic process [GO:0006062]	extracellular exosome [GO:0070062]; membrane [GO:0016020]; mitochondrion [GO:0005739]; motile cilium [GO:0031514]	identical protein binding [GO:0042802]; L-iditol 2-dehydrogenase activity [GO:0003939]; NAD binding [GO:0051287]; zinc ion binding [GO:0008270]	4	5	0	0	0	0	0	0	4	0	0	0	7.61361	0	0	0	#DIV/0!	0.525375				4	0	0	0	10.8333	0	0	0	#DIV/0!	0.369231	#DIV/0!	#DIV/0!	#DIV/0!
1225	2745	A0A287AT67|A0A287AT67_PIG	CSAD	Cysteine sulfinic acid decarboxylase OS=Sus scrofa OX=9823 GN=CSAD PE=1 SV=1	51606	carboxylic acid metabolic process [GO:0019752]		carboxy-lyase activity [GO:0016831]; pyridoxal phosphate binding [GO:0030170]	1	2	0	0	0	0	0	0	1	0	0	0	3.04544	0	0	0	#DIV/0!	0.328359				1	0	0	0	4.33333	0	0	0	#DIV/0!	0.230769	#DIV/0!	#DIV/0!	#DIV/0!
41	490	A0A287ATD0|A0A287ATD0_PIG	KRT75	Keratin 75 OS=Sus scrofa OX=9823 GN=KRT75 PE=1 SV=1	58738		keratin filament [GO:0045095]	structural molecule activity [GO:0005198]	140	169	81	64	167	118	89	84	140	137.241	238.749	76.449	257.34	84.4016	145.494	80.1721	0.411683	0.544027	1.62604	1.64096	0.953562	140	59.9573	307.398	96.9215	366.167	53.8947	253.031	108.522	0.875266	0.38234	1.11249	1.21486	0.893106
1070	2480	A0A287ATD3|A0A287ATD3_PIG	KPNA4	Importin subunit alpha OS=Sus scrofa OX=9823 GN=KPNA4 PE=1 SV=1	57874	protein import into nucleus [GO:0006606]; response to hydrogen peroxide [GO:0042542]	cytoplasm [GO:0005737]; nuclear membrane [GO:0031965]	nuclear import signal receptor activity [GO:0061608]	0	0	0	2	0	0	0	2	0	0	0	0	0	2.63755	0	1.90886	0.126233		0		0	0	0	0	0	0	1.68421	0	2.58385	0.13348	#DIV/0!	0	#DIV/0!	0
695	1456	A0A287ATP0|A0A287ATP0_PIG	HSPG2	Heparan sulfate proteoglycan 2 OS=Sus scrofa OX=9823 GN=HSPG2 PE=1 SV=1	462912			calcium ion binding [GO:559]	0	0	0	0	4	1	17	6	0	0	5.71854	14.6026	0	0	1.233	5.72658	0.386907			4.63791	2.54997	0	0	7.36283	18.5131	0	0	2.14433	7.75155	0.414525	#DIV/0!	#DIV/0!	3.43363	2.38831
1353	2442	A0A287ATP9|A0A287ATP9_PIG	UBA5	Ubiquitin like modifier activating enzyme 5 OS=Sus scrofa OX=9823 GN=UBA5 PE=1 SV=1	44942			ubiquitin-like modifier activating enzyme activity [GO:0008641]	2	0	0	0	0	0	0	0	2	0	0	0	0	0	0	0	#DIV/0!					2	0	0	0	0	0	0	0	#DIV/0!	#DIV/0!	#DIV/0!	#DIV/0!	#DIV/0!
1038	2102	A0A287ATV3|A0A287ATV3_PIG	NDUFAF5	NADH:ubiquinone oxidoreductase complex assembly factor 5 OS=Sus scrofa OX=9823 GN=NDUFAF5 PE=1 SV=1	35774			methyltransferase activity [GO:0008168]	0	0	0	0	0	0	3	3	0	0	0	2.57693	0	0	0	2.86329	0.944312				0.899991	0	0	0	3.26702	0	0	0	3.87578	0.910199	#DIV/0!	#DIV/0!	#DIV/0!	0.842932
852	1765	A0A287ATY6|A0A287ATY6_PIG	DYDC1	DPY30 domain containing 1 OS=Sus scrofa OX=9823 GN=DYDC1 PE=4 SV=1	16933		MLL3/4 complex [GO:0044666]; Set1C/COMPASS complex [GO:0048188]		4	4	8	4	3	7	9	6	4	13.5546	4.2889	7.7308	6.09089	5.2751	8.63098	5.72658	0.53232	0.656719	2.56955	0.496919	1.34999	4	5.92171	5.52212	9.80105	8.66667	3.36842	15.0103	7.75155	0.679278	0.461538	1.75801	0.367889	1.2644
931	2000	A0A287AU19|A0A287AU19_PIG	ERI3	Uncharacterized protein OS=Sus scrofa OX=9823 GN=ERI3 PE=1 SV=1	35160			nucleic acid binding [GO:0003676]	0	0	0	0	0	0	3	5	0	0	0	2.57693	0	0	0	4.77215	0.706363				0.539994	0	0	0	3.26702	0	0	0	6.45963	0.681973	#DIV/0!	#DIV/0!	#DIV/0!	0.505759
948	2176	A0A287AU47|A0A287AU47_PIG	PDXDC1	Pyridoxal dependent decarboxylase domain containing 1 OS=Sus scrofa OX=9823 GN=PDXDC1 PE=1 SV=1	82841	carboxylic acid metabolic process [GO:0019752]		carboxy-lyase activity [GO:0016831]; pyridoxal phosphate binding [GO:0030170]	0	0	0	3	0	0	0	0	0	0	0	0	0	3.95633	0	0	0.373901		0			0	0	0	0	0	2.52632	0	0	0.373901	#DIV/0!	0	#DIV/0!	#DIV/0!
63	2736	A0A287AU93|A0A287AU93_PIG		Uncharacterized protein OS=Sus scrofa OX=9823 PE=4 SV=1	16012	immune response [GO:6955]; immunoglobulin production [GO:2377]	extracellular space [GO:5615]		0	0	0	0	7	173	2	1	0	0	10.0074	1.71796	0	0	213.309	0.95443	0.39558			0.0469153	1.79998	0	0	12.885	2.17801	0	0	370.969	1.29193	0.389613	#DIV/0!	#DIV/0!	0.0347332	1.68586
1418	2838	A0A287AUH4|A0A287AUH4_PIG	EIF2A	Eukaryotic translation initiation factor 2A OS=Sus scrofa OX=9823 GN=EIF2A PE=1 SV=1	65188		cytosolic small ribosomal subunit [GO:0022627]	ribosome binding [GO:0043022]; translation initiation factor activity [GO:0003743]; tRNA binding [GO:0000049]	0	0	0	0	0	0	2	0	0	0	0	1.71796	0	0	0	0	0.373901					0	0	0	2.17801	0	0	0	0	0.373901	#DIV/0!	#DIV/0!	#DIV/0!	#DIV/0!
1167	2309	A0A287AUJ0|A0A287AUJ0_PIG	LYRM4	Uncharacterized protein OS=Sus scrofa OX=9823 GN=LYRM4 PE=3 SV=1	10590				3	1	4	5	6	7	6	12	3	6.77732	8.5778	5.15387	1.52272	6.59388	8.63098	11.4532	0.298203	1.97016	1.02782	0.993838	0.449995	3	2.96085	11.0442	6.53403	2.16667	4.21053	15.0103	15.5031	0.339574	1.38462	0.703203	0.735777	0.421466
258	1927	A0A287AUN3|A0A287AUN3_PIG	RNASE9	Inactive ribonuclease-like protein 9 OS=Sus scrofa OX=9823 GN=RNASE9 PE=1 SV=1	25293			nucleic acid binding [GO:0003676]	29	20	11	34	10	33	26	66	29	18.6376	14.2963	22.3334	30.4544	44.8384	40.6889	62.9924	0.012662	0.952242	0.415663	0.351357	0.354542	29	8.14235	18.4071	28.3141	43.3333	28.6316	70.7629	85.2671	0.0735884	0.669231	0.284384	0.260123	0.332064
719	1810	A0A287AUN6|A0A287AUN6_PIG	SPAG16	WD_REPEATS_REGION domain-containing protein OS=Sus scrofa OX=9823 PE=4 SV=1	31200				6	5	0	0	0	0	0	0	6	0	0	0	7.61361	0	0	0	#DIV/0!	0.788062				6	0	0	0	10.8333	0	0	0	#DIV/0!	0.553846	#DIV/0!	#DIV/0!	#DIV/0!
897	1792	A0A287AUR7|A0A287AUR7_PIG	CCDC38	Coiled-coil domain containing 38 OS=Sus scrofa OX=9823 GN=CCDC38 PE=4 SV=1	51663				0	0	3	1	0	0	0	0	0	5.08299	0	0	0	1.31878	0	0	0.513113		3.85433			0	2.22064	0	0	0	0.842105	0	0	0.592742	#DIV/0!	2.63701	#DIV/0!	#DIV/0!
1227	2705	A0A287AUR8|A0A287AUR8_PIG	TRAPPC11	Trafficking protein particle complex 11 OS=Sus scrofa OX=9823 GN=TRAPPC11 PE=1 SV=1	126220				0	0	0	0	0	0	0	2	0	0	0	0	0	0	0	1.90886	0.373901				0	0	0	0	0	0	0	0	2.58385	0.373901	#DIV/0!	#DIV/0!	#DIV/0!	0
568	577	A0A287AV00|A0A287AV00_PIG	UBA6	Ubiquitin like modifier activating enzyme 6 OS=Sus scrofa OX=9823 GN=UBA6 PE=1 SV=1	132997	cellular protein modification process [GO:0006464]		ubiquitin-like modifier activating enzyme activity [GO:0008641]	0	0	0	11	0	0	0	5	0	0	0	0	0	14.5065	0	4.77215	0.206658		0		0	0	0	0	0	0	9.26316	0	6.45963	0.128607	#DIV/0!	0	#DIV/0!	0
1453	3169	A0A287AV07|A0A287AV07_PIG	ACAT2	Acetyl-CoA acetyltransferase 2 OS=Sus scrofa OX=9823 GN=ACAT2 PE=1 SV=1	46291		cytosol [GO:0005829]; nucleolus [GO:0005730]	acetyl-CoA C-acetyltransferase activity [GO:0003985]	2	0	0	0	0	0	0	0	2	0	0	0	0	0	0	0	#DIV/0!					2	0	0	0	0	0	0	0	#DIV/0!	#DIV/0!	#DIV/0!	#DIV/0!	#DIV/0!
1110	2045	A0A287AV20|A0A287AV20_PIG	NAGA	Alpha-galactosidase OS=Sus scrofa OX=9823 GN=NAGA PE=1 SV=1	42048	carbohydrate metabolic process [GO:0005975]		hydrolase activity, hydrolyzing O-glycosyl compounds [GO:0004553]	3	1	12	27	8	17	5	11	3	20.332	11.4371	4.29489	1.52272	35.6069	20.961	10.4987	0.297404	1.97016	0.571011	0.545637	0.409087	3	8.88256	14.7257	5.44503	2.16667	22.7368	36.4536	14.2112	0.103059	1.38462	0.390668	0.403956	0.383151
388	491	A0A287AV28|A0A287AV28_PIG	GPD2	Glycerol-3-phosphate dehydrogenase [NAD(+)] OS=Sus scrofa OX=9823 PE=1 SV=1	37970	carbohydrate metabolic process [GO:0005975]; glycerol-3-phosphate catabolic process [GO:0046168]	glycerol-3-phosphate dehydrogenase complex [GO:0009331]	NAD binding [GO:0051287]; glycerol-3-phosphate dehydrogenase [NAD+] activity [GO:0004367]; protein homodimerization activity [GO:0042803]	0	0	13	8	12	4	36	15	0	22.0263	17.1556	30.9232	0	10.5502	4.93199	14.3164	0.0507992		2.08776	3.47843	2.15998	0	9.62278	22.0885	39.2042	0	6.73684	8.57732	19.3789	0.269947	#DIV/0!	1.42838	2.57522	2.02304
748	2031	A0A287AV42|A0A287AV42_PIG	OXR1	Oxidation resistance 1 OS=Sus scrofa OX=9823 GN=OXR1 PE=1 SV=1	98106				0	0	2	4	0	0	0	3	0	3.38866	0	0	0	5.2751	0	2.86329	0.450993		0.642388		0	0	1.48043	0	0	0	3.36842	0	3.87578	0.217093	#DIV/0!	0.439502	#DIV/0!	0
884	1832	A0A287AV76|A0A287AV76_PIG	BAG2	BCL2 associated athanogene 2 OS=Sus scrofa OX=9823 GN=BAG2 PE=1 SV=1	23644	negative regulation of protein binding [GO:0032091]; negative regulation of ubiquitin protein ligase activity [GO:1904667]; positive regulation of proteasomal protein catabolic process [GO:1901800]; positive regulation of protein processing [GO:0010954]; protein metabolic process [GO:0019538]; protein stabilization [GO:0050821]	axon [GO:0030424]; chaperone complex [GO:0101031]; dendritic microtubule [GO:1901588]	adenyl-nucleotide exchange factor activity [GO:0000774]; chaperone binding [GO:0051087]; heat shock protein binding [GO:0031072]; identical protein binding [GO:0042802]; ion channel binding [GO:0044325]; tau protein binding [GO:0048156]; ubiquitin protein ligase binding [GO:0031625]	6	1	0	0	0	0	0	0	6	0	0	0	1.52272	0	0	0	#DIV/0!	3.94031				6	0	0	0	2.16667	0	0	0	#DIV/0!	2.76923	#DIV/0!	#DIV/0!	#DIV/0!
281	608	A0A287AV94|A0A287AV94_PIG	NUP98	Nucleoporin 98 OS=Sus scrofa OX=9823 GN=NUP98 PE=1 SV=1	171890		nuclear pore [GO:0005643]	structural constituent of nuclear pore [GO:0017056]	0	0	13	21	4	15	12	20	0	22.0263	5.71854	10.3077	0	27.6943	18.495	19.0886	0.186138		0.795337	0.309194	0.539994	0	9.62278	7.36283	13.0681	0	17.6842	32.1649	25.8385	0.027925	#DIV/0!	0.544145	0.228909	0.505759
669	1671	A0A287AVC9|A0A287AVC9_PIG	MORN5	MORN repeat containing 5 OS=Sus scrofa OX=9823 GN=MORN5 PE=4 SV=1	18777				0	0	0	0	0	0	13	4	0	0	0	11.1667	0	0	0	3.81772	0.567207				2.92497	0	0	0	14.1571	0	0	0	5.1677	0.582974	#DIV/0!	#DIV/0!	#DIV/0!	2.73953
835	1168	A0A287AVF0|A0A287AVF0_PIG	RALGAPA1	Ral GTPase-activating protein subunit alpha-1 OS=Sus scrofa OX=9823 GN=RALGAPA1 PE=1 SV=1	290440	regulation of small GTPase mediated signal transduction [GO:0051056]; regulation of transcription, DNA-templated [GO:0006355]	cytoplasm [GO:0005737]; nucleus [GO:0005634]	GTPase activator activity [GO:0005096]	0	0	0	0	0	0	0	10	0	0	0	0	0	0	0	9.5443	0.373901				0	0	0	0	0	0	0	0	12.9193	0.373901	#DIV/0!	#DIV/0!	#DIV/0!	0
483	1355	A0A287AVF3|A0A287AVF3_PIG	ENO2	Enolase 2 OS=Sus scrofa OX=9823 GN=ENO2 PE=1 SV=1	34704	glycolytic process [GO:0006096]	phosphopyruvate hydratase complex [GO:0000015]	magnesium ion binding [GO:0000287]; phosphopyruvate hydratase activity [GO:0004634]	0	0	5	10	0	0	0	0	0	8.47165	0	0	0	13.1878	0	0	0.778497		0.642388			0	3.70107	0	0	0	8.42105	0	0	0.634902	#DIV/0!	0.439502	#DIV/0!	#DIV/0!
595	749	A0A287AVG1|A0A287AVG1_PIG	PSMC5	26S proteasome regulatory subunit 8 OS=Sus scrofa OX=9823 GN=PSMC5 PE=1 SV=1	45286	protein catabolic process [GO:3163]	cytoplasm [GO:5737]	ATP binding [GO:5524]; hydrolase activity [GO:16787]	0	0	0	0	8	0	0	0	0	0	11.4371	0	0	0	0	0	0.373901					0	0	14.7257	0	0	0	0	0	0.373901	#DIV/0!	#DIV/0!	#DIV/0!	#DIV/0!
63	2298	A0A287AVG9|A0A287AVG9_PIG		Uncharacterized protein OS=Sus scrofa OX=9823 PE=4 SV=1	16683	immune response [GO:6955]; immunoglobulin production [GO:2377]	extracellular space [GO:5615]		0	0	0	0	7	173	0	0	0	0	10.0074	0	0	0	213.309	0	0.394989			0.0469153		0	0	12.885	0	0	0	370.969	0	0.389331	#DIV/0!	#DIV/0!	0.0347332	#DIV/0!
756	1269	A0A287AVK6|A0A287AVK6_PIG	KTN1	Kinectin 1 OS=Sus scrofa OX=9823 GN=KTN1 PE=1 SV=1	150871	microtubule-based movement [GO:0007018]	integral component of membrane [GO:0016021]	kinesin binding [GO:0019894]	0	0	0	0	0	0	6	6	0	0	0	5.15387	0	0	0	5.72658	0.944312				0.899991	0	0	0	6.53403	0	0	0	7.75155	0.910199	#DIV/0!	#DIV/0!	#DIV/0!	0.842932
771	978	A0A287AVQ1|A0A287AVQ1_PIG	DDX3X	DEAD-box helicase 3 X-linked OS=Sus scrofa OX=9823 GN=DDX3X PE=1 SV=1	72947			ATP binding [GO:0005524]; helicase activity [GO:0004386]; nucleic acid binding [GO:0003676]	0	0	0	0	0	0	9	0	0	0	0	7.7308	0	0	0	0	0.373901					0	0	0	9.80105	0	0	0	0	0.373901	#DIV/0!	#DIV/0!	#DIV/0!	#DIV/0!
1283	3249	A0A287AVS0|A0A287AVS0_PIG		Uncharacterized protein OS=Sus scrofa OX=9823 PE=4 SV=1	19025		integral component of membrane [GO:0016021]	ATPase activity [GO:0016887]; ATPase-coupled transmembrane transporter activity [GO:0042626]; ATP binding [GO:0005524]	2	1	0	0	0	0	0	0	2	0	0	0	1.52272	0	0	0	#DIV/0!	1.31344				2	0	0	0	2.16667	0	0	0	#DIV/0!	0.923077	#DIV/0!	#DIV/0!	#DIV/0!
501	1074	A0A287AVV2|A0A287AVV2_PIG	VDAC1	Voltage-dependent anion-selective channel protein 1 OS=Sus scrofa OX=9823 GN=VDAC1 PE=1 SV=1	32072		integral component of membrane [GO:0016021]; mitochondrial outer membrane [GO:0005741]	voltage-gated anion channel activity [GO:0008308]	10	10	0	0	0	0	18	0	10	0	0	15.4616	15.2272	0	0	0	0.373901	0.656719				10	0	0	19.6021	21.6667	0	0	0	0.373901	0.461538	#DIV/0!	#DIV/0!	#DIV/0!
1217	2372	A0A287AVV8|A0A287AVV8_PIG	ATP8B3	Phospholipid-transporting ATPase OS=Sus scrofa OX=9823 GN=ATP8B3 PE=3 SV=1	158639		integral component of membrane [GO:0016021]	ATPase-coupled phospholipid transporter activity [GO:0004012]; ATP binding [GO:0005524]; magnesium ion binding [GO:0000287]	3	0	0	0	2	1	0	0	3	0	2.85927	0	0	0	1.233	0	0.629065			2.31896		3	0	3.68142	0	0	0	2.14433	0	0.736507	#DIV/0!	#DIV/0!	1.71681	#DIV/0!
1103	1572	A0A287AVW2|A0A287AVW2_PIG	TSFM	Elongation factor Ts mitochondrial OS=Sus scrofa OX=9823 GN=TSFM PE=1 SV=1	41811	regulation of mitochondrial translation [GO:0070129]	mitochondrion [GO:0005739]; nucleus [GO:0005634]	translation elongation factor activity [GO:0003746]	4	0	0	0	0	0	0	8	4	0	0	0	0	0	0	7.63544	0.373901				0	4	0	0	0	0	0	0	10.3354	0.373901	#DIV/0!	#DIV/0!	#DIV/0!	0
583	738	A0A287AVX9|A0A287AVX9_PIG	PAM	Peptidylglycine alpha-amidating monooxygenase OS=Sus scrofa OX=9823 GN=PAM PE=4 SV=1	100926	peptide metabolic process [GO:0006518]	membrane [GO:0016020]	copper ion binding [GO:0005507]; oxidoreductase activity, acting on paired donors, with incorporation or reduction of molecular oxygen, reduced ascorbate as one donor, and incorporation of one atom of oxygen [GO:0016715]	0	0	0	11	9	15	22	37	0	0	12.8667	18.8975	0	14.5065	18.495	35.3139	0.223612		0	0.695687	0.53513	0	0	16.5664	23.9581	0	9.26316	32.1649	47.8012	0.287494	#DIV/0!	0	0.515044	0.501203
1000	2366	A0A287AW19|A0A287AW19_PIG	MDH1B	Malate dehydrogenase 1B OS=Sus scrofa OX=9823 GN=MDH1B PE=4 SV=1	58507	carbohydrate metabolic process [GO:0005975]; malate metabolic process [GO:0006108]		malate dehydrogenase activity [GO:0016615]; oxidoreductase activity, acting on the CH-OH group of donors, NAD or NADP as acceptor [GO:0016616]	0	0	1	2	0	0	0	0	0	1.69433	0	0	0	2.63755	0	0	0.778497		0.642388			0	0.740214	0	0	0	1.68421	0	0	0.634902	#DIV/0!	0.439502	#DIV/0!	#DIV/0!
682	1551	A0A287AW32|A0A287AW32_PIG	HNRNPA2B1	Heterogeneous nuclear ribonucleoprotein A2/B1 OS=Sus scrofa OX=9823 GN=HNRNPA2B1 PE=1 SV=1	38403	mRNA export from nucleus [GO:0006406]; mRNA processing [GO:0006397]	cell [GO:0005623]	RNA binding [GO:0003723]	6	6	0	0	0	0	0	0	6	0	0	0	9.13633	0	0	0	#DIV/0!	0.656719				6	0	0	0	13	0	0	0	#DIV/0!	0.461538	#DIV/0!	#DIV/0!	#DIV/0!
804	1978	A0A287AW57|A0A287AW57_PIG	BSPH1	Binder of sperm protein homolog 1 OS=Sus scrofa OX=9823 GN=BSPH1 PE=4 SV=1	15632	sperm capacitation [GO:0048240]	cell surface [GO:0009986]	heparin binding [GO:0008201]	6	3	0	0	0	0	0	0	6	0	0	0	4.56817	0	0	0	#DIV/0!	1.31344				6	0	0	0	6.5	0	0	0	#DIV/0!	0.923077	#DIV/0!	#DIV/0!	#DIV/0!
1255	2368	A0A287AW78|A0A287AW78_PIG	CPVL	Carboxypeptidase vitellogenic like OS=Sus scrofa OX=9823 GN=CPVL PE=3 SV=1	47507			serine-type carboxypeptidase activity [GO:0004185]	0	0	0	0	0	0	0	3	0	0	0	0	0	0	0	2.86329	0.373901				0	0	0	0	0	0	0	0	3.87578	0.373901	#DIV/0!	#DIV/0!	#DIV/0!	0
817	1032	A0A287AW81|A0A287AW81_PIG	FLNA	Uncharacterized protein OS=Sus scrofa OX=9823 GN=FLNA PE=1 SV=1	279437			actin binding [GO:0003779]	3	5	0	0	0	0	0	0	3	0	0	0	7.61361	0	0	0	#DIV/0!	0.394031				3	0	0	0	10.8333	0	0	0	#DIV/0!	0.276923	#DIV/0!	#DIV/0!	#DIV/0!
737	1149	A0A287AW88|A0A287AW88_PIG	SPAG9	Sperm associated antigen 9 OS=Sus scrofa OX=9823 GN=SPAG9 PE=1 SV=1	145690			MAP-kinase scaffold activity [GO:0005078]	0	0	0	6	1	4	6	11	0	0	1.42963	5.15387	0	7.91265	4.93199	10.4987	0.0659242		0	0.28987	0.490904	0	0	1.84071	6.53403	0	5.05263	8.57732	14.2112	0.120771	#DIV/0!	0	0.214602	0.459781
762	1523	A0A287AWB5|A0A287AWB5_PIG	ABHD16A	Abhydrolase domain containing 16A OS=Sus scrofa OX=9823 GN=ABHD16A PE=1 SV=1	62878	monoacylglycerol catabolic process [GO:0052651]; phosphatidylserine catabolic process [GO:0006660]; prostaglandin catabolic process [GO:1905344]	integral component of membrane [GO:0016021]	acylglycerol lipase activity [GO:0047372]; phospholipase activity [GO:0004620]	9	1	3	0	0	0	0	0	9	5.08299	0	0	1.52272	0	0	0	0.373901	5.91047				9	2.22064	0	0	2.16667	0	0	0	0.373901	4.15385	#DIV/0!	#DIV/0!	#DIV/0!
1134	4019	A0A287AWB7|A0A287AWB7_PIG	CES1	Carboxylic ester hydrolase OS=Sus scrofa OX=9823 GN=LOC110255234 PE=3 SV=1	36375			hydrolase activity [GO:0016787]	1	3	0	0	0	0	0	0	1	0	0	0	4.56817	0	0	0	#DIV/0!	0.218906				1	0	0	0	6.5	0	0	0	#DIV/0!	0.153846	#DIV/0!	#DIV/0!	#DIV/0!
925	1989	A0A287AWH4|A0A287AWH4_PIG	CNTRL	Uncharacterized protein OS=Sus scrofa OX=9823 GN=CNTRL PE=4 SV=1	272759	regulation of cytoskeleton organization [GO:0051493]	microtubule organizing center [GO:0005815]	cytoskeletal protein binding [GO:0008092]	0	0	3	0	0	0	0	0	0	5.08299	0	0	0	0	0	0	0.373901					0	2.22064	0	0	0	0	0	0	0.373901	#DIV/0!	#DIV/0!	#DIV/0!	#DIV/0!
272	299	A0A287AWI9|A0A287AWI9_PIG	EEF2	Eukaryotic translation elongation factor 2 OS=Sus scrofa OX=9823 GN=EEF2 PE=1 SV=1	95354			GTPase activity [GO:0003924]; GTP binding [GO:0005525]; translation elongation factor activity [GO:0003746]	26	19	7	9	5	4	65	10	26	11.8603	7.14817	55.8336	28.9317	11.869	4.93199	9.5443	0.359614	0.898668	0.99927	1.44935	5.84994	26	5.18149	9.20354	70.7853	41.1667	7.57895	8.57732	12.9193	0.429441	0.631579	0.683669	1.07301	5.47906
815	1802	A0A287AWJ9|A0A287AWJ9_PIG	NDRG3	N-myc downstream-regulated gene 3 protein OS=Sus scrofa OX=9823 GN=NDRG3 PE=1 SV=1	41301				0	0	0	5	0	0	0	2	0	0	0	0	0	6.59388	0	1.90886	0.221488		0		0	0	0	0	0	0	4.21053	0	2.58385	0.138397	#DIV/0!	0	#DIV/0!	0
1001	2431	A0A287AWK8|A0A287AWK8_PIG	HDLBP	High density lipoprotein binding protein OS=Sus scrofa OX=9823 GN=HDLBP PE=1 SV=1	146935		cytosol [GO:0005829]	RNA binding [GO:0003723]	3	2	0	0	0	0	2	0	3	0	0	1.71796	3.04544	0	0	0	0.373901	0.985078				3	0	0	2.17801	4.33333	0	0	0	0.373901	0.692308	#DIV/0!	#DIV/0!	#DIV/0!
1086	1887	A0A287AWQ9|A0A287AWQ9_PIG	TRAPPC3	Trafficking protein particle complex subunit OS=Sus scrofa OX=9823 GN=TRAPPC3 PE=1 SV=1	20290	endoplasmic reticulum to Golgi vesicle-mediated transport [GO:0006888]; intra-Golgi vesicle-mediated transport [GO:0006891]	cis-Golgi network membrane [GO:0033106]; cytosol [GO:0005829]; endoplasmic reticulum [GO:0005783]; Golgi apparatus [GO:0005794]; Golgi membrane [GO:0000139]; TRAPP complex [GO:0030008]		0	0	0	0	0	0	0	5	0	0	0	0	0	0	0	4.77215	0.373901				0	0	0	0	0	0	0	0	6.45963	0.373901	#DIV/0!	#DIV/0!	#DIV/0!	0
76	977	A0A287AWU6|A0A287AWU6_PIG	KRT73	Keratin 73 OS=Sus scrofa OX=9823 GN=KRT73 PE=3 SV=1	58940		keratin filament [GO:0045095]	structural molecule activity [GO:0005198]	74	115	27	20	0	0	29	24	74	45.7469	0	24.9104	175.113	26.3755	0	22.9063	0.671539	0.422584	1.73445		1.08749	74	19.9858	0	31.5812	249.167	16.8421	0	31.0062	0.927851	0.29699	1.18665	#DIV/0!	1.01854
580	2216	A0A287AWW1|A0A287AWW1_PIG	SEPTIN8	Septin 8 OS=Sus scrofa OX=9823 GN=SEPT8 PE=1 SV=1	55764	cytoskeleton-dependent cytokinesis [GO:0061640]	microtubule cytoskeleton [GO:0015630]; septin complex [GO:0031105]; septin ring [GO:0005940]	GTPase activity [GO:0003924]; GTP binding [GO:0005525]	0	0	0	0	0	0	13	5	0	0	0	11.1667	0	0	0	4.77215	0.626337				2.33998	0	0	0	14.1571	0	0	0	6.45963	0.646779	#DIV/0!	#DIV/0!	#DIV/0!	2.19162
522	657	A0A287AWY0|A0A287AWY0_PIG	NME7	NME/NM23 family member 7 OS=Sus scrofa OX=9823 GN=NME7 PE=3 SV=1	39668	CTP biosynthetic process [GO:0006241]; GTP biosynthetic process [GO:0006183]; UTP biosynthetic process [GO:0006228]		ATP binding [GO:0005524]; metal ion binding [GO:0046872]; nucleoside diphosphate kinase activity [GO:0004550]	15	4	3	4	11	1	0	0	15	5.08299	15.726	0	6.09089	5.2751	1.233	0	0.385678	2.4627	0.963581	12.7543		15	2.22064	20.2478	0	8.66667	3.36842	2.14433	0	0.432742	1.73077	0.659253	9.44248	#DIV/0!
198	2164	A0A287AWZ4|A0A287AWZ4_PIG	LOC100517051	Lysozyme OS=Sus scrofa OX=9823 PE=1 SV=1	8210			lysozyme activity [GO:0003796]	32	38	72	104	143	117	39	63	32	121.992	204.438	33.5001	57.8634	137.153	144.261	60.1291	0.91845	0.553026	0.88946	1.41714	0.557137	32	53.2954	263.221	42.4712	82.3333	87.5789	250.887	81.3913	0.834102	0.388664	0.608541	1.04916	0.521815
1351	2643	A0A287AX51|A0A287AX51_PIG	EPS15	Epidermal growth factor receptor pathway substrate 15 OS=Sus scrofa OX=9823 GN=EPS15 PE=1 SV=1	96826			calcium ion binding [GO:0005509]	0	0	0	0	0	0	0	2	0	0	0	0	0	0	0	1.90886	0.373901				0	0	0	0	0	0	0	0	2.58385	0.373901	#DIV/0!	#DIV/0!	#DIV/0!	0
1089	2386	A0A287AX62|A0A287AX62_PIG	TGM5	Transglutaminase 5 OS=Sus scrofa OX=9823 GN=TGM5 PE=4 SV=1	79586	peptide cross-linking [GO:0018149]		metal ion binding [GO:0046872]; protein-glutamine gamma-glutamyltransferase activity [GO:0003810]	0	4	0	0	0	0	0	0	0	0	0	0	6.09089	0	0	0	#DIV/0!	0				0	0	0	0	8.66667	0	0	0	#DIV/0!	0	#DIV/0!	#DIV/0!	#DIV/0!
681	2152	A0A287AX65|A0A287AX65_PIG	MORN2	MORN repeat containing 2 OS=Sus scrofa OX=9823 GN=MORN2 PE=4 SV=1	9455				0	0	0	0	0	0	10	4	0	0	0	8.58978	0	0	0	3.81772	0.638399				2.24998	0	0	0	10.8901	0	0	0	5.1677	0.659739	#DIV/0!	#DIV/0!	#DIV/0!	2.10733
238	1900	A0A287AXD4|A0A287AXD4_PIG	KRT23	Keratin 23 OS=Sus scrofa OX=9823 GN=KRT23 PE=3 SV=1	43180		intermediate filament [GO:0005882]	structural molecule activity [GO:0005198]	19	36	0	0	0	0	15	10	19	0	0	12.8847	54.818	0	0	9.5443	0.845155	0.346602			1.34999	19	0	0	16.3351	78	0	0	12.9193	0.877674	0.24359	#DIV/0!	#DIV/0!	1.2644
1304	2310	A0A287AXH2|A0A287AXH2_PIG		Uncharacterized protein OS=Sus scrofa OX=9823 PE=4 SV=1	31685			metal ion binding [GO:0046872]; phosphatase activity [GO:0016791]	3	0	2	6	0	0	0	0	3	3.38866	0	0	0	7.91265	0	0	0.626973		0.428258			3	1.48043	0	0	0	5.05263	0	0	0.534695	#DIV/0!	0.293001	#DIV/0!	#DIV/0!
956	2068	A0A287AXI2|A0A287AXI2_PIG	ATP6V1C1	V-type proton ATPase subunit C OS=Sus scrofa OX=9823 GN=ATP6V1C1 PE=1 SV=1	44010		proton-transporting V-type ATPase, V1 domain [GO:0033180]	proton transmembrane transporter activity [GO:0015078]	0	0	0	3	0	0	0	0	0	0	0	0	0	3.95633	0	0	0.373901		0			0	0	0	0	0	2.52632	0	0	0.373901	#DIV/0!	0	#DIV/0!	#DIV/0!
376	429	A0A287AXJ7|A0A287AXJ7_PIG	ISYNA1	Inositol-3-phosphate synthase 1 OS=Sus scrofa OX=9823 GN=ISYNA1 PE=4 SV=1	60785	inositol biosynthetic process [GO:0006021]; phospholipid biosynthetic process [GO:0008654]		inositol-3-phosphate synthase activity [GO:0004512]	22	8	1	10	4	24	2	19	22	1.69433	5.71854	1.71796	12.1818	13.1878	29.5919	18.1342	0.0266455	1.80598	0.128478	0.193246	0.0947359	22	0.740214	7.36283	2.17801	17.3333	8.42105	51.4639	24.5466	0.123819	1.26923	0.0879004	0.143068	0.0887297
668	2297	A0A287AXL2|A0A287AXL2_PIG	SCAMP2	Secretory carrier-associated membrane protein OS=Sus scrofa OX=9823 GN=SCAMP2 PE=1 SV=1	36712	protein transport [GO:0015031]	integral component of membrane [GO:0016021]; recycling endosome membrane [GO:0055038]; trans-Golgi network membrane [GO:0032588]		7	6	0	0	0	0	0	0	7	0	0	0	9.13633	0	0	0	#DIV/0!	0.766172				7	0	0	0	13	0	0	0	#DIV/0!	0.538462	#DIV/0!	#DIV/0!	#DIV/0!
246	411	A0A287AXR5|A0A287AXR5_PIG	YWHAZ	Tyrosine 3-monooxygenase/tryptophan 5-monooxygenase activation protein zeta OS=Sus scrofa OX=9823 GN=YWHAZ PE=1 SV=1	26683			protein domain specific binding [GO:0019904]	0	0	19	21	0	0	0	0	0	32.1923	0	0	0	27.6943	0	0	0.920744		1.16242			0	14.0641	0	0	0	17.6842	0	0	0.880473	#DIV/0!	0.795289	#DIV/0!	#DIV/0!
886	3209	A0A287AXS4|A0A287AXS4_PIG	LOC110258651	Uncharacterized protein OS=Sus scrofa OX=9823 GN=LOC110258651 PE=3 SV=1	16691	defense response [GO:0006952]	extracellular region [GO:0005576]		0	0	1	3	0	6	0	0	0	1.69433	0	0	0	3.95633	7.39799	0	0.21896		0.428258	0		0	0.740214	0	0	0	2.52632	12.866	0	0.283245	#DIV/0!	0.293001	0	#DIV/0!
398	1221	A0A287AXS7|A0A287AXS7_PIG	SLC25A6	ADP/ATP translocase 3 OS=Sus scrofa OX=9823 GN=SLC25A6 PE=3 SV=1	32920		integral component of membrane [GO:0016021]; mitochondrial inner membrane [GO:0005743]	transmembrane transporter activity [GO:0022857]	0	0	13	8	0	0	0	0	0	22.0263	0	0	0	10.5502	0	0	0.662903		2.08776			0	9.62278	0	0	0	6.73684	0	0	0.818019	#DIV/0!	1.42838	#DIV/0!	#DIV/0!
819	1850	A0A287AXX0|A0A287AXX0_PIG	ADK	Adenosine kinase OS=Sus scrofa OX=9823 GN=ADK PE=1 SV=1	40495	dATP biosynthetic process [GO:0006175]; purine ribonucleoside salvage [GO:0006166]	cytosol [GO:0005829]; nucleoplasm [GO:0005654]	adenosine kinase activity [GO:0004001]	4	4	0	0	0	0	0	0	4	0	0	0	6.09089	0	0	0	#DIV/0!	0.656719				4	0	0	0	8.66667	0	0	0	#DIV/0!	0.461538	#DIV/0!	#DIV/0!	#DIV/0!
1025	2187	A0A287AY28|A0A287AY28_PIG	DYNC1I2	Uncharacterized protein OS=Sus scrofa OX=9823 GN=DYNC1I2 PE=1 SV=1	68350	microtubule-based movement [GO:0007018]; positive regulation of ATP-dependent microtubule motor activity, plus-end-directed [GO:2000582]	cytoplasmic dynein complex [GO:0005868]	dynein heavy chain binding [GO:0045504]; dynein light chain binding [GO:0045503]	0	0	0	0	0	0	5	0	0	0	0	4.29489	0	0	0	0	0.373901					0	0	0	5.44503	0	0	0	0	0.373901	#DIV/0!	#DIV/0!	#DIV/0!	#DIV/0!
[truncated: 2,403 more rows]

## Sheet: Acrosin Normalization
								original PSMs								normalized PSMs												Normalized based on acrosin (P08001)								Based on normalization of acrosin
					Gene ontology			716		916		1112		1212		716		916		1112		1212		Ratio (cap/ej)				716		916		1112		1212		Ratio (cap/ej)
[truncated: 9 more rows]

## Sheet: ttest, P<0.05
Gene names	Protein names	uniprot.org Entry	Avg. Mass	Molecular function	Cellular component	Reference
[truncated: 132 more rows]
