# Supplementary material for: Zinc is a master-regulator of sperm function associated with binding, motility, and metabolic modulation during porcine sperm capacitation
Source: Commun Biol. 2022 Jun 3;5:538. doi: 10.1038/s42003-022-03485-8 (PMC9166710; doi:10.1038/s42003-022-03485-8)
Supplement: Supplementary file 5 — Supplementary Data 2 [file 42003_2022_3485_MOESM5_ESM.xlsx]

## Sheet: predict_michal_dataset>0.5
protein	seq	aa	score
>A0A068C697	45	H	0.57
>A0A068C697	83	H	0.52
>A0A068C697	109	H	0.61			Row Labels	Count of protein					Count of protein			Freq
>A0A068C697	125	H	0.71			>A0A068C697	30					30			1		Bin	Frequency		Bin	Frequency	Bin	Frequency
>A0A068C697	150	H	0.74			>A0A068CA64	13					13			2		1	25		1	25	1-5	273
>A0A068C697	171	H	0.63			>A0A076E9V3	10					10			3		2	48		2	48	6-10	547
>A0A068C697	185	C	0.75			>A0A076EBZ3	15					15			4		3	44		3	44	11-15	564
>A0A068C697	193	H	0.7			>A0A076ED64	15					15			5		4	66		4	66	16-20	454
>A0A068C697	340	C	0.84			>A0A076ED92	15					15			6		5	90		5	90	21-25	306
>A0A068C697	344	C	0.84			>A0A076J9Y9	9					9			7		6	89		6	89	26-30	212
>A0A068C697	349	H	0.83			>A0A077ERI3	10					10			8		7	114		7	114	31-35	145
>A0A068C697	351	H	0.7			>A0A077ES84	9					9			9		8	117		8	117	36-40	101
>A0A068C697	435	H	0.54			>A0A077EVJ9	15					15			10		9	103		9	103	41-45	89
>A0A068C697	453	H	0.68			>A0A077EVS0	15					15			11		10	124		10	124	46-49	52
>A0A068C697	479	H	0.67			>A0A0A7HF29	18					18			12		11	113		11	113	50+	304
>A0A068C697	507	H	0.5			>A0A0A8IK66	3					3			13		12	100		12	100
>A0A068C697	791	C	0.7			>A0A0B8RS75	9					9			14		13	108		13	108
>A0A068C697	804	H	0.81			>A0A0B8RSA4	20					20			15		14	96		14	96
>A0A068C697	806	H	0.77			>A0A0B8RSA5	7					7			16		15	147		15	147
>A0A068C697	822	H	0.73			>A0A0B8RSC2	6					6			17		16	113		16	113
>A0A068C697	824	H	0.76			>A0A0B8RSC7	14					14			18		17	93		17	93
>A0A068C697	841	H	0.5			>A0A0B8RSF3	35					35			19		18	82		18	82
>A0A068C697	884	H	0.74			>A0A0B8RSG1	25					25			20		19	89		19	89
>A0A068C697	887	H	0.78			>A0A0B8RSH5	58					58			21		20	77		20	77
>A0A068C697	888	C	0.79			>A0A0B8RSJ1	19					19			22		21	55		21	55
>A0A068C697	890	D	0.51			>A0A0B8RSP0	23					23			23		22	70		22	70
>A0A068C697	901	C	0.78			>A0A0B8RSP3	26					26			24		23	62		23	62
>A0A068C697	908	C	0.79			>A0A0B8RSX6	108					108			25		24	58		24	58
>A0A068C697	914	H	0.84			>A0A0B8RSY9	10					10			26		25	61		25	61
>A0A068C697	915	C	0.63			>A0A0B8RT13	7					7			27		26	51		26	51
>A0A068CA64	4	C	0.79			>A0A0B8RT34	38					38			28		27	39		27	39
>A0A068CA64	24	C	0.76			>A0A0B8RT59	55					55			29		28	40		28	40
>A0A068CA64	131	H	0.56			>A0A0B8RT73	5					5			30		29	47		29	47
>A0A068CA64	256	C	0.77			>A0A0B8RT86	44					44			31		30	35		30	35
>A0A068CA64	317	C	0.68			>A0A0B8RT95	12					12			32		31	37		31	37
>A0A068CA64	438	D	0.52			>A0A0B8RTA2	11					11			33		32	37		32	37
>A0A068CA64	441	C	0.73			>A0A0B8RTA5	37					37			34		33	20		33	20
>A0A068CA64	444	D	0.54			>A0A0B8RTA8	16					16			35		34	27		34	27
>A0A068CA64	454	H	0.67			>A0A0B8RTB9	31					31			36		35	24		35	24
>A0A068CA64	455	H	0.78			>A0A0B8RTC3	12					12			37		36	30		36	30
>A0A068CA64	457	H	0.78			>A0A0B8RTD1	12					12			38		37	21		37	21
>A0A068CA64	598	H	0.65			>A0A0B8RTH9	13					13			39		38	17		38	17
>A0A068CA64	611	H	0.7			>A0A0B8RTL5	12					12			40		39	16		39	16
>A0A076E9V3	22	H	0.77			>A0A0B8RTN5	5					5			41		40	17		40	17
>A0A076E9V3	24	H	0.73			>A0A0B8RTN9	42					42			42		41	23		41	23
>A0A076E9V3	26	H	0.78			>A0A0B8RTQ6	34					34			43		42	15		42	15
>A0A076E9V3	52	H	0.52			>A0A0B8RTW2	5					5			44		43	15		43	15
>A0A076E9V3	102	H	0.59			>A0A0B8RTX1	21					21			45		44	24		44	24
>A0A076E9V3	161	H	0.55			>A0A0B8RTX7	13					13			46		45	12		45	12
>A0A076E9V3	196	C	0.89			>A0A0B8RTY2	12					12			47		46	12		46	12
>A0A076E9V3	198	E	0.56			>A0A0B8RTY4	21					21			48		47	13		47	13
>A0A076E9V3	200	C	0.88			>A0A0B8RTY5	11					11			49		48	18		48	18
>A0A076E9V3	204	H	0.75			>A0A0B8RVD2	5					5			50		49	9		49	9
>A0A076EBZ3	56	H	0.6			>A0A0B8RVD8	8					8			51		50+	304		50+	304
>A0A076EBZ3	109	H	0.61			>A0A0B8RVG5	8					8			52
>A0A076EBZ3	159	H	0.5			>A0A0B8RVJ1	24					24			53
>A0A076EBZ3	192	H	0.63			>A0A0B8RVJ2	4					4			54
>A0A076EBZ3	208	C	0.79			>A0A0B8RVN3	10					10			55
>A0A076EBZ3	230	H	0.61			>A0A0B8RVQ4	31					31			56
>A0A076EBZ3	248	H	0.62			>A0A0B8RVT0	28					28			57
>A0A076EBZ3	279	C	0.78			>A0A0B8RVT7	50					50			58
>A0A076EBZ3	291	C	0.76			>A0A0B8RVV9	93					93			59
>A0A076EBZ3	328	H	0.7			>A0A0B8RVW2	146					146			60
>A0A076EBZ3	330	C	0.82			>A0A0B8RVW4	15					15			61
>A0A076EBZ3	332	H	0.71			>A0A0B8RVW6	11					11			62
>A0A076EBZ3	342	C	0.78			>A0A0B8RW24	5					5			63
>A0A076EBZ3	348	H	0.7			>A0A0B8RW53	40					40			64
>A0A076EBZ3	605	H	0.59			>A0A0B8RZ10	44					44			65
>A0A076ED64	56	H	0.63			>A0A0B8RZ36	78					78			66
>A0A076ED64	109	H	0.61			>A0A0B8RZ38	44					44			67
>A0A076ED64	159	H	0.5			>A0A0B8RZ72	8					8			68
>A0A076ED64	192	H	0.63			>A0A0B8RZ88	30					30			69
>A0A076ED64	208	C	0.79			>A0A0B8RZA3	1					1			70
>A0A076ED64	230	H	0.61			>A0A0B8RZA9	18					18			71
>A0A076ED64	248	H	0.62			>A0A0B8RZB4	94					94			72
>A0A076ED64	279	C	0.78			>A0A0B8RZH4	36					36			73
>A0A076ED64	291	C	0.76			>A0A0B8RZH9	42					42			74
>A0A076ED64	328	H	0.7			>A0A0B8RZJ3	23					23			75
>A0A076ED64	330	C	0.82			>A0A0B8RZJ8	23					23			76
>A0A076ED64	332	H	0.71			>A0A0B8RZK8	9					9			77
>A0A076ED64	342	C	0.78			>A0A0B8RZM8	32					32			78
>A0A076ED64	348	H	0.7			>A0A0B8RZQ2	10					10			79
>A0A076ED64	605	H	0.6			>A0A0B8RZS4	17					17			80
>A0A076ED92	56	H	0.63			>A0A0B8RZS5	31					31			81
>A0A076ED92	109	H	0.61			>A0A0B8RZS7	16					16			82
>A0A076ED92	159	H	0.5			>A0A0B8RZS8	25					25			83
>A0A076ED92	192	H	0.63			>A0A0B8RZZ6	28					28			84
>A0A076ED92	208	C	0.79			>A0A0B8S031	25					25			85
>A0A076ED92	230	H	0.61			>A0A0B8S047	20					20			86
>A0A076ED92	248	H	0.62			>A0A0B8S051	13					13			87
>A0A076ED92	279	C	0.78			>A0A0B8S072	10					10			88
>A0A076ED92	291	C	0.76			>A0A0B8S073	34					34			89
>A0A076ED92	328	H	0.7			>A0A0B8S076	15					15			90
>A0A076ED92	330	C	0.82			>A0A0B8S078	22					22			91
>A0A076ED92	332	H	0.71			>A0A0B8S099	17					17			92
>A0A076ED92	342	C	0.78			>A0A0B8S0A2	8					8			93
>A0A076ED92	348	H	0.7			>A0A0B8S0B1	15					15			94
>A0A076ED92	605	H	0.6			>A0A0B8S0B6	12					12			95
>A0A076J9Y9	22	H	0.77			>A0A0B8S0C2	16					16			96
>A0A076J9Y9	24	H	0.73			>A0A0B8S0C5	36					36			97
>A0A076J9Y9	26	H	0.78			>A0A0B8S0C6	25					25			98
>A0A076J9Y9	102	H	0.62			>A0A0D5BWD2	15					15			99
>A0A076J9Y9	161	H	0.55			>A0A0D6A5J1	14					14			100
>A0A076J9Y9	196	C	0.89			>A0A0E3N5D6	10					10			101
>A0A076J9Y9	198	E	0.55			>A0A0K0KW08	16					16			102
>A0A076J9Y9	200	C	0.88			>A0A0K1TQQ7	10					10			103
>A0A076J9Y9	204	H	0.75			>A0A0K1TQS4	21					21			104
>A0A077ERI3	22	H	0.77			>A0A140TAL0	21					21			105
>A0A077ERI3	24	H	0.73			>A0A160EDV0	15					15			106
>A0A077ERI3	26	H	0.78			>A0A173G6G4	16					16			107
>A0A077ERI3	102	H	0.62			>A0A173G6G7	29					29			108
>A0A077ERI3	161	H	0.65			>A0A173G6G9	13					13			109
>A0A077ERI3	172	C	0.76			>A0A173G6H3	25					25			110
>A0A077ERI3	194	C	0.89			>A0A173G6H5	14					14			111
>A0A077ERI3	196	E	0.56			>A0A1B2TT50	19					19			112
>A0A077ERI3	198	C	0.88			>A0A1B2TT55	11					11			113
>A0A077ERI3	202	H	0.75			>A0A1B2TT62	8					8			114
>A0A077ES84	22	H	0.77			>A0A1B3B5W3	1					1			115
>A0A077ES84	24	H	0.73			>A0A1D8DAL4	15					15			116
>A0A077ES84	26	H	0.78			>A0A1S6L948	16					16			117
>A0A077ES84	102	H	0.63			>A0A1S6L959	16					16			118
>A0A077ES84	161	H	0.55			>A0A1S6L960	16					16			119
>A0A077ES84	196	C	0.89			>A0A1S6L967	16					16			120
>A0A077ES84	198	E	0.56			>A0A1W6CGD2	15					15			121
>A0A077ES84	200	C	0.88			>A0A1W6CGD9	15					15			122
>A0A077ES84	204	H	0.75			>A0A218PI30	49					49			123
>A0A077EVJ9	56	H	0.67			>A0A286ZFW3	36					36			124
>A0A077EVJ9	109	H	0.61			>A0A286ZHV7	384					384			125
>A0A077EVJ9	159	H	0.5			>A0A286ZI52	5					5			126
>A0A077EVJ9	192	H	0.61			>A0A286ZI81	11					11			127
>A0A077EVJ9	208	C	0.8			>A0A286ZI97	13					13			128
>A0A077EVJ9	230	H	0.61			>A0A286ZIC1	17					17			129
>A0A077EVJ9	248	H	0.62			>A0A286ZID6	9					9			130
>A0A077EVJ9	279	C	0.78			>A0A286ZIE6	9					9			131
>A0A077EVJ9	291	C	0.76			>A0A286ZIF1	17					17			132
>A0A077EVJ9	328	H	0.7			>A0A286ZIH0	11					11			133
>A0A077EVJ9	330	C	0.82			>A0A286ZIH8	82					82			134
>A0A077EVJ9	332	H	0.71			>A0A286ZIJ9	35					35			135
>A0A077EVJ9	342	C	0.78			>A0A286ZIK3	27					27			136
>A0A077EVJ9	348	H	0.7			>A0A286ZIK8	41					41			137
>A0A077EVJ9	605	H	0.6			>A0A286ZIL9	51					51			138
>A0A077EVS0	56	H	0.66			>A0A286ZIM7	14					14			139
>A0A077EVS0	109	H	0.61			>A0A286ZIM8	12					12			140
>A0A077EVS0	159	H	0.5			>A0A286ZIQ2	9					9			141
>A0A077EVS0	192	H	0.61			>A0A286ZIR3	36					36			142
>A0A077EVS0	208	C	0.79			>A0A286ZIS0	11					11			143
>A0A077EVS0	230	H	0.61			>A0A286ZIX1	12					12			144
>A0A077EVS0	248	H	0.62			>A0A286ZIY0	12					12			145
>A0A077EVS0	279	C	0.77			>A0A286ZIZ7	21					21			146
>A0A077EVS0	291	C	0.76			>A0A286ZJ16	14					14			147
>A0A077EVS0	328	H	0.7			>A0A286ZJ53	7					7			148
>A0A077EVS0	330	C	0.82			>A0A286ZJ59	47					47			149
>A0A077EVS0	332	H	0.71			>A0A286ZJ63	21					21			150
>A0A077EVS0	342	C	0.78			>A0A286ZJ74	46					46			151
>A0A077EVS0	348	H	0.7			>A0A286ZJ82	16					16			152
>A0A077EVS0	605	H	0.6			>A0A286ZJB1	15					15			153
>A0A0A7HF29	62	H	0.7			>A0A286ZJD8	15					15			154
>A0A0A7HF29	87	H	0.77			>A0A286ZJK1	138					138			155
>A0A0A7HF29	89	C	0.81			>A0A286ZJK2	10					10			156
>A0A0A7HF29	155	H	0.62			>A0A286ZJL5	2					2			157
>A0A0A7HF29	158	H	0.65			>A0A286ZJQ0	2					2			158
>A0A0A7HF29	170	C	0.54			>A0A286ZJQ4	52					52			159
>A0A0A7HF29	191	C	0.91			>A0A286ZJR3	26					26			160
>A0A0A7HF29	194	C	0.93			>A0A286ZJT1	24					24			161
>A0A0A7HF29	200	C	0.8			>A0A286ZJU5	8					8			162
>A0A0A7HF29	221	C	0.58			>A0A286ZJV6	14					14			163
>A0A0A7HF29	234	C	0.72			>A0A286ZJX9	44					44			164
>A0A0A7HF29	299	H	0.51			>A0A286ZK35	9					9			165
>A0A0A7HF29	320	C	0.7			>A0A286ZK47	238					238			166
>A0A0A7HF29	321	H	0.5			>A0A286ZK49	59					59			167
>A0A0A7HF29	354	C	0.71			>A0A286ZKD4	13					13			168
>A0A0A7HF29	372	H	0.72			>A0A286ZKF3	32					32			169
>A0A0A7HF29	389	H	0.53			>A0A286ZKH3	7					7			170
>A0A0A7HF29	585	H	0.55			>A0A286ZKJ1	11					11			171
>A0A0A8IK66	15	C	0.71			>A0A286ZKK0	17					17			172
>A0A0A8IK66	75	H	0.67			>A0A286ZKQ1	22					22			173
>A0A0A8IK66	80	H	0.59			>A0A286ZKQ7	19					19			174
>A0A0B8RS75	14	C	0.7			>A0A286ZKR3	54					54			175
>A0A0B8RS75	35	H	0.55			>A0A286ZKS7	28					28			176
>A0A0B8RS75	43	C	0.77			>A0A286ZKT4	191					191			177
>A0A0B8RS75	46	E	0.64			>A0A286ZKW0	40					40			178
>A0A0B8RS75	47	E	0.68			>A0A286ZKX0	37					37			179
>A0A0B8RS75	49	H	0.8			>A0A286ZKX2	16					16			180
>A0A0B8RS75	73	H	0.64			>A0A286ZL11	17					17			181
>A0A0B8RS75	108	C	0.73			>A0A286ZL51	3					3			182
>A0A0B8RS75	196	C	0.67			>A0A286ZL79	16					16			183
>A0A0B8RSA4	59	C	0.68			>A0A286ZL94	12					12			184
>A0A0B8RSA4	65	D	0.52			>A0A286ZLB3	38					38			185
>A0A0B8RSA4	67	H	0.7			>A0A286ZLF0	15					15			186
>A0A0B8RSA4	84	C	0.75			>A0A286ZLH1	29					29			187
>A0A0B8RSA4	98	C	0.8			>A0A286ZLI8	19					19			188
>A0A0B8RSA4	99	D	0.55			>A0A286ZLJ5	109					109			189
>A0A0B8RSA4	108	C	0.8			>A0A286ZLL3	14					14			190
>A0A0B8RSA4	124	D	0.51			>A0A286ZLL7	2					2			191
>A0A0B8RSA4	128	C	0.85			>A0A286ZLN2	137					137			192
>A0A0B8RSA4	131	H	0.82			>A0A286ZLP7	12					12			193
>A0A0B8RSA4	212	H	0.62			>A0A286ZM06	28					28			194
>A0A0B8RSA4	315	H	0.59			>A0A286ZM99	29					29			195
>A0A0B8RSA4	317	C	0.84			>A0A286ZMA6	21					21			196
>A0A0B8RSA4	340	C	0.79			>A0A286ZMB2	10					10			197
>A0A0B8RSA4	344	E	0.61			>A0A286ZMD9	7					7			198
>A0A0B8RSA4	348	C	0.86			>A0A286ZMI3	62					62			199
>A0A0B8RSA4	350	D	0.62			>A0A286ZMW4	33					33			200
>A0A0B8RSA4	351	H	0.87			>A0A286ZN09	38					38			201
>A0A0B8RSA4	359	H	0.6			>A0A286ZN24	19					19			202
>A0A0B8RSA4	368	C	0.81			>A0A286ZN52	8					8			203
>A0A0B8RSA5	52	C	0.77			>A0A286ZN81	56					56			204
>A0A0B8RSA5	55	E	0.5			>A0A286ZNC7	66					66			205
>A0A0B8RSA5	62	H	0.58			>A0A286ZND5	10					10			206
>A0A0B8RSA5	70	C	0.86			>A0A286ZNE9	12					12			207
>A0A0B8RSA5	75	C	0.82			>A0A286ZNH2	8					8			208
>A0A0B8RSA5	92	H	0.59			>A0A286ZNI2	40					40			209
>A0A0B8RSA5	99	H	0.64			>A0A286ZNI7	21					21			210
>A0A0B8RSC2	21	C	0.67			>A0A286ZNL3	13					13			211
>A0A0B8RSC2	35	H	0.61			>A0A286ZNM0	34					34			212
>A0A0B8RSC2	107	H	0.67			>A0A286ZNN4	9					9			213
>A0A0B8RSC2	141	H	0.66			>A0A286ZNR2	109					109			214
>A0A0B8RSC2	211	C	0.77			>A0A286ZNV6	39					39			215
>A0A0B8RSC2	212	C	0.58			>A0A286ZNX3	20					20			216
>A0A0B8RSC7	62	H	0.57			>A0A286ZNY1	25					25			217
>A0A0B8RSC7	78	H	0.53			>A0A286ZP00	14					14			218
>A0A0B8RSC7	118	H	0.65			>A0A286ZP26	21					21			219
>A0A0B8RSC7	210	C	0.71			>A0A286ZP27	10					10			220
>A0A0B8RSC7	214	H	0.77			>A0A286ZP34	49					49			221
>A0A0B8RSC7	232	H	0.6			>A0A286ZP38	13					13			222
>A0A0B8RSC7	242	H	0.63			>A0A286ZP67	29					29			223
>A0A0B8RSC7	260	H	0.66			>A0A286ZP69	12					12			224
>A0A0B8RSC7	319	H	0.53			>A0A286ZP85	42					42			225
>A0A0B8RSC7	453	H	0.62			>A0A286ZPA9	7					7			226
>A0A0B8RSC7	477	H	0.66			>A0A286ZPE3	8					8			227
>A0A0B8RSC7	483	C	0.82			>A0A286ZPG4	82					82			228
>A0A0B8RSC7	485	D	0.76			>A0A286ZPH4	10					10			229
>A0A0B8RSC7	487	H	0.88			>A0A286ZPL6	12					12			230
>A0A0B8RSF3	34	H	0.59			>A0A286ZPP9	37					37			231
>A0A0B8RSF3	47	C	0.69			>A0A286ZPR5	19					19			232
>A0A0B8RSF3	59	H	0.56			>A0A286ZPR8	8					8			233
>A0A0B8RSF3	84	C	0.69			>A0A286ZPS3	47					47			234
>A0A0B8RSF3	93	H	0.73			>A0A286ZPT0	41					41			235
>A0A0B8RSF3	165	H	0.58			>A0A286ZPT6	9					9			236
>A0A0B8RSF3	171	H	0.68			>A0A286ZQ07	19					19			237
>A0A0B8RSF3	233	C	0.81			>A0A286ZQ47	36					36			238
>A0A0B8RSF3	239	C	0.82			>A0A286ZQ50	64					64			239
>A0A0B8RSF3	260	H	0.83			>A0A286ZQ54	43					43			240
>A0A0B8RSF3	262	C	0.83			>A0A286ZQ62	24					24			241
>A0A0B8RSF3	264	H	0.76			>A0A286ZQ79	10					10			242
>A0A0B8RSF3	330	H	0.6			>A0A286ZQC1	9					9			243
>A0A0B8RSF3	356	C	0.8			>A0A286ZQC7	5					5			244
>A0A0B8RSF3	363	D	0.5			>A0A286ZQE4	17					17			245
>A0A0B8RSF3	366	C	0.79			>A0A286ZQN9	17					17			246
>A0A0B8RSF3	404	H	0.55			>A0A286ZQQ8	5					5			247
>A0A0B8RSF3	476	H	0.62			>A0A286ZQW4	62					62			248
>A0A0B8RSF3	512	E	0.64			>A0A286ZQY1	141					141			249
>A0A0B8RSF3	515	C	0.76			>A0A286ZQY6	16					16			250
>A0A0B8RSF3	516	C	0.83			>A0A286ZQZ7	22					22			251
>A0A0B8RSF3	518	E	0.6			>A0A286ZR68	19					19			252
>A0A0B8RSF3	521	C	0.86			>A0A286ZRB3	2					2			253
>A0A0B8RSF3	575	C	0.73			>A0A286ZRC7	36					36			254
>A0A0B8RSF3	596	H	0.75			>A0A286ZRH7	8					8			255
>A0A0B8RSF3	597	C	0.6			>A0A286ZRI5	10					10			256
>A0A0B8RSF3	652	C	0.72			>A0A286ZRI7	4					4			257
>A0A0B8RSF3	670	H	0.56			>A0A286ZRJ1	8					8			258
>A0A0B8RSF3	734	C	0.74			>A0A286ZRJ3	15					15			259
>A0A0B8RSF3	774	H	0.66			>A0A286ZRK1	16					16			260
>A0A0B8RSF3	810	H	0.72			>A0A286ZRL1	9					9			261
>A0A0B8RSF3	812	C	0.83			>A0A286ZRQ7	17					17			262
>A0A0B8RSF3	817	H	0.82			>A0A286ZRR3	26					26			263
>A0A0B8RSF3	863	H	0.54			>A0A286ZRV9	8					8			264
>A0A0B8RSF3	876	H	0.67			>A0A286ZRX4	19					19			265
>A0A0B8RSG1	117	H	0.62			>A0A286ZRY7	14					14			266
>A0A0B8RSG1	149	H	0.6			>A0A286ZRZ7	44					44			267
>A0A0B8RSG1	168	C	0.72			>A0A286ZS39	248					248			268
>A0A0B8RSG1	184	C	0.83			>A0A286ZS40	11					11			269
>A0A0B8RSG1	189	H	0.85			>A0A286ZS76	18					18			270
>A0A0B8RSG1	191	H	0.84			>A0A286ZS87	132					132			271
>A0A0B8RSG1	193	H	0.78			>A0A286ZSD6	27					27			272
>A0A0B8RSG1	226	C	0.75			>A0A286ZSD7	5					5			273
>A0A0B8RSG1	233	H	0.56			>A0A286ZSF9	19					19			274
>A0A0B8RSG1	252	C	0.76			>A0A286ZSM7	19					19			275
>A0A0B8RSG1	268	C	0.8			>A0A286ZSR3	23					23			276
>A0A0B8RSG1	271	E	0.7			>A0A286ZST3	40					40			277
>A0A0B8RSG1	275	H	0.83			>A0A286ZT13	83					83			278
>A0A0B8RSG1	277	H	0.86			>A0A286ZT25	31					31			279
>A0A0B8RSG1	280	E	0.58			>A0A286ZT26	7					7			280
>A0A0B8RSG1	281	C	0.79			>A0A286ZT52	22					22			281
>A0A0B8RSG1	330	C	0.71			>A0A286ZT81	43					43			282
>A0A0B8RSG1	337	H	0.66			>A0A286ZT91	30					30			283
>A0A0B8RSG1	356	C	0.73			>A0A286ZT96	17					17			284
>A0A0B8RSG1	359	D	0.53			>A0A286ZT99	26					26			285
>A0A0B8RSG1	372	C	0.76			>A0A286ZTA4	17					17			286
>A0A0B8RSG1	379	H	0.81			>A0A286ZTA9	27					27			287
>A0A0B8RSG1	381	H	0.8			>A0A286ZTB0	27					27			288
>A0A0B8RSG1	389	H	0.56			>A0A286ZTB6	27					27			289
>A0A0B8RSG1	409	C	0.83			>A0A286ZTC5	44					44			290
>A0A0B8RSH5	4	H	0.62			>A0A286ZTF3	13					13			291
>A0A0B8RSH5	19	H	0.5			>A0A286ZTI3	4					4			292
>A0A0B8RSH5	33	C	0.75			>A0A286ZTJ6	24					24			293
>A0A0B8RSH5	65	C	0.76			>A0A286ZTN4	15					15			294
>A0A0B8RSH5	74	H	0.78			>A0A286ZTN6	141					141			295
>A0A0B8RSH5	80	C	0.77			>A0A286ZTS1	16					16			296
>A0A0B8RSH5	105	H	0.57			>A0A286ZTU0	10					10			297
>A0A0B8RSH5	160	C	0.76			>A0A286ZTV9	29					29			298
>A0A0B8RSH5	173	H	0.59			>A0A286ZTW6	8					8			299
>A0A0B8RSH5	292	H	0.74			>A0A286ZTX1	11					11			300
>A0A0B8RSH5	298	C	0.77			>A0A286ZTY5	19					19			301
>A0A0B8RSH5	332	H	0.6			>A0A286ZTZ3	26					26			302
>A0A0B8RSH5	347	H	0.67			>A0A286ZU05	9					9			303
>A0A0B8RSH5	374	C	0.75			>A0A286ZU25	25					25			304
>A0A0B8RSH5	377	E	0.59			>A0A286ZU72	30					30			305
>A0A0B8RSH5	392	H	0.55			>A0A286ZU97	20					20			306
>A0A0B8RSH5	455	H	0.62			>A0A286ZUA2	6					6			307
>A0A0B8RSH5	580	H	0.61			>A0A286ZUD4	7					7			308
>A0A0B8RSH5	646	E	0.51			>A0A286ZUG8	54					54			309
>A0A0B8RSH5	648	H	0.74			>A0A286ZUI3	15					15			310
>A0A0B8RSH5	650	C	0.79			>A0A286ZUK6	14					14			311
>A0A0B8RSH5	652	E	0.5			>A0A286ZUM8	40					40			312
>A0A0B8RSH5	659	C	0.82			>A0A286ZUN9	14					14			313
>A0A0B8RSH5	660	E	0.54			>A0A286ZUS4	10					10			314
>A0A0B8RSH5	721	C	0.84			>A0A286ZV95	9					9			315
>A0A0B8RSH5	723	C	0.85			>A0A286ZVG0	54					54			316
>A0A0B8RSH5	728	E	0.5			>A0A286ZVG8	15					15			317
>A0A0B8RSH5	764	H	0.54			>A0A286ZVK0	11					11			318
>A0A0B8RSH5	788	E	0.51			>A0A286ZVK5	24					24			319
>A0A0B8RSH5	789	C	0.77			>A0A286ZVL0	29					29			320
>A0A0B8RSH5	828	C	0.78			>A0A286ZVQ0	21					21			321
>A0A0B8RSH5	848	H	0.64			>A0A286ZVS4	16					16			322
>A0A0B8RSH5	864	H	0.51			>A0A286ZVY0	32					32			323
>A0A0B8RSH5	947	C	0.75			>A0A286ZW24	187					187			324
>A0A0B8RSH5	1090	C	0.75			>A0A286ZW54	33					33			325
>A0A0B8RSH5	1136	H	0.65			>A0A286ZW70	2					2			326
>A0A0B8RSH5	1154	H	0.54			>A0A286ZW82	39					39			327
>A0A0B8RSH5	1199	H	0.69			>A0A286ZW89	202					202			328
>A0A0B8RSH5	1362	H	0.69			>A0A286ZWD4	33					33			329
>A0A0B8RSH5	1364	C	0.77			>A0A286ZWG1	35					35			330
>A0A0B8RSH5	1370	E	0.53			>A0A286ZWH7	55					55			331
>A0A0B8RSH5	1378	H	0.59			>A0A286ZWJ1	18					18			332
>A0A0B8RSH5	1441	H	0.53			>A0A286ZWJ3	31					31			333
>A0A0B8RSH5	1544	H	0.77			>A0A286ZWJ9	11					11			334
>A0A0B8RSH5	1546	H	0.73			>A0A286ZWP2	16					16			335
>A0A0B8RSH5	1589	H	0.52			>A0A286ZWP6	11					11			336
>A0A0B8RSH5	1600	H	0.58			>A0A286ZWQ9	12					12			337
>A0A0B8RSH5	1653	C	0.81			>A0A286ZWW2	13					13			338
>A0A0B8RSH5	1655	H	0.68			>A0A286ZX04	13					13			339
>A0A0B8RSH5	1709	C	0.75			>A0A286ZX11	19					19			340
>A0A0B8RSH5	1887	C	0.71			>A0A286ZX26	16					16			341
>A0A0B8RSH5	1890	E	0.5			>A0A286ZX29	16					16			342
>A0A0B8RSH5	1910	C	0.82			>A0A286ZX84	1					1			343
>A0A0B8RSH5	1913	H	0.89			>A0A286ZXI8	34					34			344
>A0A0B8RSH5	1917	C	0.81			>A0A286ZXJ6	32					32			345
>A0A0B8RSH5	1975	H	0.7			>A0A286ZXQ0	24					24			346
>A0A0B8RSH5	1989	C	0.77			>A0A286ZXT7	25					25			347
>A0A0B8RSH5	2000	H	0.64			>A0A286ZXU2	110					110			348
>A0A0B8RSJ1	41	H	0.64			>A0A286ZXU8	27					27			349
>A0A0B8RSJ1	45	H	0.75			>A0A286ZXW1	10					10			350
>A0A0B8RSJ1	49	C	0.77			>A0A286ZY29	38					38			351
>A0A0B8RSJ1	63	H	0.72			>A0A286ZY30	14					14			352
>A0A0B8RSJ1	69	H	0.79			>A0A286ZY86	4					4			353
>A0A0B8RSJ1	72	C	0.82			>A0A286ZY95	145					145			354
>A0A0B8RSJ1	88	H	0.77			>A0A286ZYC3	24					24			355
>A0A0B8RSJ1	92	C	0.76			>A0A286ZYD0	12					12			356
>A0A0B8RSJ1	93	H	0.6			>A0A286ZYE7	16					16			357
>A0A0B8RSJ1	168	C	0.74			>A0A286ZYI4	29					29			358
>A0A0B8RSJ1	194	H	0.53			>A0A286ZYL7	1					1			359
>A0A0B8RSJ1	214	H	0.71			>A0A286ZYM6	7					7			360
>A0A0B8RSJ1	225	H	0.56			>A0A286ZYM9	51					51			361
>A0A0B8RSJ1	253	C	0.63			>A0A286ZYN0	5					5			362
>A0A0B8RSJ1	272	C	0.73			>A0A286ZYP6	10					10			363
>A0A0B8RSJ1	289	C	0.77			>A0A286ZYQ7	5					5			364
>A0A0B8RSJ1	345	H	0.68			>A0A286ZYU8	31					31			365
>A0A0B8RSJ1	355	H	0.66			>A0A286ZYV1	15					15			366
>A0A0B8RSJ1	384	C	0.7			>A0A286ZYY2	5					5			367
>A0A0B8RSP0	45	H	0.74			>A0A286ZZ05	44					44			368
>A0A0B8RSP0	50	C	0.76			>A0A286ZZ76	25					25			369
>A0A0B8RSP0	51	H	0.5			>A0A286ZZ79	25					25			370
>A0A0B8RSP0	57	H	0.61			>A0A286ZZ98	27					27			371
>A0A0B8RSP0	148	H	0.57			>A0A286ZZL7	27					27			372
>A0A0B8RSP0	171	H	0.69			>A0A286ZZN4	16					16			373
>A0A0B8RSP0	176	H	0.69			>A0A286ZZS1	14					14			374
>A0A0B8RSP0	189	C	0.77			>A0A286ZZV9	31					31			375
>A0A0B8RSP0	219	C	0.77			>A0A287A044	15					15			376
>A0A0B8RSP0	252	H	0.63			>A0A287A049	141					141			377
>A0A0B8RSP0	261	H	0.72			>A0A287A074	79					79			378
>A0A0B8RSP0	266	H	0.67			>A0A287A096	6					6			379
>A0A0B8RSP0	338	H	0.64			>A0A287A0D2	51					51			380
>A0A0B8RSP0	376	H	0.78			>A0A287A0U2	43					43			381
>A0A0B8RSP0	378	C	0.86			>A0A287A103	14					14			382
>A0A0B8RSP0	381	E	0.51			>A0A287A139	17					17			383
>A0A0B8RSP0	385	H	0.73			>A0A287A1A7	13					13			384
>A0A0B8RSP0	389	H	0.81			>A0A287A1G6	56					56			385
>A0A0B8RSP0	390	C	0.8			>A0A287A1P5	14					14			386
>A0A0B8RSP0	394	H	0.74			>A0A287A1U0	48					48			387
>A0A0B8RSP0	412	C	0.77			>A0A287A1U2	48					48			388
>A0A0B8RSP0	426	D	0.5			>A0A287A1V5	19					19			389
>A0A0B8RSP0	429	C	0.74			>A0A287A1V9	16					16			390
>A0A0B8RSP3	44	H	0.5			>A0A287A1W9	22					22			391
>A0A0B8RSP3	53	H	0.64			>A0A287A1Y0	37					37			392
>A0A0B8RSP3	54	E	0.56			>A0A287A1Z3	29					29			393
>A0A0B8RSP3	55	D	0.51			>A0A287A231	127					127			394
>A0A0B8RSP3	57	C	0.8			>A0A287A260	10					10			395
>A0A0B8RSP3	59	D	0.57			>A0A287A275	18					18			396
>A0A0B8RSP3	61	D	0.61			>A0A287A286	10					10			397
>A0A0B8RSP3	121	H	0.77			>A0A287A2B2	5					5			398
>A0A0B8RSP3	122	C	0.66			>A0A287A2C3	23					23			399
>A0A0B8RSP3	124	E	0.54			>A0A287A2F2	19					19			400
>A0A0B8RSP3	126	D	0.55			>A0A287A2G9	13					13			401
>A0A0B8RSP3	167	H	0.53			>A0A287A2J3	26					26			402
>A0A0B8RSP3	170	H	0.64			>A0A287A2J9	27					27			403
>A0A0B8RSP3	174	C	0.78			>A0A287A2M2	16					16			404
>A0A0B8RSP3	191	C	0.78			>A0A287A2M6	42					42
>A0A0B8RSP3	228	C	0.83			>A0A287A2N6	22					22
>A0A0B8RSP3	230	H	0.74			>A0A287A2R9	6					6
>A0A0B8RSP3	232	D	0.67			>A0A287A2X0	10					10
>A0A0B8RSP3	248	C	0.77			>A0A287A2X3	34					34
>A0A0B8RSP3	252	H	0.74			>A0A287A2X6	11					11
>A0A0B8RSP3	253	H	0.67			>A0A287A2Y1	15					15
>A0A0B8RSP3	325	C	0.73			>A0A287A2Z1	21					21
>A0A0B8RSP3	337	H	0.54			>A0A287A391	16					16
>A0A0B8RSP3	417	C	0.7			>A0A287A3H4	16					16
>A0A0B8RSP3	456	C	0.76			>A0A287A3J0	189					189
>A0A0B8RSP3	468	H	0.68			>A0A287A3K6	25					25
>A0A0B8RSX6	5	H	0.7			>A0A287A3S5	29					29
>A0A0B8RSX6	53	C	0.84			>A0A287A3T3	36					36
>A0A0B8RSX6	55	E	0.58			>A0A287A3T5	55					55
>A0A0B8RSX6	56	H	0.9			>A0A287A3U6	23					23
>A0A0B8RSX6	59	C	0.84			>A0A287A3W3	16					16
>A0A0B8RSX6	90	H	0.68			>A0A287A3X1	32					32
>A0A0B8RSX6	93	H	0.79			>A0A287A3X9	16					16
>A0A0B8RSX6	205	C	0.85			>A0A287A3Y3	22					22
>A0A0B8RSX6	210	C	0.84			>A0A287A3Y9	17					17
>A0A0B8RSX6	214	D	0.53			>A0A287A424	27					27
>A0A0B8RSX6	255	H	0.59			>A0A287A481	95					95
>A0A0B8RSX6	444	C	0.81			>A0A287A4A5	8					8
>A0A0B8RSX6	454	H	0.71			>A0A287A4B9	21					21
>A0A0B8RSX6	457	H	0.53			>A0A287A4D2	12					12
>A0A0B8RSX6	478	C	0.83			>A0A287A4F4	18					18
>A0A0B8RSX6	483	C	0.82			>A0A287A4J9	22					22
>A0A0B8RSX6	574	C	0.74			>A0A287A4K6	34					34
>A0A0B8RSX6	623	C	0.78			>A0A287A4Q7	33					33
>A0A0B8RSX6	628	D	0.63			>A0A287A4R1	13					13
>A0A0B8RSX6	631	C	0.83			>A0A287A4T2	13					13
>A0A0B8RSX6	646	H	0.75			>A0A287A4W0	121					121
>A0A0B8RSX6	649	C	0.81			>A0A287A4Z2	11					11
>A0A0B8RSX6	652	E	0.5			>A0A287A506	253					253
>A0A0B8RSX6	671	H	0.6			>A0A287A530	19					19
>A0A0B8RSX6	717	C	0.82			>A0A287A531	3					3
>A0A0B8RSX6	720	E	0.59			>A0A287A534	11					11
>A0A0B8RSX6	733	C	0.81			>A0A287A558	27					27
>A0A0B8RSX6	768	H	0.7			>A0A287A597	30					30
>A0A0B8RSX6	787	H	0.51			>A0A287A5F9	29					29
>A0A0B8RSX6	795	D	0.5			>A0A287A5G2	86					86
>A0A0B8RSX6	796	C	0.71			>A0A287A5M7	15					15
>A0A0B8RSX6	810	C	0.71			>A0A287A5R7	13					13
>A0A0B8RSX6	870	H	0.65			>A0A287A5S7	11					11
>A0A0B8RSX6	894	H	0.58			>A0A287A5T4	120					120
>A0A0B8RSX6	928	H	0.51			>A0A287A5U7	31					31
>A0A0B8RSX6	929	H	0.66			>A0A287A5X0	8					8
>A0A0B8RSX6	1018	C	0.8			>A0A287A5Y1	10					10
>A0A0B8RSX6	1108	C	0.82			>A0A287A5Y7	14					14
>A0A0B8RSX6	1114	C	0.79			>A0A287A608	44					44
>A0A0B8RSX6	1116	D	0.56			>A0A287A682	4					4
>A0A0B8RSX6	1119	D	0.67			>A0A287A690	11					11
>A0A0B8RSX6	1122	C	0.8			>A0A287A699	9					9
>A0A0B8RSX6	1144	H	0.52			>A0A287A6G6	23					23
>A0A0B8RSX6	1153	H	0.69			>A0A287A6I6	26					26
>A0A0B8RSX6	1157	C	0.77			>A0A287A6N7	48					48
>A0A0B8RSX6	1165	C	0.75			>A0A287A6N9	5					5
>A0A0B8RSX6	1182	H	0.8			>A0A287A6P1	18					18
>A0A0B8RSX6	1184	D	0.66			>A0A287A6Q0	64					64
>A0A0B8RSX6	1185	C	0.82			>A0A287A6R6	15					15
>A0A0B8RSX6	1208	H	0.67			>A0A287A6X5	3					3
>A0A0B8RSX6	1212	H	0.78			>A0A287A6Y9	15					15
>A0A0B8RSX6	1217	H	0.61			>A0A287A725	3					3
>A0A0B8RSX6	1225	C	0.77			>A0A287A749	64					64
>A0A0B8RSX6	1260	C	0.68			>A0A287A7G8	1					1
>A0A0B8RSX6	1329	H	0.55			>A0A287A7V2	18					18
>A0A0B8RSX6	1353	C	0.77			>A0A287A7V3	15					15
>A0A0B8RSX6	1361	H	0.71			>A0A287A7V8	53					53
>A0A0B8RSX6	1402	C	0.73			>A0A287A7X9	84					84
>A0A0B8RSX6	1407	D	0.6			>A0A287A808	7					7
>A0A0B8RSX6	1410	C	0.8			>A0A287A821	76					76
>A0A0B8RSX6	1413	E	0.58			>A0A287A829	60					60
>A0A0B8RSX6	1443	H	0.76			>A0A287A830	7					7
>A0A0B8RSX6	1453	C	0.75			>A0A287A893	21					21
>A0A0B8RSX6	1543	H	0.7			>A0A287A8C7	119					119
>A0A0B8RSX6	1595	H	0.6			>A0A287A8F8	11					11
>A0A0B8RSX6	1600	H	0.69			>A0A287A8I4	40					40
>A0A0B8RSX6	1645	C	0.73			>A0A287A8N2	18					18
>A0A0B8RSX6	1678	C	0.91			>A0A287A8T0	6					6
>A0A0B8RSX6	1681	C	0.92			>A0A287A8W0	23					23
>A0A0B8RSX6	1715	C	0.78			>A0A287A8W9	17					17
>A0A0B8RSX6	1832	H	0.69			>A0A287A8Y8	20					20
>A0A0B8RSX6	1857	C	0.82			>A0A287A8Z7	80					80
>A0A0B8RSX6	1859	H	0.69			>A0A287A956	15					15
>A0A0B8RSX6	1869	H	0.63			>A0A287A964	47					47
>A0A0B8RSX6	1904	C	0.73			>A0A287A978	14					14
>A0A0B8RSX6	1909	D	0.61			>A0A287A9G0	30					30
>A0A0B8RSX6	1912	C	0.81			>A0A287A9G4	11					11
>A0A0B8RSX6	1954	H	0.65			>A0A287A9H4	16					16
>A0A0B8RSX6	1989	C	0.72			>A0A287A9I0	5					5
>A0A0B8RSX6	1998	H	0.53			>A0A287A9I6	19					19
>A0A0B8RSX6	2050	H	0.54			>A0A287A9I8	5					5
>A0A0B8RSX6	2053	H	0.68			>A0A287A9S9	18					18
>A0A0B8RSX6	2094	C	0.88			>A0A287A9T4	18					18
>A0A0B8RSX6	2099	C	0.86			>A0A287A9X1	21					21
>A0A0B8RSX6	2102	E	0.62			>A0A287A9Y6	2					2
>A0A0B8RSX6	2151	H	0.71			>A0A287A9Z2	19					19
>A0A0B8RSX6	2152	C	0.68			>A0A287AA21	10					10
>A0A0B8RSX6	2153	D	0.51			>A0A287AA30	52					52
>A0A0B8RSX6	2178	H	0.67			>A0A287AA47	15					15
>A0A0B8RSX6	2188	H	0.76			>A0A287AA48	29					29
>A0A0B8RSX6	2191	C	0.82			>A0A287AA61	50					50
>A0A0B8RSX6	2202	H	0.63			>A0A287AA69	10					10
>A0A0B8RSX6	2282	D	0.51			>A0A287AA79	2					2
>A0A0B8RSX6	2285	C	0.79			>A0A287AA88	95					95
>A0A0B8RSX6	2361	H	0.64			>A0A287AA97	161					161
>A0A0B8RSX6	2370	C	0.74			>A0A287AAE2	8					8
>A0A0B8RSX6	2417	H	0.59			>A0A287AAF5	38					38
>A0A0B8RSX6	2467	D	0.61			>A0A287AAH4	14					14
>A0A0B8RSX6	2468	C	0.9			>A0A287AAH9	57					57
>A0A0B8RSX6	2470	E	0.65			>A0A287AAI1	16					16
>A0A0B8RSX6	2471	C	0.92			>A0A287AAM9	43					43
>A0A0B8RSX6	2511	H	0.51			>A0A287AAP0	10					10
>A0A0B8RSX6	2517	H	0.66			>A0A287AAT5	11					11
>A0A0B8RSX6	2520	H	0.7			>A0A287AB04	14					14
>A0A0B8RSX6	2539	H	0.65			>A0A287AB99	5					5
>A0A0B8RSX6	2574	C	0.75			>A0A287ABB5	13					13
>A0A0B8RSX6	2587	H	0.69			>A0A287ABB8	14					14
>A0A0B8RSX6	2593	C	0.75			>A0A287ABD1	12					12
>A0A0B8RSY9	7	H	0.64			>A0A287ABI6	30					30
>A0A0B8RSY9	68	H	0.59			>A0A287ABL1	38					38
>A0A0B8RSY9	119	C	0.67			>A0A287ABQ4	8					8
>A0A0B8RSY9	133	H	0.58			>A0A287ABW8	17					17
>A0A0B8RSY9	158	H	0.52			>A0A287ABY4	3					3
>A0A0B8RSY9	337	C	0.84			>A0A287AC42	9					9
>A0A0B8RSY9	339	C	0.84			>A0A287AC59	6					6
>A0A0B8RSY9	357	C	0.73			>A0A287AC97	9					9
>A0A0B8RSY9	389	C	0.72			>A0A287ACL1	9					9
>A0A0B8RSY9	399	C	0.8			>A0A287ACN4	20					20
>A0A0B8RT13	68	H	0.54			>A0A287ACP9	25					25
>A0A0B8RT13	144	H	0.54			>A0A287ACQ7	14					14
>A0A0B8RT13	220	H	0.54			>A0A287ACV0	44					44
>A0A0B8RT13	296	H	0.54			>A0A287ACV3	22					22
>A0A0B8RT13	372	H	0.54			>A0A287ADA9	23					23
>A0A0B8RT13	448	H	0.54			>A0A287ADB5	6					6
>A0A0B8RT13	524	H	0.56			>A0A287ADE3	32					32
>A0A0B8RT34	3	C	0.78			>A0A287ADG7	8					8
>A0A0B8RT34	28	H	0.59			>A0A287ADJ2	11					11
>A0A0B8RT34	36	C	0.76			>A0A287ADK3	16					16
>A0A0B8RT34	53	C	0.73			>A0A287ADV8	10					10
>A0A0B8RT34	89	H	0.58			>A0A287ADX0	53					53
>A0A0B8RT34	99	C	0.78			>A0A287ADX7	22					22
>A0A0B8RT34	101	D	0.66			>A0A287AE08	101					101
>A0A0B8RT34	106	C	0.86			>A0A287AE24	7					7
>A0A0B8RT34	108	H	0.82			>A0A287AE55	32					32
>A0A0B8RT34	110	E	0.57			>A0A287AE59	18					18
>A0A0B8RT34	143	H	0.67			>A0A287AE72	20					20
>A0A0B8RT34	162	H	0.71			>A0A287AE88	13					13
>A0A0B8RT34	163	C	0.71			>A0A287AEG1	150					150
>A0A0B8RT34	173	H	0.7			>A0A287AEH0	6					6
>A0A0B8RT34	188	H	0.67			>A0A287AEH4	27					27
>A0A0B8RT34	196	H	0.76			>A0A287AEJ1	11					11
>A0A0B8RT34	199	H	0.76			>A0A287AEJ3	5					5
>A0A0B8RT34	233	H	0.62			>A0A287AEJ8	48					48
>A0A0B8RT34	242	C	0.85			>A0A287AEL2	11					11
>A0A0B8RT34	246	H	0.85			>A0A287AEL5	16					16
>A0A0B8RT34	325	C	0.68			>A0A287AEM2	6					6
>A0A0B8RT34	337	H	0.61			>A0A287AET3	42					42
>A0A0B8RT34	346	C	0.81			>A0A287AEV7	12					12
>A0A0B8RT34	348	H	0.82			>A0A287AF07	22					22
>A0A0B8RT34	353	H	0.8			>A0A287AF47	390					390
>A0A0B8RT34	380	H	0.53			>A0A287AF97	150					150
>A0A0B8RT34	395	H	0.62			>A0A287AFA6	5					5
>A0A0B8RT34	401	H	0.61			>A0A287AFC1	15					15
>A0A0B8RT34	410	H	0.63			>A0A287AFD1	189					189
>A0A0B8RT34	423	H	0.61			>A0A287AFE1	92					92
>A0A0B8RT34	443	H	0.67			>A0A287AFH0	10					10
>A0A0B8RT34	445	H	0.74			>A0A287AFJ9	39					39
>A0A0B8RT34	464	H	0.7			>A0A287AFL8	38					38
>A0A0B8RT34	465	C	0.8			>A0A287AFN9	19					19
>A0A0B8RT34	511	H	0.82			>A0A287AFU3	159					159
>A0A0B8RT34	514	C	0.91			>A0A287AFU8	18					18
>A0A0B8RT34	516	C	0.89			>A0A287AFU9	7					7
>A0A0B8RT34	523	D	0.51			>A0A287AFW2	37					37
>A0A0B8RT59	71	C	0.69			>A0A287AG24	64					64
>A0A0B8RT59	89	D	0.5			>A0A287AG29	12					12
>A0A0B8RT59	92	C	0.72			>A0A287AG41	14					14
>A0A0B8RT59	131	C	0.77			>A0A287AG48	3					3
>A0A0B8RT59	173	H	0.77			>A0A287AGA4	34					34
>A0A0B8RT59	179	C	0.73			>A0A287AGD7	94					94
>A0A0B8RT59	201	H	0.58			>A0A287AGG3	26					26
>A0A0B8RT59	206	C	0.8			>A0A287AGI1	12					12
>A0A0B8RT59	217	H	0.55			>A0A287AGI3	23					23
>A0A0B8RT59	237	C	0.73			>A0A287AGL6	16					16
>A0A0B8RT59	264	C	0.81			>A0A287AGN3	39					39
>A0A0B8RT59	267	D	0.57			>A0A287AGR0	5					5
>A0A0B8RT59	268	D	0.55			>A0A287AGS9	186					186
>A0A0B8RT59	275	C	0.84			>A0A287AGU2	7					7
>A0A0B8RT59	280	E	0.55			>A0A287AH85	9					9
>A0A0B8RT59	286	C	0.84			>A0A287AH92	175					175
>A0A0B8RT59	289	E	0.69			>A0A287AHA1	91					91
>A0A0B8RT59	301	C	0.71			>A0A287AHB7	12					12
>A0A0B8RT59	356	C	0.75			>A0A287AHC2	15					15
>A0A0B8RT59	365	H	0.75			>A0A287AHD5	14					14
>A0A0B8RT59	413	C	0.8			>A0A287AHG9	31					31
>A0A0B8RT59	416	D	0.59			>A0A287AHK8	9					9
>A0A0B8RT59	440	H	0.59			>A0A287AHL5	148					148
>A0A0B8RT59	453	C	0.76			>A0A287AHM1	5					5
>A0A0B8RT59	454	C	0.76			>A0A287AHM5	11					11
>A0A0B8RT59	500	C	0.83			>A0A287AHQ0	16					16
>A0A0B8RT59	506	C	0.85			>A0A287AHQ3	73					73
>A0A0B8RT59	508	H	0.81			>A0A287AHQ9	49					49
>A0A0B8RT59	514	H	0.78			>A0A287AHZ7	7					7
>A0A0B8RT59	516	H	0.68			>A0A287AI51	41					41
>A0A0B8RT59	527	C	0.73			>A0A287AI87	9					9
>A0A0B8RT59	571	C	0.76			>A0A287AI93	82					82
>A0A0B8RT59	592	C	0.75			>A0A287AIB2	17					17
>A0A0B8RT59	598	C	0.83			>A0A287AID8	35					35
>A0A0B8RT59	602	D	0.62			>A0A287AII8	37					37
>A0A0B8RT59	792	H	0.65			>A0A287AIJ3	5					5
>A0A0B8RT59	802	C	0.76			>A0A287AIK6	9					9
>A0A0B8RT59	810	C	0.8			>A0A287AIP7	32					32
>A0A0B8RT59	813	E	0.63			>A0A287AIR3	36					36
>A0A0B8RT59	911	H	0.64			>A0A287AIR5	12					12
>A0A0B8RT59	939	H	0.81			>A0A287AIU0	38					38
>A0A0B8RT59	940	C	0.85			>A0A287AIW6	151					151
>A0A0B8RT59	941	E	0.73			>A0A287AIX2	22					22
>A0A0B8RT59	942	C	0.88			>A0A287AJ16	25					25
>A0A0B8RT59	944	E	0.56			>A0A287AJ29	21					21
>A0A0B8RT59	954	C	0.74			>A0A287AJ48	29					29
>A0A0B8RT59	996	H	0.78			>A0A287AJ52	12					12
>A0A0B8RT59	1007	C	0.74			>A0A287AJ54	21					21
>A0A0B8RT59	1035	H	0.53			>A0A287AJ76	11					11
>A0A0B8RT59	1088	C	0.71			>A0A287AJ91	18					18
>A0A0B8RT59	1094	D	0.53			>A0A287AJB1	28					28
>A0A0B8RT59	1096	C	0.76			>A0A287AJB4	21					21
>A0A0B8RT59	1108	H	0.51			>A0A287AJF0	45					45
>A0A0B8RT59	1134	C	0.76			>A0A287AJH5	31					31
>A0A0B8RT59	1153	C	0.77			>A0A287AJI7	45					45
>A0A0B8RT73	66	H	0.57			>A0A287AJQ2	10					10
>A0A0B8RT73	184	C	0.71			>A0A287AJR1	94					94
>A0A0B8RT73	221	C	0.91			>A0A287AJT7	4					4
>A0A0B8RT73	222	H	0.58			>A0A287AJV9	140					140
>A0A0B8RT73	224	C	0.92			>A0A287AJY2	22					22
>A0A0B8RT86	60	H	0.55			>A0A287AK10	77					77
>A0A0B8RT86	89	C	0.72			>A0A287AK58	16					16
>A0A0B8RT86	99	H	0.62			>A0A287AK65	11					11
>A0A0B8RT86	140	H	0.5			>A0A287AK71	34					34
>A0A0B8RT86	187	H	0.84			>A0A287AKB2	15					15
>A0A0B8RT86	189	C	0.86			>A0A287AKC0	11					11
>A0A0B8RT86	190	C	0.87			>A0A287AKD1	11					11
>A0A0B8RT86	191	C	0.8			>A0A287AKG0	24					24
>A0A0B8RT86	194	D	0.55			>A0A287AKG6	7					7
>A0A0B8RT86	198	H	0.79			>A0A287AKM2	29					29
>A0A0B8RT86	202	H	0.74			>A0A287AKM3	12					12
>A0A0B8RT86	231	C	0.76			>A0A287AKM8	26					26
>A0A0B8RT86	238	C	0.77			>A0A287AKS3	103					103
>A0A0B8RT86	240	E	0.67			>A0A287AKV0	45					45
>A0A0B8RT86	241	D	0.61			>A0A287AKV2	36					36
>A0A0B8RT86	245	H	0.56			>A0A287AKV4	18					18
>A0A0B8RT86	266	C	0.85			>A0A287AKY1	6					6
>A0A0B8RT86	270	H	0.78			>A0A287AKZ9	6					6
>A0A0B8RT86	275	D	0.5			>A0A287AL41	11					11
>A0A0B8RT86	287	C	0.71			>A0A287AL53	14					14
>A0A0B8RT86	291	E	0.57			>A0A287AL55	30					30
>A0A0B8RT86	296	H	0.75			>A0A287AL89	136					136
>A0A0B8RT86	305	C	0.79			>A0A287ALH7	15					15
>A0A0B8RT86	309	E	0.59			>A0A287ALI7	8					8
>A0A0B8RT86	311	C	0.78			>A0A287ALM0	37					37
>A0A0B8RT86	357	C	0.76			>A0A287ALQ2	38					38
>A0A0B8RT86	363	H	0.62			>A0A287ALW5	18					18
>A0A0B8RT86	369	H	0.77			>A0A287ALZ2	11					11
>A0A0B8RT86	407	H	0.56			>A0A287ALZ4	4					4
>A0A0B8RT86	424	H	0.57			>A0A287AM19	29					29
>A0A0B8RT86	438	C	0.87			>A0A287AM26	31					31
>A0A0B8RT86	440	E	0.57			>A0A287AM44	22					22
>A0A0B8RT86	443	C	0.88			>A0A287AM78	15					15
>A0A0B8RT86	447	H	0.86			>A0A287AM87	13					13
>A0A0B8RT86	467	C	0.75			>A0A287AMF3	10					10
>A0A0B8RT86	475	C	0.76			>A0A287AMK0	83					83
>A0A0B8RT86	522	H	0.63			>A0A287AMM6	23					23
>A0A0B8RT86	536	C	0.79			>A0A287AMQ1	29					29
>A0A0B8RT86	574	C	0.77			>A0A287AMT0	63					63
>A0A0B8RT86	592	H	0.58			>A0A287AMX9	24					24
>A0A0B8RT86	621	H	0.72			>A0A287AMZ2	18					18
>A0A0B8RT86	625	H	0.73			>A0A287AN02	51					51
>A0A0B8RT86	653	D	0.52			>A0A287AN11	16					16
>A0A0B8RT86	654	C	0.74			>A0A287AN48	15					15
>A0A0B8RT95	3	C	0.74			>A0A287AN50	244					244
>A0A0B8RT95	41	H	0.68			>A0A287AN57	7					7
>A0A0B8RT95	60	H	0.54			>A0A287AN76	5					5
>A0A0B8RT95	96	C	0.77			>A0A287AN77	10					10
>A0A0B8RT95	125	C	0.67			>A0A287AN83	20					20
>A0A0B8RT95	208	C	0.71			>A0A287ANC9	23					23
>A0A0B8RT95	245	H	0.61			>A0A287AND4	11					11
>A0A0B8RT95	250	C	0.73			>A0A287AND7	7					7
>A0A0B8RT95	254	E	0.57			>A0A287ANG4	404					404
>A0A0B8RT95	282	H	0.68			>A0A287ANH9	25					25
>A0A0B8RT95	310	H	0.58			>A0A287ANI6	8					8
>A0A0B8RT95	347	H	0.59			>A0A287ANM8	17					17
>A0A0B8RTA2	17	C	0.66			>A0A287ANN3	31					31
>A0A0B8RTA2	40	H	0.52			>A0A287ANN7	10					10
>A0A0B8RTA2	88	H	0.51			>A0A287ANS1	20					20
>A0A0B8RTA2	101	H	0.52			>A0A287ANS6	2					2
>A0A0B8RTA2	217	C	0.61			>A0A287ANT8	21					21
>A0A0B8RTA2	257	C	0.77			>A0A287ANV7	18					18
>A0A0B8RTA2	272	C	0.87			>A0A287AP52	13					13
>A0A0B8RTA2	275	H	0.85			>A0A287AP64	10					10
>A0A0B8RTA2	285	C	0.8			>A0A287AP66	8					8
>A0A0B8RTA2	371	H	0.75			>A0A287AP80	48					48
>A0A0B8RTA2	374	C	0.82			>A0A287AP83	120					120
>A0A0B8RTA5	21	H	0.53			>A0A287APA1	14					14
>A0A0B8RTA5	27	C	0.78			>A0A287APB3	69					69
>A0A0B8RTA5	36	H	0.73			>A0A287APC7	29					29
>A0A0B8RTA5	40	H	0.55			>A0A287APD5	34					34
>A0A0B8RTA5	73	H	0.69			>A0A287APZ8	13					13
>A0A0B8RTA5	125	H	0.79			>A0A287AQ33	32					32
>A0A0B8RTA5	126	C	0.79			>A0A287AQ39	43					43
>A0A0B8RTA5	127	D	0.55			>A0A287AQ77	13					13
>A0A0B8RTA5	128	H	0.8			>A0A287AQ88	61					61
>A0A0B8RTA5	131	E	0.53			>A0A287AQA8	66					66
>A0A0B8RTA5	194	H	0.61			>A0A287AQG4	22					22
>A0A0B8RTA5	205	C	0.56			>A0A287AQG9	36					36
>A0A0B8RTA5	226	C	0.7			>A0A287AQJ3	11					11
>A0A0B8RTA5	268	H	0.6			>A0A287AQK7	18					18
>A0A0B8RTA5	277	C	0.76			>A0A287AQN5	7					7
>A0A0B8RTA5	284	C	0.79			>A0A287AQS7	10					10
>A0A0B8RTA5	289	E	0.53			>A0A287AQS9	14					14
>A0A0B8RTA5	301	H	0.54			>A0A287AR05	20					20
>A0A0B8RTA5	329	D	0.54			>A0A287AR48	13					13
>A0A0B8RTA5	332	C	0.71			>A0A287AR67	5					5
>A0A0B8RTA5	359	H	0.52			>A0A287AR68	14					14
>A0A0B8RTA5	385	C	0.7			>A0A287ARC4	15					15
>A0A0B8RTA5	406	H	0.69			>A0A287ARC8	15					15
>A0A0B8RTA5	410	C	0.77			>A0A287ARF1	32					32
>A0A0B8RTA5	448	C	0.88			>A0A287ARG4	5					5
>A0A0B8RTA5	451	C	0.89			>A0A287ARP4	63					63
>A0A0B8RTA5	456	D	0.61			>A0A287ARU4	6					6
>A0A0B8RTA5	546	H	0.64			>A0A287ARU7	6					6
>A0A0B8RTA5	592	C	0.77			>A0A287ARZ5	46					46
>A0A0B8RTA5	596	H	0.74			>A0A287AS20	83					83
>A0A0B8RTA5	609	H	0.64			>A0A287AS29	4					4
>A0A0B8RTA5	653	H	0.59			>A0A287ASD0	10					10
>A0A0B8RTA5	680	H	0.61			>A0A287ASH3	24					24
>A0A0B8RTA5	695	H	0.64			>A0A287ASH4	17					17
>A0A0B8RTA5	719	H	0.6			>A0A287ASI0	4					4
>A0A0B8RTA5	740	C	0.8			>A0A287ASJ4	9					9
>A0A0B8RTA5	744	H	0.84			>A0A287ASK9	5					5
>A0A0B8RTA8	42	H	0.52			>A0A287ASQ2	14					14
>A0A0B8RTA8	153	C	0.77			>A0A287ASR0	19					19
>A0A0B8RTA8	167	H	0.53			>A0A287ASY7	10					10
>A0A0B8RTA8	212	C	0.68			>A0A287ASY9	11					11
>A0A0B8RTA8	215	E	0.56			>A0A287AT18	6					6
>A0A0B8RTA8	234	C	0.78			>A0A287AT21	25					25
>A0A0B8RTA8	371	H	0.67			>A0A287AT67	20					20
>A0A0B8RTA8	430	C	0.72			>A0A287ATD0	6					6
>A0A0B8RTA8	474	C	0.82			>A0A287ATD3	26					26
>A0A0B8RTA8	476	D	0.54			>A0A287ATP0	390					390
>A0A0B8RTA8	523	H	0.62			>A0A287ATP9	17					17
>A0A0B8RTA8	595	H	0.83			>A0A287ATV3	6					6
>A0A0B8RTA8	600	C	0.87			>A0A287AU19	19					19
>A0A0B8RTA8	601	D	0.61			>A0A287AU47	34					34
>A0A0B8RTA8	604	C	0.82			>A0A287AU93	11					11
>A0A0B8RTA8	606	E	0.59			>A0A287AUH4	20					20
>A0A0B8RTB9	104	C	0.77			>A0A287AUJ0	10					10
>A0A0B8RTB9	107	H	0.83			>A0A287AUN3	19					19
>A0A0B8RTB9	112	C	0.82			>A0A287AUN6	48					48
>A0A0B8RTB9	141	C	0.79			>A0A287AUR7	9					9
>A0A0B8RTB9	143	D	0.57			>A0A287AV00	79					79
>A0A0B8RTB9	145	H	0.68			>A0A287AV07	20					20
>A0A0B8RTB9	184	C	0.67			>A0A287AV20	16					16
>A0A0B8RTB9	217	C	0.81			>A0A287AV28	20					20
>A0A0B8RTB9	219	C	0.82			>A0A287AV42	25					25
>A0A0B8RTB9	225	D	0.59			>A0A287AV76	8					8
>A0A0B8RTB9	249	C	0.68			>A0A287AV94	48					48
>A0A0B8RTB9	251	D	0.59			>A0A287AVC9	8					8
>A0A0B8RTB9	338	H	0.6			>A0A287AVF0	111					111
>A0A0B8RTB9	365	C	0.72			>A0A287AVF3	8					8
>A0A0B8RTB9	377	H	0.76			>A0A287AVG1	12					12
>A0A0B8RTB9	378	C	0.77			>A0A287AVK6	30					30
>A0A0B8RTB9	415	H	0.56			>A0A287AVQ1	16					16
>A0A0B8RTB9	450	H	0.6			>A0A287AVV2	5					5
>A0A0B8RTB9	453	H	0.6			>A0A287AVV8	52					52
>A0A0B8RTB9	571	C	0.7			>A0A287AVW2	16					16
>A0A0B8RTB9	591	C	0.77			>A0A287AW19	25					25
>A0A0B8RTB9	633	C	0.7			>A0A287AW32	5					5
>A0A0B8RTB9	659	C	0.75			>A0A287AW57	15					15
>A0A0B8RTB9	660	C	0.54			>A0A287AW81	122					122
>A0A0B8RTB9	703	C	0.73			>A0A287AW88	44					44
>A0A0B8RTB9	721	H	0.68			>A0A287AWB5	21					21
>A0A0B8RTB9	754	H	0.76			>A0A287AWB7	12					12
>A0A0B8RTB9	756	H	0.74			>A0A287AWH4	84					84
>A0A0B8RTB9	787	C	0.7			>A0A287AWI9	35					35
>A0A0B8RTB9	806	C	0.73			>A0A287AWJ9	20					20
>A0A0B8RTB9	898	C	0.78			>A0A287AWK8	37					37
>A0A0B8RTC3	52	C	0.73			>A0A287AWQ9	6					6
>A0A0B8RTC3	73	H	0.6			>A0A287AWU6	14					14
>A0A0B8RTC3	76	H	0.66			>A0A287AWW1	23					23
>A0A0B8RTC3	125	C	0.73			>A0A287AWY0	20					20
>A0A0B8RTC3	128	E	0.69			>A0A287AWZ4	7					7
>A0A0B8RTC3	149	C	0.74			>A0A287AX51	23					23
>A0A0B8RTC3	152	D	0.5			>A0A287AX62	24					24
>A0A0B8RTC3	157	H	0.52			>A0A287AX65	4					4
>A0A0B8RTC3	198	H	0.54			>A0A287AXD4	18					18
>A0A0B8RTC3	242	H	0.84			>A0A287AXH2	15					15
>A0A0B8RTC3	244	E	0.5			>A0A287AXI2	8					8
>A0A0B8RTC3	246	C	0.8			>A0A287AXJ7	28					28
>A0A0B8RTD1	59	H	0.64			>A0A287AXL2	12					12
>A0A0B8RTD1	63	H	0.52			>A0A287AXR5	4					4
>A0A0B8RTD1	84	H	0.73			>A0A287AXS4	11					11
>A0A0B8RTD1	94	C	0.76			>A0A287AXS7	5					5
>A0A0B8RTD1	126	H	0.7			>A0A287AXX0	13					13
>A0A0B8RTD1	186	D	0.53			>A0A287AY28	25					25
>A0A0B8RTD1	187	C	0.86			>A0A287AY42	9					9
>A0A0B8RTD1	191	C	0.82			>A0A287AY47	11					11
>A0A0B8RTD1	214	H	0.64			>A0A287AY61	24					24
>A0A0B8RTD1	225	H	0.79			>A0A287AY89	13					13
>A0A0B8RTD1	230	C	0.74			>A0A287AYB6	30					30
>A0A0B8RTD1	233	D	0.52			>A0A287AYC0	39					39
>A0A0B8RTH9	2	C	0.78			>A0A287AYC8	5					5
>A0A0B8RTH9	28	H	0.61			>A0A287AYC9	41					41
>A0A0B8RTH9	35	H	0.55			>A0A287AYE8	7					7
>A0A0B8RTH9	48	H	0.65			>A0A287AYH4	23					23
>A0A0B8RTH9	53	C	0.84			>A0A287AYJ5	75					75
>A0A0B8RTH9	55	H	0.6			>A0A287AYL9	21					21
>A0A0B8RTH9	133	H	0.71			>A0A287AYN4	146					146
>A0A0B8RTH9	144	C	0.77			>A0A287AYW8	10					10
>A0A0B8RTH9	155	C	0.83			>A0A287AZ17	20					20
>A0A0B8RTH9	169	C	0.66			>A0A287AZ32	24					24
>A0A0B8RTH9	170	H	0.6			>A0A287AZ47	3					3
>A0A0B8RTH9	208	H	0.83			>A0A287AZ49	9					9
>A0A0B8RTH9	211	C	0.87			>A0A287AZ57	6					6
>A0A0B8RTL5	113	C	0.76			>A0A287AZ91	10					10
>A0A0B8RTL5	125	C	0.81			>A0A287AZA7	15					15
>A0A0B8RTL5	135	H	0.69			>A0A287AZF9	17					17
>A0A0B8RTL5	139	C	0.64			>A0A287AZK1	48					48
>A0A0B8RTL5	179	H	0.54			>A0A287AZQ5	23					23
>A0A0B8RTL5	191	C	0.72			>A0A287AZQ6	17					17
>A0A0B8RTL5	194	E	0.66			>A0A287AZU8	64					64
>A0A0B8RTL5	196	E	0.56			>A0A287AZV4	24					24
>A0A0B8RTL5	198	H	0.66			>A0A287AZV7	4					4
>A0A0B8RTL5	279	H	0.71			>A0A287AZX2	13					13
>A0A0B8RTL5	336	H	0.54			>A0A287B088	2					2
>A0A0B8RTL5	379	H	0.6			>A0A287B0B5	10					10
>A0A0B8RTN5	19	C	0.73			>A0A287B0C3	1					1
>A0A0B8RTN5	20	C	0.77			>A0A287B0G0	21					21
>A0A0B8RTN5	103	H	0.56			>A0A287B0H0	43					43
>A0A0B8RTN5	136	H	0.8			>A0A287B0I4	7					7
>A0A0B8RTN5	139	C	0.87			>A0A287B0L6	4					4
>A0A0B8RTN9	6	C	0.81			>A0A287B0P2	34					34
>A0A0B8RTN9	14	C	0.74			>A0A287B0P6	10					10
>A0A0B8RTN9	24	H	0.55			>A0A287B0R0	63					63
>A0A0B8RTN9	28	H	0.53			>A0A287B0S5	15					15
>A0A0B8RTN9	77	C	0.63			>A0A287B0Y8	103					103
>A0A0B8RTN9	86	D	0.65			>A0A287B110	15					15
>A0A0B8RTN9	87	C	0.75			>A0A287B135	39					39
>A0A0B8RTN9	90	D	0.68			>A0A287B177	27					27
>A0A0B8RTN9	98	C	0.87			>A0A287B186	7					7
>A0A0B8RTN9	103	C	0.86			>A0A287B1C7	13					13
>A0A0B8RTN9	104	C	0.76			>A0A287B1I4	36					36
>A0A0B8RTN9	122	C	0.79			>A0A287B1V1	14					14
>A0A0B8RTN9	175	H	0.59			>A0A287B1Y7	17					17
>A0A0B8RTN9	251	H	0.59			>A0A287B213	35					35
>A0A0B8RTN9	290	H	0.6			>A0A287B217	99					99
>A0A0B8RTN9	303	H	0.51			>A0A287B232	10					10
>A0A0B8RTN9	367	H	0.73			>A0A287B238	18					18
>A0A0B8RTN9	369	C	0.81			>A0A287B247	25					25
>A0A0B8RTN9	427	H	0.56			>A0A287B250	9					9
>A0A0B8RTN9	502	H	0.55			>A0A287B283	28					28
>A0A0B8RTN9	528	C	0.75			>A0A287B2E0	18					18
>A0A0B8RTN9	530	D	0.58			>A0A287B2H7	16					16
>A0A0B8RTN9	532	D	0.52			>A0A287B2K7	36					36
>A0A0B8RTN9	553	C	0.71			>A0A287B2M3	6					6
>A0A0B8RTN9	563	H	0.7			>A0A287B2P1	8					8
>A0A0B8RTN9	567	H	0.75			>A0A287B2P2	33					33
>A0A0B8RTN9	601	H	0.75			>A0A287B2R2	44					44
>A0A0B8RTN9	642	C	0.76			>A0A287B2U6	5					5
>A0A0B8RTN9	653	C	0.75			>A0A287B350	47					47
>A0A0B8RTN9	669	H	0.72			>A0A287B356	29					29
>A0A0B8RTN9	709	H	0.68			>A0A287B386	10					10
>A0A0B8RTN9	712	H	0.6			>A0A287B388	142					142
>A0A0B8RTN9	764	C	0.77			>A0A287B3A4	88					88
>A0A0B8RTN9	787	C	0.87			>A0A287B3A8	16					16
>A0A0B8RTN9	792	C	0.85			>A0A287B3B4	15					15
>A0A0B8RTN9	793	H	0.67			>A0A287B3F1	40					40
>A0A0B8RTN9	808	H	0.61			>A0A287B3Q1	18					18
>A0A0B8RTN9	818	H	0.76			>A0A287B3T4	6					6
>A0A0B8RTN9	819	H	0.68			>A0A287B3Z6	29					29
>A0A0B8RTN9	821	H	0.77			>A0A287B401	10					10
>A0A0B8RTN9	827	H	0.79			>A0A287B410	63					63
>A0A0B8RTN9	829	H	0.71			>A0A287B423	6					6
>A0A0B8RTQ6	22	C	0.76			>A0A287B441	1					1
>A0A0B8RTQ6	26	E	0.53			>A0A287B496	15					15
>A0A0B8RTQ6	73	H	0.71			>A0A287B4A9	8					8
>A0A0B8RTQ6	75	E	0.51			>A0A287B4B7	19					19
>A0A0B8RTQ6	79	C	0.77			>A0A287B4D6	42					42
>A0A0B8RTQ6	113	C	0.77			>A0A287B4D8	38					38
>A0A0B8RTQ6	126	C	0.78			>A0A287B4I0	1					1
>A0A0B8RTQ6	127	H	0.62			>A0A287B4I1	11					11
>A0A0B8RTQ6	130	H	0.7			>A0A287B4I3	41					41
>A0A0B8RTQ6	135	H	0.73			>A0A287B4J2	22					22
>A0A0B8RTQ6	147	H	0.67			>A0A287B4K6	12					12
>A0A0B8RTQ6	199	C	0.77			>A0A287B4P8	9					9
>A0A0B8RTQ6	215	C	0.74			>A0A287B4T5	137					137
>A0A0B8RTQ6	216	H	0.57			>A0A287B4U1	22					22
>A0A0B8RTQ6	218	E	0.56			>A0A287B4X7	4					4
>A0A0B8RTQ6	221	H	0.81			>A0A287B501	15					15
>A0A0B8RTQ6	232	C	0.83			>A0A287B574	17					17
>A0A0B8RTQ6	235	E	0.65			>A0A287B583	8					8
>A0A0B8RTQ6	244	C	0.84			>A0A287B587	10					10
>A0A0B8RTQ6	246	H	0.78			>A0A287B5D9	34					34
>A0A0B8RTQ6	261	C	0.75			>A0A287B5F7	6					6
>A0A0B8RTQ6	344	C	0.8			>A0A287B5G7	22					22
>A0A0B8RTQ6	346	H	0.8			>A0A287B5H5	31					31
>A0A0B8RTQ6	357	C	0.81			>A0A287B5J3	5					5
>A0A0B8RTQ6	361	H	0.83			>A0A287B5J4	45					45
>A0A0B8RTQ6	363	H	0.83			>A0A287B5N7	6					6
>A0A0B8RTQ6	366	H	0.82			>A0A287B5T6	11					11
>A0A0B8RTQ6	386	H	0.57			>A0A287B5V1	16					16
>A0A0B8RTQ6	421	C	0.77			>A0A287B5W2	19					19
>A0A0B8RTQ6	436	C	0.81			>A0A287B5Z7	28					28
>A0A0B8RTQ6	443	H	0.54			>A0A287B626	26					26
>A0A0B8RTQ6	453	H	0.7			>A0A287B646	9					9
>A0A0B8RTQ6	455	C	0.84			>A0A287B665	15					15
>A0A0B8RTQ6	467	C	0.81			>A0A287B6B3	16					16
>A0A0B8RTW2	23	C	0.73			>A0A287B6C7	25					25
>A0A0B8RTW2	32	H	0.88			>A0A287B6G6	241					241
>A0A0B8RTW2	35	C	0.85			>A0A287B6J6	32					32
>A0A0B8RTW2	43	C	0.72			>A0A287B6Q8	25					25
>A0A0B8RTW2	112	H	0.69			>A0A287B6S4	239					239
>A0A0B8RTX1	37	H	0.59			>A0A287B6S5	12					12
>A0A0B8RTX1	54	H	0.56			>A0A287B6W9	48					48
>A0A0B8RTX1	92	H	0.59			>A0A287B719	2					2
>A0A0B8RTX1	156	C	0.73			>A0A287B749	19					19
>A0A0B8RTX1	241	H	0.8			>A0A287B771	10					10
>A0A0B8RTX1	243	H	0.76			>A0A287B773	20					20
>A0A0B8RTX1	252	H	0.85			>A0A287B799	16					16
>A0A0B8RTX1	254	H	0.82			>A0A287B7D9	56					56
>A0A0B8RTX1	256	C	0.88			>A0A287B7G6	84					84
>A0A0B8RTX1	262	C	0.86			>A0A287B7K6	18					18
>A0A0B8RTX1	267	H	0.59			>A0A287B7N8	30					30
>A0A0B8RTX1	318	C	0.74			>A0A287B7Q9	26					26
>A0A0B8RTX1	339	H	0.6			>A0A287B7T0	15					15
>A0A0B8RTX1	371	C	0.75			>A0A287B7T2	25					25
>A0A0B8RTX1	387	H	0.62			>A0A287B7T3	13					13
>A0A0B8RTX1	388	C	0.77			>A0A287B7T5	9					9
>A0A0B8RTX1	389	E	0.61			>A0A287B7U4	15					15
>A0A0B8RTX1	397	H	0.55			>A0A287B7U9	20					20
>A0A0B8RTX1	429	C	0.8			>A0A287B7Y9	30					30
>A0A0B8RTX1	431	H	0.75			>A0A287B880	44					44
>A0A0B8RTX1	475	C	0.69			>A0A287B8B1	8					8
>A0A0B8RTX7	4	C	0.79			>A0A287B8D3	12					12
>A0A0B8RTX7	24	C	0.76			>A0A287B8D6	6					6
>A0A0B8RTX7	131	H	0.56			>A0A287B8F3	17					17
>A0A0B8RTX7	256	C	0.77			>A0A287B8G0	47					47
>A0A0B8RTX7	317	C	0.68			>A0A287B8J5	19					19
>A0A0B8RTX7	438	D	0.52			>A0A287B8N7	18					18
>A0A0B8RTX7	441	C	0.73			>A0A287B8X7	21					21
>A0A0B8RTX7	444	D	0.54			>A0A287B8Z2	17					17
>A0A0B8RTX7	454	H	0.67			>A0A287B941	49					49
>A0A0B8RTX7	455	H	0.78			>A0A287B952	41					41
>A0A0B8RTX7	457	H	0.78			>A0A287B959	4					4
>A0A0B8RTX7	598	H	0.65			>A0A287B988	65					65
>A0A0B8RTX7	611	H	0.7			>A0A287B9B0	10					10
>A0A0B8RTY2	17	C	0.75			>A0A287B9C6	36					36
>A0A0B8RTY2	40	H	0.58			>A0A287B9D0	45					45
>A0A0B8RTY2	73	H	0.5			>A0A287B9G2	11					11
>A0A0B8RTY2	101	H	0.58			>A0A287B9H1	130					130
>A0A0B8RTY2	217	C	0.75			>A0A287B9W3	127					127
>A0A0B8RTY2	257	C	0.78			>A0A287B9Y7	8					8
>A0A0B8RTY2	272	C	0.88			>A0A287BA08	19					19
>A0A0B8RTY2	275	H	0.85			>A0A287BA09	4					4
>A0A0B8RTY2	285	C	0.79			>A0A287BA23	40					40
>A0A0B8RTY2	288	D	0.61			>A0A287BA24	5					5
>A0A0B8RTY2	371	H	0.8			>A0A287BA45	10					10
>A0A0B8RTY2	374	C	0.85			>A0A287BA50	18					18
>A0A0B8RTY4	50	C	0.76			>A0A287BA60	14					14
>A0A0B8RTY4	71	H	0.66			>A0A287BA78	8					8
>A0A0B8RTY4	118	C	0.74			>A0A287BA79	9					9
>A0A0B8RTY4	121	D	0.64			>A0A287BAB9	24					24
>A0A0B8RTY4	207	H	0.57			>A0A287BAK1	75					75
>A0A0B8RTY4	267	H	0.53			>A0A287BAK2	15					15
>A0A0B8RTY4	300	C	0.69			>A0A287BAW0	2					2
>A0A0B8RTY4	369	C	0.75			>A0A287BAY9	88					88
>A0A0B8RTY4	370	C	0.74			>A0A287BAZ5	51					51
>A0A0B8RTY4	388	D	0.52			>A0A287BAZ6	9					9
>A0A0B8RTY4	392	C	0.76			>A0A287BAZ8	37					37
>A0A0B8RTY4	408	H	0.64			>A0A287BB12	38					38
>A0A0B8RTY4	409	H	0.6			>A0A287BB19	12					12
>A0A0B8RTY4	412	H	0.74			>A0A287BB33	22					22
>A0A0B8RTY4	426	H	0.62			>A0A287BB59	21					21
>A0A0B8RTY4	437	C	0.77			>A0A287BB72	32					32
>A0A0B8RTY4	503	C	0.88			>A0A287BBB0	10					10
>A0A0B8RTY4	506	C	0.89			>A0A287BBB4	22					22
>A0A0B8RTY4	543	H	0.71			>A0A287BBB5	9					9
>A0A0B8RTY4	804	H	0.53			>A0A287BBE8	15					15
>A0A0B8RTY4	875	H	0.55			>A0A287BBF3	9					9
>A0A0B8RTY5	10	C	0.78			>A0A287BBG9	48					48
>A0A0B8RTY5	22	C	0.85			>A0A287BBI5	8					8
>A0A0B8RTY5	26	H	0.75			>A0A287BBL9	13					13
>A0A0B8RTY5	45	C	0.74			>A0A287BBQ1	9					9
>A0A0B8RTY5	109	C	0.73			>A0A287BBS8	50					50
>A0A0B8RTY5	151	C	0.75			>A0A287BBX3	23					23
>A0A0B8RTY5	246	C	0.78			>A0A287BBY0	6					6
>A0A0B8RTY5	288	D	0.5			>A0A287BBZ0	15					15
>A0A0B8RTY5	289	C	0.74			>A0A287BCD6	12					12
>A0A0B8RTY5	381	H	0.54			>A0A287BCE6	342					342
>A0A0B8RTY5	405	H	0.61			>A0A287BCH4	48					48
>A0A0B8RVD2	36	H	0.55			>A0A287BCL9	54					54
>A0A0B8RVD2	91	E	0.55			>A0A287BCM2	6					6
>A0A0B8RVD2	96	C	0.71			>A0A287BCR7	18					18
>A0A0B8RVD2	166	H	0.67			>A0A287BCS4	46					46
>A0A0B8RVD2	191	C	0.66			>A0A287BCT2	28					28
>A0A0B8RVD8	238	H	0.63			>A0A287BCT3	12					12
>A0A0B8RVD8	253	H	0.54			>A0A287BCT6	22					22
>A0A0B8RVD8	328	C	0.82			>A0A287BCV9	26					26
>A0A0B8RVD8	331	D	0.65			>A0A287BCX1	7					7
>A0A0B8RVD8	379	H	0.61			>A0A287BCX5	12					12
>A0A0B8RVD8	437	H	0.72			>A0A287BD00	5					5
>A0A0B8RVD8	461	H	0.7			>A0A287BD08	24					24
>A0A0B8RVD8	462	H	0.64			>A0A287BD18	146					146
>A0A0B8RVG5	16	C	0.79			>A0A287BD54	17					17
>A0A0B8RVG5	24	H	0.64			>A0A287BD57	26					26
>A0A0B8RVG5	171	C	0.75			>A0A287BDC2	148					148
>A0A0B8RVG5	197	H	0.62			>A0A287BDE3	36					36
>A0A0B8RVG5	203	H	0.56			>A0A287BDF8	25					25
>A0A0B8RVG5	209	C	0.69			>A0A287BDI0	40					40
>A0A0B8RVG5	234	H	0.51			>A0A287BDI8	18					18
>A0A0B8RVG5	261	H	0.7			>A0A287BDJ1	14					14
>A0A0B8RVJ1	53	H	0.75			>A0A287BDJ3	56					56
>A0A0B8RVJ1	54	H	0.65			>A0A287BDN2	75					75
>A0A0B8RVJ1	86	H	0.58			>A0A287BDV3	6					6
>A0A0B8RVJ1	101	H	0.59			>A0A287BDZ0	32					32
>A0A0B8RVJ1	739	C	0.62			>A0A287BDZ2	19					19
>A0A0B8RVJ1	861	H	0.68			>A0A287BE23	23					23
>A0A0B8RVJ1	965	H	0.58			>A0A287BE36	39					39
>A0A0B8RVJ1	984	C	0.76			>A0A287BE53	32					32
>A0A0B8RVJ1	990	H	0.7			>A0A287BE73	5					5
>A0A0B8RVJ1	1011	H	0.56			>A0A287BEC7	11					11
>A0A0B8RVJ1	1087	C	0.62			>A0A287BED1	3					3
>A0A0B8RVJ1	1127	C	0.66			>A0A287BEN1	10					10
>A0A0B8RVJ1	1168	H	0.65			>A0A287BET7	84					84
>A0A0B8RVJ1	1216	C	0.75			>A0A287BEV6	24					24
>A0A0B8RVJ1	1264	H	0.6			>A0A287BEX2	45					45
>A0A0B8RVJ1	1285	H	0.78			>A0A287BEZ2	47					47
>A0A0B8RVJ1	1288	H	0.76			>A0A287BF02	18					18
>A0A0B8RVJ1	1292	E	0.57			>A0A287BF56	15					15
>A0A0B8RVJ1	1296	H	0.51			>A0A287BF92	44					44
>A0A0B8RVJ1	1304	C	0.68			>A0A287BF94	34					34
>A0A0B8RVJ1	1352	H	0.69			>A0A287BF97	26					26
>A0A0B8RVJ1	1411	C	0.74			>A0A287BFB8	13					13
>A0A0B8RVJ1	1416	E	0.5			>A0A287BFG6	15					15
>A0A0B8RVJ1	1422	C	0.78			>A0A287BFJ2	2					2
>A0A0B8RVJ2	4	H	0.56			>A0A287BFK0	4					4
>A0A0B8RVJ2	13	C	0.77			>A0A287BFV8	22					22
>A0A0B8RVJ2	45	H	0.52			>A0A287BFX0	35					35
>A0A0B8RVJ2	95	H	0.52			>A0A287BFZ1	8					8
>A0A0B8RVN3	174	C	0.74			>A0A287BG12	52					52
>A0A0B8RVN3	183	C	0.81			>A0A287BG14	16					16
>A0A0B8RVN3	217	H	0.51			>A0A287BG23	22					22
>A0A0B8RVN3	267	H	0.65			>A0A287BG40	9					9
>A0A0B8RVN3	350	H	0.69			>A0A287BG49	11					11
>A0A0B8RVN3	422	C	0.75			>A0A287BGC9	13					13
>A0A0B8RVN3	446	H	0.6			>A0A287BGD6	18					18
>A0A0B8RVN3	469	H	0.66			>A0A287BGF1	267					267
>A0A0B8RVN3	496	H	0.64			>A0A287BGG6	19					19
>A0A0B8RVN3	503	H	0.73			>A0A287BGL3	5					5
>A0A0B8RVQ4	17	H	0.66			>A0A287BGM1	14					14
>A0A0B8RVQ4	70	H	0.53			>A0A287BGM4	30					30
>A0A0B8RVQ4	81	H	0.61			>A0A287BGN0	6					6
>A0A0B8RVQ4	183	H	0.59			>A0A287BGW4	16					16
>A0A0B8RVQ4	204	H	0.63			>A0A287BGY0	19					19
>A0A0B8RVQ4	230	C	0.8			>A0A287BGY5	46					46
>A0A0B8RVQ4	233	D	0.55			>A0A287BH52	10					10
>A0A0B8RVQ4	241	H	0.69			>A0A287BH84	23					23
>A0A0B8RVQ4	244	H	0.63			>A0A287BHA1	14					14
>A0A0B8RVQ4	282	H	0.59			>A0A287BHA2	15					15
>A0A0B8RVQ4	291	H	0.68			>A0A287BHB1	16					16
>A0A0B8RVQ4	293	C	0.91			>A0A287BHC0	13					13
>A0A0B8RVQ4	296	C	0.93			>A0A287BHC9	45					45
>A0A0B8RVQ4	301	H	0.88			>A0A287BHE0	14					14
>A0A0B8RVQ4	305	E	0.53			>A0A287BHE7	5					5
>A0A0B8RVQ4	309	H	0.64			>A0A287BHG6	29					29
>A0A0B8RVQ4	315	H	0.83			>A0A287BHJ6	22					22
>A0A0B8RVQ4	319	C	0.81			>A0A287BHL2	8					8
>A0A0B8RVQ4	337	H	0.68			>A0A287BHM1	3					3
>A0A0B8RVQ4	388	H	0.71			>A0A287BHM6	35					35
>A0A0B8RVQ4	401	H	0.66			>A0A287BHP7	29					29
>A0A0B8RVQ4	469	H	0.54			>A0A287BHV1	53					53
>A0A0B8RVQ4	499	H	0.5			>A0A287BHY4	29					29
>A0A0B8RVQ4	551	H	0.69			>A0A287BHY5	19					19
>A0A0B8RVQ4	552	C	0.8			>A0A287BI04	13					13
>A0A0B8RVQ4	563	C	0.82			>A0A287BI14	37					37
>A0A0B8RVQ4	805	C	0.91			>A0A287BIL8	6					6
>A0A0B8RVQ4	808	C	0.92			>A0A287BIP5	17					17
>A0A0B8RVQ4	822	H	0.72			>A0A287BIP6	15					15
>A0A0B8RVQ4	823	C	0.82			>A0A287BIS4	25					25
>A0A0B8RVQ4	828	H	0.64			>A0A287BIV4	9					9
>A0A0B8RVT0	31	C	0.76			>A0A287BJ22	26					26
>A0A0B8RVT0	35	E	0.59			>A0A287BJ74	50					50
>A0A0B8RVT0	42	H	0.63			>A0A287BJA2	16					16
>A0A0B8RVT0	232	E	0.51			>A0A287BJG5	16					16
>A0A0B8RVT0	235	C	0.72			>A0A287BJG7	86					86
>A0A0B8RVT0	271	E	0.54			>A0A287BJJ1	12					12
>A0A0B8RVT0	273	C	0.67			>A0A287BJM7	119					119
>A0A0B8RVT0	365	H	0.74			>A0A287BJP9	87					87
>A0A0B8RVT0	379	H	0.59			>A0A287BJQ2	18					18
>A0A0B8RVT0	380	C	0.68			>A0A287BJY7	22					22
>A0A0B8RVT0	414	H	0.82			>A0A287BK29	5					5
>A0A0B8RVT0	417	C	0.78			>A0A287BKF7	7					7
>A0A0B8RVT0	435	E	0.54			>A0A287BKF8	23					23
>A0A0B8RVT0	437	C	0.75			>A0A287BKH7	19					19
>A0A0B8RVT0	443	C	0.84			>A0A287BKR9	7					7
>A0A0B8RVT0	445	D	0.67			>A0A287BKT9	7					7
>A0A0B8RVT0	447	D	0.67			>A0A287BKX8	11					11
>A0A0B8RVT0	449	E	0.52			>A0A287BKX9	74					74
>A0A0B8RVT0	454	H	0.55			>A0A287BKY5	23					23
>A0A0B8RVT0	485	C	0.71			>A0A287BL04	8					8
>A0A0B8RVT0	493	C	0.71			>A0A287BL05	16					16
>A0A0B8RVT0	501	H	0.69			>A0A287BL20	54					54
>A0A0B8RVT0	506	H	0.65			>A0A287BL22	43					43
>A0A0B8RVT0	523	C	0.83			>A0A287BL23	22					22
>A0A0B8RVT0	527	C	0.87			>A0A287BL42	25					25
>A0A0B8RVT0	538	C	0.78			>A0A287BL47	22					22
>A0A0B8RVT0	541	D	0.6			>A0A287BL80	17					17
>A0A0B8RVT0	545	H	0.69			>A0A287BL83	10					10
>A0A0B8RVT7	10	H	0.68			>A0A287BLB3	19					19
>A0A0B8RVT7	32	C	0.76			>A0A287BLC4	19					19
>A0A0B8RVT7	93	H	0.56			>A0A287BLC7	39					39
>A0A0B8RVT7	108	H	0.79			>A0A287BLE0	83					83
>A0A0B8RVT7	110	C	0.83			>A0A287BLH2	44					44
>A0A0B8RVT7	112	H	0.75			>A0A287BLR4	94					94
>A0A0B8RVT7	134	H	0.59			>A0A287BLV7	28					28
>A0A0B8RVT7	146	H	0.59			>A0A287BLW4	88					88
>A0A0B8RVT7	155	H	0.67			>A0A287BM33	34					34
>A0A0B8RVT7	157	H	0.71			>A0A287BM57	3					3
>A0A0B8RVT7	159	E	0.56			>A0A287BM70	19					19
>A0A0B8RVT7	171	C	0.76			>A0A287BM71	40					40
>A0A0B8RVT7	175	D	0.62			>A0A287BMB6	5					5
>A0A0B8RVT7	178	C	0.82			>A0A287BMB7	28					28
>A0A0B8RVT7	180	D	0.56			>A0A287BMK8	21					21
>A0A0B8RVT7	182	E	0.61			>A0A287BMQ2	20					20
>A0A0B8RVT7	190	H	0.73			>A0A287BMV2	6					6
>A0A0B8RVT7	213	H	0.59			>A0A287BMW6	6					6
>A0A0B8RVT7	245	H	0.73			>A0A287BMY4	13					13
>A0A0B8RVT7	257	C	0.77			>A0A287BMY7	25					25
>A0A0B8RVT7	291	H	0.62			>A0A287BN04	99					99
>A0A0B8RVT7	340	H	0.66			>A0A287BN23	81					81
>A0A0B8RVT7	386	H	0.51			>A0A287BN36	8					8
>A0A0B8RVT7	393	H	0.57			>A0A287BN95	10					10
>A0A0B8RVT7	414	C	0.72			>A0A287BNK7	92					92
>A0A0B8RVT7	573	C	0.67			>A0A287BNN4	71					71
>A0A0B8RVT7	577	E	0.65			>A0A287BNN6	21					21
>A0A0B8RVT7	589	H	0.73			>A0A287BNR4	31					31
>A0A0B8RVT7	590	C	0.78			>A0A287BNR6	11					11
>A0A0B8RVT7	679	H	0.78			>A0A287BNS1	36					36
>A0A0B8RVT7	681	H	0.73			>A0A287BNU5	7					7
>A0A0B8RVT7	724	H	0.73			>A0A287BNY7	18					18
>A0A0B8RVT7	730	H	0.73			>A0A287BNZ5	28					28
>A0A0B8RVT7	747	D	0.51			>A0A287BNZ6	79					79
>A0A0B8RVT7	752	H	0.6			>A0A287BPA2	13					13
>A0A0B8RVT7	754	H	0.71			>A0A287BPB5	25					25
>A0A0B8RVT7	786	H	0.86			>A0A287BPB7	19					19
>A0A0B8RVT7	789	C	0.88			>A0A287BPF8	11					11
>A0A0B8RVT7	812	C	0.74			>A0A287BPG3	17					17
>A0A0B8RVT7	819	C	0.79			>A0A287BPG7	29					29
>A0A0B8RVT7	885	H	0.64			>A0A287BPI1	33					33
>A0A0B8RVT7	904	C	0.72			>A0A287BPK0	18					18
>A0A0B8RVT7	952	H	0.56			>A0A287BPK5	77					77
>A0A0B8RVT7	957	H	0.66			>A0A287BPL8	29					29
>A0A0B8RVT7	962	E	0.6			>A0A287BPN2	4					4
>A0A0B8RVT7	966	C	0.82			>A0A287BPP9	8					8
>A0A0B8RVT7	971	E	0.61			>A0A287BPQ1	105					105
>A0A0B8RVT7	974	C	0.78			>A0A287BPT0	24					24
>A0A0B8RVT7	977	D	0.58			>A0A287BPT5	11					11
>A0A0B8RVT7	1011	H	0.6			>A0A287BPU0	30					30
>A0A0B8RVV9	14	H	0.64			>A0A287BPU5	4					4
>A0A0B8RVV9	98	H	0.66			>A0A287BPW3	11					11
>A0A0B8RVV9	109	H	0.73			>A0A287BPW4	45					45
>A0A0B8RVV9	134	H	0.71			>A0A287BPZ2	27					27
>A0A0B8RVV9	227	H	0.61			>A0A287BQ35	13					13
>A0A0B8RVV9	266	H	0.62			>A0A287BQ54	24					24
>A0A0B8RVV9	299	H	0.71			>A0A287BQ74	32					32
>A0A0B8RVV9	304	E	0.51			>A0A287BQ96	111					111
>A0A0B8RVV9	306	H	0.67			>A0A287BQ99	93					93
>A0A0B8RVV9	307	H	0.54			>A0A287BQB3	24					24
>A0A0B8RVV9	333	H	0.68			>A0A287BQB5	59					59
>A0A0B8RVV9	343	H	0.56			>A0A287BQE5	9					9
>A0A0B8RVV9	355	H	0.85			>A0A287BQG8	9					9
>A0A0B8RVV9	358	C	0.85			>A0A287BQI8	10					10
>A0A0B8RVV9	503	C	0.76			>A0A287BQJ1	43					43
>A0A0B8RVV9	506	E	0.55			>A0A287BQN5	31					31
>A0A0B8RVV9	521	H	0.64			>A0A287BQP8	27					27
>A0A0B8RVV9	645	C	0.88			>A0A287BQQ4	20					20
>A0A0B8RVV9	647	C	0.86			>A0A287BQR7	17					17
>A0A0B8RVV9	648	H	0.79			>A0A287BQS4	19					19
>A0A0B8RVV9	651	E	0.5			>A0A287BQT2	21					21
>A0A0B8RVV9	653	E	0.69			>A0A287BQU9	17					17
>A0A0B8RVV9	657	C	0.79			>A0A287BQV4	4					4
>A0A0B8RVV9	661	E	0.56			>A0A287BQW0	75					75
>A0A0B8RVV9	667	H	0.75			>A0A287BR08	31					31
>A0A0B8RVV9	673	H	0.7			>A0A287BR26	20					20
>A0A0B8RVV9	756	H	0.64			>A0A287BR32	9					9
>A0A0B8RVV9	765	H	0.71			>A0A287BR34	22					22
>A0A0B8RVV9	945	H	0.58			>A0A287BR43	20					20
>A0A0B8RVV9	1021	C	0.77			>A0A287BR45	11					11
>A0A0B8RVV9	1166	H	0.66			>A0A287BR64	5					5
>A0A0B8RVV9	1180	H	0.59			>A0A287BR84	12					12
>A0A0B8RVV9	1217	H	0.7			>A0A287BR94	29					29
>A0A0B8RVV9	1243	H	0.68			>A0A287BRA3	233					233
>A0A0B8RVV9	1251	C	0.77			>A0A287BRR7	10					10
>A0A0B8RVV9	1253	D	0.52			>A0A287BRT0	12					12
>A0A0B8RVV9	1328	H	0.73			>A0A287BRW8	81					81
>A0A0B8RVV9	1333	H	0.66			>A0A287BS08	23					23
>A0A0B8RVV9	1417	H	0.77			>A0A287BS59	25					25
>A0A0B8RVV9	1429	C	0.77			>A0A287BSC3	36					36
>A0A0B8RVV9	1536	C	0.75			>A0A287BSG9	96					96
>A0A0B8RVV9	1562	C	0.66			>A0A287BSL4	18					18
>A0A0B8RVV9	1575	H	0.66			>A0A287BSL5	30					30
>A0A0B8RVV9	1746	H	0.67			>A0A287BSM0	45					45
>A0A0B8RVV9	1799	H	0.73			>A0A287BSS7	43					43
>A0A0B8RVV9	1801	E	0.51			>A0A287BT68	11					11
>A0A0B8RVV9	1931	C	0.74			>A0A287BTG0	12					12
>A0A0B8RVV9	1973	H	0.72			>A0A287BTN2	15					15
>A0A0B8RVV9	1995	C	0.78			>A0A288CFT0	11					11
>A0A0B8RVV9	2032	H	0.51			>A0A288CFV1	9					9
>A0A0B8RVV9	2121	H	0.63			>A0A288CFV7	28					28
>A0A0B8RVV9	2200	C	0.78			>A0A288CG11	14					14
>A0A0B8RVV9	2213	H	0.74			>A0A288CG47	10					10
>A0A0B8RVV9	2226	H	0.68			>A0A288CG57	16					16
>A0A0B8RVV9	2246	C	0.78			>A0A288CG58	7					7
>A0A0B8RVV9	2265	H	0.64			>A0A2C9F331	4					4
>A0A0B8RVV9	2268	H	0.69			>A0A2C9F348	21					21
>A0A0B8RVV9	2304	H	0.55			>A0A2C9F350	11					11
>A0A0B8RVV9	2319	C	0.78			>A0A2C9F352	9					9
>A0A0B8RVV9	2341	H	0.72			>A0A2C9F357	14					14
>A0A0B8RVV9	2370	H	0.78			>A0A2C9F363	5					5
>A0A0B8RVV9	2373	H	0.83			>A0A2C9F366	4					4
>A0A0B8RVV9	2481	C	0.87			>A0A2C9F371	77					77
>A0A0B8RVV9	2485	H	0.85			>A0A2C9F389	30					30
>A0A0B8RVV9	2516	C	0.78			>A0A2C9F392	23					23
>A0A0B8RVV9	2653	H	0.69			>A0A2C9F393	23					23
>A0A0B8RVV9	2655	H	0.79			>A0A2C9F397	9					9
>A0A0B8RVV9	2656	H	0.64			>A0A2C9F3A3	4					4
>A0A0B8RVV9	2716	H	0.67			>A0A2C9F3A7	10					10
>A0A0B8RVV9	2761	H	0.69			>A0A2C9F3B6	18					18
>A0A0B8RVV9	2770	H	0.52			>A0A2C9F3C3	3					3
>A0A0B8RVV9	2787	H	0.52			>A0A2C9F3D9	5					5
>A0A0B8RVV9	2915	H	0.73			>A0A2C9F3E5	32					32
>A0A0B8RVV9	2918	H	0.81			>A0A2C9F3E9	29					29
>A0A0B8RVV9	2930	H	0.75			>A0A2C9F3F5	16					16
>A0A0B8RVV9	2951	H	0.5			>A0A2C9F3G2	11					11
>A0A0B8RVV9	3010	H	0.7			>A0A2C9F3H8	29					29
>A0A0B8RVV9	3038	C	0.78			>A0A343EQW4	15					15
>A0A0B8RVV9	3046	E	0.5			>A0A343RP39	15					15
>A0A0B8RVV9	3050	H	0.76			>A0A344X2S3	3					3
>A0A0B8RVV9	3057	H	0.74			>A0A344X2S4	31					31
>A0A0B8RVV9	3058	C	0.74			>A0A385JGP0	15					15
>A0A0B8RVV9	3062	E	0.54			>A0A480KBZ1	44					44
>A0A0B8RVV9	3116	C	0.78			>A0A480NP79	10					10
>A0A0B8RVV9	3155	H	0.59			>A0A480TBA9	62					62
>A0A0B8RVV9	3169	C	0.8			>A0MZ85	1					1
>A0A0B8RVV9	3173	E	0.5			>A0PFK5	10					10
>A0A0B8RVV9	3185	C	0.8			>A0PFK6	10					10
>A0A0B8RVV9	3202	C	0.77			>A0S0D3	14					14
>A0A0B8RVV9	3203	H	0.58			>A1E295	32					32
>A0A0B8RVV9	3220	H	0.58			>A1IU54	18					18
>A0A0B8RVV9	3226	C	0.85			>A1XQT1	7					7
>A0A0B8RVV9	3230	H	0.81			>A1XQV6	1					1
>A0A0B8RVW2	27	H	0.55			>A2SY05	11					11
>A0A0B8RVW2	113	E	0.6			>A2THZ2	83					83
>A0A0B8RVW2	117	C	0.79			>A2TLM1	8					8
>A0A0B8RVW2	120	D	0.71			>A4F4L4UNIPROT:DNAL4_PIG A4F4L4 Dynein light chain 4, axonemal	6					6
>A0A0B8RVW2	125	C	0.84			>A4UTN7	34					34
>A0A0B8RVW2	128	H	0.87			>A5A4F6	81					81
>A0A0B8RVW2	139	C	0.75			>A5A758	9					9
>A0A0B8RVW2	142	D	0.63			>A5A759	19					19
>A0A0B8RVW2	153	D	0.62			>A5A8V6	11					11
>A0A0B8RVW2	154	C	0.79			>A5A8V7	13					13
>A0A0B8RVW2	156	H	0.62			>A5A8V9	48					48
>A0A0B8RVW2	179	C	0.81			>A5A8W8	70					70
>A0A0B8RVW2	185	E	0.56			>A5D9M3	15					15
>A0A0B8RVW2	189	C	0.8			>A5D9M4	19					19
>A0A0B8RVW2	191	D	0.54			>A5D9M6	29					29
>A0A0B8RVW2	192	E	0.52			>A5GFM8	6					6
>A0A0B8RVW2	202	C	0.75			>A5GFN6	21					21
>A0A0B8RVW2	205	D	0.54			>A5GFQ6	19					19
>A0A0B8RVW2	206	H	0.62			>A5GFS8	7					7
>A0A0B8RVW2	212	E	0.53			>A5GFT5	35					35
>A0A0B8RVW2	215	C	0.74			>A5GFW9	8					8
>A0A0B8RVW2	216	H	0.54			>A5GFX4	1					1
>A0A0B8RVW2	234	C	0.85			>A5GFY8	19					19
>A0A0B8RVW2	238	D	0.68			>A5H1Q0	35					35
>A0A0B8RVW2	240	C	0.87			>A5HJZ3	77					77
>A0A0B8RVW2	243	D	0.71			>A6M928	16					16
>A0A0B8RVW2	249	C	0.85			>A6XAC5	15					15
>A0A0B8RVW2	258	D	0.54			>A7J0B0	28					28
>A0A0B8RVW2	260	H	0.76			>A7U5U2	1					1
>A0A0B8RVW2	264	E	0.53			>A7VJZ9	2					2
>A0A0B8RVW2	268	C	0.78			>A7XXV9	21					21
>A0A0B8RVW2	290	C	0.79			>A7YB43	8					8
>A0A0B8RVW2	306	H	0.63			>A8D349	2					2
>A0A0B8RVW2	310	H	0.8			>A8HR17	12					12
>A0A0B8RVW2	315	C	0.82			>A8U4R4	24					24
>A0A0B8RVW2	318	D	0.74			>A9ED96	5					5
>A0A0B8RVW2	320	E	0.56			>A9GYW6	16					16
>A0A0B8RVW2	323	C	0.79			>A9JPD4	24					24
>A0A0B8RVW2	336	C	0.81			>A9LFL0	15					15
>A0A0B8RVW2	340	H	0.77			>A9LFM3	15					15
>A0A0B8RVW2	350	C	0.81			>A9LG09	9					9
>A0A0B8RVW2	375	C	0.81			>A9LGA7	15					15
>A0A0B8RVW2	378	D	0.7			>A9LGF2	9					9
>A0A0B8RVW2	384	C	0.85			>A9LGF9	16					16
>A0A0B8RVW2	387	E	0.66			>A9X4P2	11					11
>A0A0B8RVW2	403	C	0.72			>A9XFX6	24					24
>A0A0B8RVW2	409	H	0.57			>A9XFX7	10					10
>A0A0B8RVW2	418	C	0.78			>A9Y007	8					8
>A0A0B8RVW2	421	E	0.51			>B0FWK5	10					10
>A0A0B8RVW2	443	C	0.8			>B0FWP7	21					21
>A0A0B8RVW2	446	E	0.75			>B0LXF7	9					9
>A0A0B8RVW2	448	E	0.63			>B0LXK8	8					8
>A0A0B8RVW2	449	H	0.76			>B0LY44	15					15
>A0A0B8RVW2	450	H	0.75			>B1A3A0	9					9
>A0A0B8RVW2	451	C	0.86			>B1A8Z3	25					25
>A0A0B8RVW2	455	H	0.7			>B1PEY3	6					6
>A0A0B8RVW2	462	H	0.74			>B1PK15	15					15
>A0A0B8RVW2	463	C	0.8			>B1PK17	16					16
>A0A0B8RVW2	479	C	0.76			>B2CCY7	26					26
>A0A0B8RVW2	506	C	0.77			>B2CNZ7	32					32
>A0A0B8RVW2	514	C	0.83			>B2CZF8	35					35
>A0A0B8RVW2	516	H	0.72			>B2CZR7	6					6
>A0A0B8RVW2	527	C	0.83			>B2LUN4	17					17
>A0A0B8RVW2	530	E	0.59			>B2LWN6	26					26
>A0A0B8RVW2	531	H	0.74			>B2ZF47	12					12
>A0A0B8RVW2	541	C	0.85			>B2ZF49	17					17
>A0A0B8RVW2	542	E	0.53			>B2ZGN1	30					30
>A0A0B8RVW2	543	H	0.69			>B2ZGN2	29					29
>A0A0B8RVW2	566	C	0.77			>B3GMU8	10					10
>A0A0B8RVW2	569	D	0.62			>B5A562	8					8
>A0A0B8RVW2	574	C	0.84			>B5APU3	10					10
>A0A0B8RVW2	575	H	0.61			>B5APU4	17					17
>A0A0B8RVW2	577	H	0.88			>B5APU8	5					5
>A0A0B8RVW2	594	C	0.83			>B5ATG0	3					3
>A0A0B8RVW2	598	H	0.76			>B5KJG2	13					13
>A0A0B8RVW2	613	C	0.78			>B5KN62	9					9
>A0A0B8RVW2	616	E	0.52			>B5KN69	15					15
>A0A0B8RVW2	622	H	0.69			>B5KN75	9					9
>A0A0B8RVW2	638	C	0.81			>B6A7R3	11					11
>A0A0B8RVW2	641	D	0.68			>B6CVD6	50					50
>A0A0B8RVW2	646	C	0.8			>B6DT15	55					55
>A0A0B8RVW2	655	E	0.57			>B6EDE6	9					9
>A0A0B8RVW2	657	E	0.61			>B6EDQ0	10					10
>A0A0B8RVW2	658	C	0.86			>B6EDV3	1					1
>A0A0B8RVW2	661	D	0.58			>B6UV57	21					21
>A0A0B8RVW2	662	H	0.74			>B6V8C7	4					4
>A0A0B8RVW2	670	C	0.74			>B6VAQ2	9					9
>A0A0B8RVW2	695	C	0.77			>B6VNT8	15					15
>A0A0B8RVW2	696	E	0.57			>B7TJ03	5					5
>A0A0B8RVW2	703	C	0.7			>B7TJ04	7					7
>A0A0B8RVW2	704	H	0.56			>B8XH67	14					14
>A0A0B8RVW2	705	D	0.53			>B8XSJ5	28					28
>A0A0B8RVW2	715	D	0.5			>B8XZY6	34					34
>A0A0B8RVW2	719	C	0.79			>B8Y650	8					8
>A0A0B8RVW2	725	H	0.73			>B8Y651	5					5
>A0A0B8RVW2	728	D	0.64			>B8YGC1	11					11
>A0A0B8RVW2	733	C	0.83			>B9TSQ2	18					18
>A0A0B8RVW2	739	H	0.64			>B9TSQ8	12					12
>A0A0B8RVW2	758	C	0.8			>B9TSR5	48					48
>A0A0B8RVW2	761	D	0.75			>B9V4E8	3					3
>A0A0B8RVW2	766	C	0.83			>B9V4F1	6					6
>A0A0B8RVW2	778	C	0.8			>B9ZUV0	9					9
>A0A0B8RVW2	794	H	0.62			>B9ZUV1	1					1
>A0A0B8RVW2	800	C	0.8			>C0JPM4	23					23
>A0A0B8RVW2	825	C	0.83			>C0LZL0	25					25
>A0A0B8RVW2	828	D	0.74			>C0LZL1	25					25
>A0A0B8RVW2	832	H	0.72			>C0MHR2	73					73
>A0A0B8RVW2	833	C	0.78			>C1JEX7	20					20
>A0A0B8RVW2	845	E	0.5			>C1PIG4	15					15
>A0A0B8RVW2	846	C	0.82			>C3RZ98	34					34
>A0A0B8RVW2	849	E	0.58			>C3S7K4	3					3
>A0A0B8RVW2	858	C	0.8			>C3S7K5	3					3
>A0A0B8RVW2	859	H	0.56			>C3S7K6	15					15
>A0A0B8RVW2	883	C	0.81			>C3URJ6	28					28
>A0A0B8RVW2	891	C	0.85			>C4MQ03	6					6
>A0A0B8RVW2	895	D	0.57			>C4MXZ1	4					4
>A0A0B8RVW2	902	C	0.81			>C4TP28	6					6
>A0A0B8RVW2	910	E	0.51			>C5H0C6	12					12
>A0A0B8RVW2	913	D	0.53			>C5IWV5	19					19
>A0A0B8RVW2	916	C	0.82			>C6EVT4	29					29
>A0A0B8RVW2	941	C	0.8			>C6K7I1	20					20
>A0A0B8RVW2	944	D	0.67			>C7AI81	17					17
>A0A0B8RVW2	949	C	0.7			>C7C1I5	2					2
>A0A0B8RVW2	950	H	0.56			>C7C1I8	12					12
>A0A0B8RVW2	969	C	0.77			>C7FE66	15					15
>A0A0B8RVW2	982	D	0.54			>C8C418	10					10
>A0A0B8RVW2	983	C	0.76			>C8C419	9					9
>A0A0B8RVW2	1007	H	0.68			>C8C420	12					12
>A0A0B8RVW2	1008	C	0.73			>C8C4M8	29					29
>A0A0B8RVW2	1011	E	0.6			>C9W109	101					101
>A0A0B8RVW2	1016	C	0.69			>D0G0B3	34					34
>A0A0B8RVW2	1019	E	0.62			>D0G0C3	20					20
>A0A0B8RVW2	1032	C	0.77			>D0G0C5	8					8
>A0A0B8RVW2	1045	C	0.81			>D0G0C8	19					19
>A0A0B8RVW2	1048	E	0.63			>D0G0C9	14					14
>A0A0B8RVW2	1067	H	0.8			>D0G6X8	23					23
>A0A0B8RVW2	1070	C	0.82			>D0G773	16					16
>A0A0B8RVW2	1073	D	0.68			>D0G776	30					30
>A0A0B8RVW2	1076	H	0.72			>D0G777	16					16
>A0A0B8RVW2	1077	H	0.73			>D0G778	4					4
>A0A0B8RVW2	1078	C	0.79			>D0G781	6					6
>A0A0B8RVW2	1091	C	0.81			>D0G7E3	13					13
>A0A0B8RVW2	1094	E	0.5			>D0G7F1	23					23
>A0A0B8RVW2	1107	C	0.81			>D0G7F3	12					12
>A0A0B8RVW2	1155	C	0.68			>D0G7F7	3					3
>A0A0B8RVW2	1164	C	0.78			>D0V557	13					13
>A0A0B8RVW4	13	C	0.75			>D2D0E0	15					15
>A0A0B8RVW4	27	H	0.53			>D2D0E1	28					28
>A0A0B8RVW4	32	H	0.62			>D2D0E2	28					28
>A0A0B8RVW4	124	H	0.72			>D2D0E6	18					18
>A0A0B8RVW4	129	H	0.57			>D2K6G0	28					28
>A0A0B8RVW4	158	C	0.72			>D2SW96	15					15
>A0A0B8RVW4	232	C	0.62			>D3K5J4	25					25
>A0A0B8RVW4	263	H	0.55			>D3K5J6	21					21
>A0A0B8RVW4	269	C	0.75			>D3K5K2	12					12
>A0A0B8RVW4	294	C	0.77			>D3K5M3	33					33
>A0A0B8RVW4	330	C	0.76			>D3K5N6	20					20
>A0A0B8RVW4	358	C	0.79			>D3KVS6	11					11
>A0A0B8RVW4	385	C	0.82			>D4PEM8	13					13
>A0A0B8RVW4	446	C	0.82			>D5K890	21					21
>A0A0B8RVW4	451	H	0.63			>D5K891	19					19
>A0A0B8RVW6	97	D	0.52			>D5K893	6					6
>A0A0B8RVW6	99	H	0.62			>D5K8A1	39					39
>A0A0B8RVW6	120	H	0.5			>D5K8A2	34					34
>A0A0B8RVW6	121	H	0.55			>D5K8A9	19					19
>A0A0B8RVW6	151	H	0.62			>D5LIE7	27					27
>A0A0B8RVW6	155	H	0.66			>D7RA31	24					24
>A0A0B8RVW6	222	H	0.61			>D9IFC3	34					34
>A0A0B8RVW6	256	H	0.57			>D9U8D1	7					7
>A0A0B8RVW6	277	C	0.77			>E0AD20	31					31
>A0A0B8RVW6	291	C	0.66			>E0D7H7	32					32
>A0A0B8RVW6	317	H	0.75			>E0YLM4	13					13
>A0A0B8RW24	91	H	0.56			>E1CAJ5	16					16
>A0A0B8RW24	103	C	0.8			>E1CAJ6	13					13
>A0A0B8RW24	107	H	0.77			>E1U318	39					39
>A0A0B8RW24	142	H	0.58			>E2IUK7	8					8
>A0A0B8RW24	145	H	0.74			>E3T1V8	9					9
>A0A0B8RW53	20	C	0.71			>E3T1W5	15					15
>A0A0B8RW53	47	H	0.65			>E3VVJ1	49					49
>A0A0B8RW53	113	H	0.6			>E3VVJ2	49					49
>A0A0B8RW53	122	C	0.77			>E7D6R2	21					21
>A0A0B8RW53	131	H	0.7			>E7EBY5	17					17
>A0A0B8RW53	135	H	0.59			>E7EI20	2					2
>A0A0B8RW53	136	H	0.55			>E7FM66	67					67
>A0A0B8RW53	168	H	0.59			>E9NRZ8	43					43
>A0A0B8RW53	172	H	0.58			>F1REX8	47					47
>A0A0B8RW53	229	C	0.71			>F1REX9	31					31
>A0A0B8RW53	293	C	0.73			>F1RF11	27					27
>A0A0B8RW53	332	H	0.7			>F1RF14	15					15
>A0A0B8RW53	371	H	0.59			>F1RF16	13					13
>A0A0B8RW53	403	H	0.54			>F1RF34	44					44
>A0A0B8RW53	410	H	0.52			>F1RF56	12					12
>A0A0B8RW53	496	H	0.67			>F1RFD4	1					1
>A0A0B8RW53	516	D	0.52			>F1RFE3	19					19
>A0A0B8RW53	519	C	0.7			>F1RFI2	28					28
>A0A0B8RW53	537	H	0.63			>F1RFM8	147					147
>A0A0B8RW53	545	H	0.59			>F1RFN1	3					3
>A0A0B8RW53	563	H	0.73			>F1RFQ6	5					5
>A0A0B8RW53	633	C	0.67			>F1RFQ7	8					8
>A0A0B8RW53	700	H	0.59			>F1RFS5	15					15
>A0A0B8RW53	728	C	0.72			>F1RFS8	15					15
>A0A0B8RW53	733	E	0.5			>F1RFS9	7					7
>A0A0B8RW53	742	C	0.83			>F1RFV5	7					7
>A0A0B8RW53	744	C	0.91			>F1RFY1	7					7
>A0A0B8RW53	748	C	0.86			>F1RG16	17					17
>A0A0B8RW53	760	H	0.79			>F1RG17	8					8
>A0A0B8RW53	764	C	0.73			>F1RG31	28					28
>A0A0B8RW53	845	C	0.74			>F1RG35	19					19
>A0A0B8RW53	887	C	0.81			>F1RG86	48					48
>A0A0B8RW53	893	C	0.85			>F1RG95	17					17
>A0A0B8RW53	900	H	0.6			>F1RGA9	28					28
>A0A0B8RW53	908	H	0.67			>F1RGC9	13					13
>A0A0B8RW53	913	C	0.77			>F1RGE3	3					3
>A0A0B8RW53	997	H	0.6			>F1RGG1	2					2
>A0A0B8RW53	1040	C	0.77			>F1RGH8	20					20
>A0A0B8RW53	1086	H	0.72			>F1RGI7	31					31
>A0A0B8RW53	1098	H	0.58			>F1RGJ2	31					31
>A0A0B8RZ10	23	C	0.79			>F1RGJ3	9					9
>A0A0B8RZ10	27	H	0.76			>F1RGK7	5					5
>A0A0B8RZ10	64	H	0.53			>F1RGN9	12					12
>A0A0B8RZ10	102	H	0.67			>F1RGR0	40					40
>A0A0B8RZ10	179	C	0.65			>F1RGS2	19					19
>A0A0B8RZ10	180	H	0.54			>F1RGX4	13					13
>A0A0B8RZ10	200	C	0.79			>F1RGZ7	5					5
>A0A0B8RZ10	204	E	0.53			>F1RH55	26					26
>A0A0B8RZ10	234	C	0.75			>F1RH80	33					33
>A0A0B8RZ10	237	E	0.59			>F1RHC5	9					9
>A0A0B8RZ10	240	H	0.75			>F1RHF0	13					13
>A0A0B8RZ10	278	C	0.74			>F1RHM8	12					12
>A0A0B8RZ10	337	H	0.76			>F1RHN1	10					10
>A0A0B8RZ10	340	C	0.87			>F1RHN4	31					31
>A0A0B8RZ10	343	H	0.83			>F1RHU4	24					24
>A0A0B8RZ10	413	C	0.78			>F1RHZ9	33					33
>A0A0B8RZ10	431	C	0.74			>F1RI15	28					28
>A0A0B8RZ10	434	E	0.56			>F1RI18	3					3
>A0A0B8RZ10	444	C	0.76			>F1RI22	5					5
>A0A0B8RZ10	481	C	0.76			>F1RI32	14					14
>A0A0B8RZ10	494	C	0.72			>F1RI39	35					35
>A0A0B8RZ10	548	H	0.65			>F1RID8	17					17
>A0A0B8RZ10	588	C	0.75			>F1RIE2	52					52
>A0A0B8RZ10	632	C	0.78			>F1RIF3	14					14
>A0A0B8RZ10	643	H	0.55			>F1RIF8	19					19
>A0A0B8RZ10	706	C	0.84			>F1RII7	7					7
>A0A0B8RZ10	711	C	0.88			>F1RIJ5	15					15
>A0A0B8RZ10	712	H	0.68			>F1RIK3	22					22
>A0A0B8RZ10	713	H	0.67			>F1RIP3	12					12
>A0A0B8RZ10	715	H	0.8			>F1RIP6	13					13
>A0A0B8RZ10	727	H	0.5			>F1RIS6	9					9
>A0A0B8RZ10	748	C	0.8			>F1RIU1	13					13
>A0A0B8RZ10	750	H	0.7			>F1RIU3	28					28
>A0A0B8RZ10	761	H	0.66			>F1RIX8	7					7
>A0A0B8RZ10	795	H	0.59			>F1RJ25	9					9
>A0A0B8RZ10	858	H	0.57			>F1RJ76	8					8
>A0A0B8RZ10	881	H	0.59			>F1RJ93	5					5
>A0A0B8RZ10	906	C	0.68			>F1RJB0	14					14
>A0A0B8RZ10	916	H	0.63			>F1RJC1	25					25
>A0A0B8RZ10	945	H	0.65			>F1RJF7	12					12
>A0A0B8RZ10	983	H	0.57			>F1RJH2	11					11
>A0A0B8RZ10	1030	H	0.51			>F1RJH8	13					13
>A0A0B8RZ10	1039	C	0.77			>F1RJL7	102					102
>A0A0B8RZ10	1040	C	0.73			>F1RJP5	20					20
>A0A0B8RZ36	27	H	0.5			>F1RJP8	13					13
>A0A0B8RZ36	85	H	0.54			>F1RJT3	21					21
>A0A0B8RZ36	114	H	0.59			>F1RJU9	21					21
>A0A0B8RZ36	128	H	0.6			>F1RJV7	37					37
>A0A0B8RZ36	158	C	0.79			>F1RJX8	65					65
>A0A0B8RZ36	160	D	0.58			>F1RJZ6	19					19
>A0A0B8RZ36	201	H	0.63			>F1RK02	18					18
>A0A0B8RZ36	220	H	0.64			>F1RK10	11					11
>A0A0B8RZ36	297	H	0.63			>F1RK12	14					14
>A0A0B8RZ36	315	C	0.59			>F1RK61	11					11
>A0A0B8RZ36	319	D	0.58			>F1RK74	13					13
>A0A0B8RZ36	324	C	0.78			>F1RK75	47					47
>A0A0B8RZ36	325	H	0.64			>F1RK79	19					19
>A0A0B8RZ36	354	H	0.68			>F1RK80	18					18
>A0A0B8RZ36	403	H	0.73			>F1RK90	46					46
>A0A0B8RZ36	406	H	0.76			>F1RK98	27					27
>A0A0B8RZ36	413	H	0.68			>F1RKB1	10					10
>A0A0B8RZ36	466	C	0.72			>F1RKC0	44					44
>A0A0B8RZ36	509	H	0.63			>F1RKC7	21					21
>A0A0B8RZ36	538	H	0.55			>F1RKG8	5					5
>A0A0B8RZ36	559	H	0.64			>F1RKI3	8					8
>A0A0B8RZ36	574	H	0.63			>F1RKM1	16					16
>A0A0B8RZ36	614	H	0.56			>F1RKQ4	13					13
>A0A0B8RZ36	700	H	0.61			>F1RKR0	8					8
>A0A0B8RZ36	730	H	0.5			>F1RKW8	8					8
>A0A0B8RZ36	749	H	0.61			>F1RKX1	14					14
>A0A0B8RZ36	826	H	0.52			>F1RKZ5	37					37
>A0A0B8RZ36	836	H	0.64			>F1RKZ6	56					56
>A0A0B8RZ36	855	H	0.53			>F1RL08	38					38
>A0A0B8RZ36	932	H	0.58			>F1RL35	10					10
>A0A0B8RZ36	956	C	0.72			>F1RL48	42					42
>A0A0B8RZ36	1054	H	0.59			>F1RL96	9					9
>A0A0B8RZ36	1071	C	0.73			>F1RLA2	27					27
>A0A0B8RZ36	1180	H	0.55			>F1RLA4	18					18
>A0A0B8RZ36	1213	H	0.64			>F1RLB6	10					10
>A0A0B8RZ36	1243	H	0.69			>F1RLC5	20					20
>A0A0B8RZ36	1255	H	0.63			>F1RLH7	8					8
>A0A0B8RZ36	1283	H	0.77			>F1RLQ2	13					13
>A0A0B8RZ36	1294	C	0.73			>F1RLQ7	275					275
>A0A0B8RZ36	1319	H	0.64			>F1RLQ9	56					56
>A0A0B8RZ36	1361	H	0.75			>F1RLS7	16					16
>A0A0B8RZ36	1364	H	0.76			>F1RM44	13					13
>A0A0B8RZ36	1388	H	0.79			>F1RM74	14					14
>A0A0B8RZ36	1390	H	0.71			>F1RM85	90					90
>A0A0B8RZ36	1424	C	0.72			>F1RMB9	14					14
>A0A0B8RZ36	1431	H	0.72			>F1RMC3	46					46
>A0A0B8RZ36	1434	C	0.83			>F1RMJ4	45					45
>A0A0B8RZ36	1467	H	0.62			>F1RMR6	26					26
>A0A0B8RZ36	1569	H	0.68			>F1RMV5	19					19
>A0A0B8RZ36	1572	H	0.67			>F1RMW6	24					24
>A0A0B8RZ36	1580	H	0.56			>F1RMX7	251					251
>A0A0B8RZ36	1602	C	0.69			>F1RMZ8	10					10
>A0A0B8RZ36	1680	H	0.54			>F1RN10	6					6
>A0A0B8RZ36	1690	H	0.67			>F1RN32	76					76
>A0A0B8RZ36	1744	H	0.61			>F1RN51	33					33
>A0A0B8RZ36	1747	H	0.73			>F1RN59	42					42
>A0A0B8RZ36	1786	H	0.56			>F1RN68	58					58
>A0A0B8RZ36	1796	H	0.59			>F1RN71	27					27
>A0A0B8RZ36	1892	H	0.61			>F1RN73	58					58
>A0A0B8RZ36	1902	H	0.65			>F1RNL4	26					26
>A0A0B8RZ36	1910	C	0.72			>F1RNM8	26					26
>A0A0B8RZ36	1922	H	0.8			>F1RNQ2	7					7
>A0A0B8RZ36	1923	H	0.64			>F1RNR9	41					41
>A0A0B8RZ36	2028	H	0.52			>F1RNS2	7					7
>A0A0B8RZ36	2065	H	0.69			>F1RNT6	41					41
>A0A0B8RZ36	2100	C	0.72			>F1RNW4	37					37
>A0A0B8RZ36	2113	H	0.61			>F1RNX2	2					2
>A0A0B8RZ36	2193	H	0.72			>F1RNZ1	17					17
>A0A0B8RZ36	2213	C	0.74			>F1RP17	17					17
>A0A0B8RZ36	2232	H	0.62			>F1RP25	11					11
>A0A0B8RZ36	2265	H	0.66			>F1RP44	57					57
>A0A0B8RZ36	2286	H	0.6			>F1RPA7	44					44
>A0A0B8RZ36	2314	H	0.67			>F1RPA9	88					88
>A0A0B8RZ36	2325	H	0.65			>F1RPD2	7					7
>A0A0B8RZ36	2331	C	0.74			>F1RPE0	42					42
>A0A0B8RZ36	2365	H	0.58			>F1RPE4	19					19
>A0A0B8RZ36	2421	C	0.83			>F1RPH0	16					16
>A0A0B8RZ36	2424	H	0.84			>F1RPL1	3					3
>A0A0B8RZ38	71	H	0.56			>F1RPP5	58					58
>A0A0B8RZ38	98	H	0.66			>F1RPQ3	15					15
>A0A0B8RZ38	160	H	0.74			>F1RPS8	7					7
>A0A0B8RZ38	163	H	0.83			>F1RPU0	17					17
>A0A0B8RZ38	168	H	0.79			>F1RPU8	2					2
>A0A0B8RZ38	173	H	0.65			>F1RPV1	16					16
>A0A0B8RZ38	180	H	0.55			>F1RPV8	19					19
>A0A0B8RZ38	193	H	0.64			>F1RPW8	16					16
>A0A0B8RZ38	243	H	0.64			>F1RPW9	11					11
>A0A0B8RZ38	316	H	0.68			>F1RPY1	22					22
>A0A0B8RZ38	440	E	0.56			>F1RPZ4	30					30
>A0A0B8RZ38	443	C	0.74			>F1RPZ6	29					29
>A0A0B8RZ38	446	D	0.63			>F1RQ71	36					36
>A0A0B8RZ38	584	H	0.59			>F1RQ90	4					4
>A0A0B8RZ38	635	H	0.66			>F1RQ91	10					10
>A0A0B8RZ38	689	C	0.71			>F1RQD7	21					21
>A0A0B8RZ38	761	C	0.83			>F1RQI1	2					2
>A0A0B8RZ38	765	H	0.77			>F1RQI7	58					58
>A0A0B8RZ38	788	C	0.82			>F1RQP0	4					4
>A0A0B8RZ38	791	H	0.89			>F1RQT8	31					31
>A0A0B8RZ38	794	C	0.86			>F1RQU2	17					17
>A0A0B8RZ38	824	C	0.8			>F1RQU6	30					30
>A0A0B8RZ38	847	C	0.78			>F1RQZ0	145					145
>A0A0B8RZ38	980	C	0.82			>F1RR24	9					9
>A0A0B8RZ38	984	H	0.84			>F1RR44	15					15
>A0A0B8RZ38	993	C	0.83			>F1RR45	22					22
>A0A0B8RZ38	995	H	0.75			>F1RR49	98					98
>A0A0B8RZ38	1047	H	0.66			>F1RR82	53					53
>A0A0B8RZ38	1048	H	0.65			>F1RRA0	20					20
>A0A0B8RZ38	1052	C	0.85			>F1RRA6	6					6
>A0A0B8RZ38	1057	H	0.89			>F1RRA7	41					41
>A0A0B8RZ38	1062	C	0.83			>F1RRB3	25					25
>A0A0B8RZ38	1085	H	0.66			>F1RRB8	92					92
>A0A0B8RZ38	1116	H	0.71			>F1RRD6	21					21
>A0A0B8RZ38	1118	H	0.73			>F1RRH7	6					6
>A0A0B8RZ38	1122	H	0.74			>F1RRN6	20					20
>A0A0B8RZ38	1155	C	0.8			>F1RRQ6	32					32
>A0A0B8RZ38	1210	C	0.82			>F1RRQ9	17					17
>A0A0B8RZ38	1214	H	0.79			>F1RRS3	17					17
>A0A0B8RZ38	1218	C	0.9			>F1RRT3	15					15
>A0A0B8RZ38	1220	H	0.83			>F1RRU8	39					39
>A0A0B8RZ38	1222	H	0.77			>F1RRW4	30					30
>A0A0B8RZ38	1224	D	0.64			>F1RRW5	48					48
>A0A0B8RZ38	1310	H	0.51			>F1RRY0	48					48
>A0A0B8RZ72	17	C	0.78			>F1RRY2	6					6
>A0A0B8RZ72	118	H	0.53			>F1RS10	9					9
>A0A0B8RZ72	141	C	0.8			>F1RS43	23					23
>A0A0B8RZ72	144	D	0.64			>F1RS44	41					41
>A0A0B8RZ72	147	H	0.83			>F1RS61	39					39
>A0A0B8RZ72	149	H	0.65			>F1RSD6	14					14
>A0A0B8RZ72	150	D	0.55			>F1RSG6	20					20
>A0A0B8RZ72	162	C	0.8			>F1RSG9	13					13
>A0A0B8RZ88	8	C	0.79			>F1RSI6	21					21
>A0A0B8RZ88	25	E	0.53			>F1RSL2	11					11
>A0A0B8RZ88	27	C	0.67			>F1RSM2	15					15
>A0A0B8RZ88	30	D	0.52			>F1RSN3	53					53
>A0A0B8RZ88	77	H	0.5			>F1RST0	34					34
>A0A0B8RZ88	92	H	0.69			>F1RSY2	16					16
>A0A0B8RZ88	95	H	0.52			>F1RSZ3	26					26
>A0A0B8RZ88	108	H	0.6			>F1RT12	59					59
>A0A0B8RZ88	134	H	0.79			>F1RT17	15					15
>A0A0B8RZ88	135	C	0.9			>F1RT87	6					6
>A0A0B8RZ88	138	C	0.91			>F1RT97	35					35
>A0A0B8RZ88	139	H	0.64			>F1RT99	38					38
>A0A0B8RZ88	143	E	0.68			>F1RTH3	13					13
>A0A0B8RZ88	148	C	0.7			>F1RTJ0	18					18
>A0A0B8RZ88	173	H	0.64			>F1RTM1	39					39
>A0A0B8RZ88	180	C	0.7			>F1RTR6	16					16
>A0A0B8RZ88	184	D	0.5			>F1RTV5	20					20
>A0A0B8RZ88	269	D	0.56			>F1RTY8	16					16
>A0A0B8RZ88	271	H	0.81			>F1RU22	80					80
>A0A0B8RZ88	274	C	0.86			>F1RU34	9					9
>A0A0B8RZ88	277	H	0.82			>F1RU52	20					20
>A0A0B8RZ88	292	H	0.69			>F1RUE0	10					10
>A0A0B8RZ88	303	C	0.77			>F1RUH0	162					162
>A0A0B8RZ88	305	H	0.58			>F1RUI2	7					7
>A0A0B8RZ88	313	C	0.79			>F1RUK8	15					15
>A0A0B8RZ88	317	E	0.59			>F1RUN2	83					83
>A0A0B8RZ88	320	H	0.55			>F1RUP7	8					8
>A0A0B8RZ88	333	H	0.65			>F1RUT4	22					22
>A0A0B8RZ88	419	C	0.75			>F1RUV5	38					38
>A0A0B8RZ88	437	C	0.76			>F1RV77	41					41
>A0A0B8RZA3	69	C	0.79			>F1RVA0	4					4
>A0A0B8RZA9	40	C	0.68			>F1RVD4	44					44
>A0A0B8RZA9	49	C	0.78			>F1RVI2	8					8
>A0A0B8RZA9	53	D	0.5			>F1RVI7	32					32
>A0A0B8RZA9	85	C	0.85			>F1RVJ6	43					43
>A0A0B8RZA9	87	C	0.87			>F1RVJ8	57					57
>A0A0B8RZA9	88	H	0.58			>F1RVN1	25					25
>A0A0B8RZA9	113	H	0.66			>F1RVX7	11					11
>A0A0B8RZA9	147	H	0.73			>F1RVZ7	7					7
>A0A0B8RZA9	149	C	0.74			>F1RVZ8	7					7
>A0A0B8RZA9	151	E	0.55			>F1RW07	63					63
>A0A0B8RZA9	175	H	0.65			>F1RW75	93					93
>A0A0B8RZA9	179	C	0.73			>F1RW87	22					22
>A0A0B8RZA9	188	H	0.62			>F1RWJ5	41					41
>A0A0B8RZA9	193	H	0.58			>F1RWJ6	32					32
>A0A0B8RZA9	213	H	0.61			>F1RWL7	5					5
>A0A0B8RZA9	221	H	0.65			>F1RWM9	19					19
>A0A0B8RZA9	296	C	0.77			>F1RWP0	14					14
>A0A0B8RZA9	299	H	0.73			>F1RWT2	15					15
>A0A0B8RZB4	6	H	0.5			>F1RWV2	23					23
>A0A0B8RZB4	24	H	0.7			>F1RWY0	17					17
>A0A0B8RZB4	97	D	0.51			>F1RWY7	19					19
>A0A0B8RZB4	101	C	0.66			>F1RWZ8	11					11
>A0A0B8RZB4	173	H	0.67			>F1RX00	22					22
>A0A0B8RZB4	184	C	0.76			>F1RX12	15					15
>A0A0B8RZB4	197	C	0.69			>F1RX35	22					22
>A0A0B8RZB4	212	H	0.65			>F1RX37	22					22
>A0A0B8RZB4	238	C	0.62			>F1RX50	47					47
>A0A0B8RZB4	240	D	0.57			>F1RX66	30					30
>A0A0B8RZB4	256	H	0.58			>F1RX68	18					18
>A0A0B8RZB4	271	H	0.66			>F1RXA6	14					14
>A0A0B8RZB4	353	H	0.58			>F1RXA7	14					14
>A0A0B8RZB4	382	H	0.62			>F1RXB7	57					57
>A0A0B8RZB4	422	E	0.59			>F1RXC2	12					12
>A0A0B8RZB4	425	C	0.76			>F1RXD4	7					7
>A0A0B8RZB4	428	E	0.52			>F1RXD5	26					26
>A0A0B8RZB4	486	C	0.87			>F1RXG1	23					23
>A0A0B8RZB4	488	H	0.82			>F1RXG3	5					5
>A0A0B8RZB4	490	C	0.84			>F1RXQ9	14					14
>A0A0B8RZB4	501	H	0.68			>F1RXT6	7					7
>A0A0B8RZB4	517	H	0.5			>F1RXU3	12					12
>A0A0B8RZB4	526	H	0.72			>F1RY43	27					27
>A0A0B8RZB4	528	H	0.72			>F1RY71	8					8
>A0A0B8RZB4	579	C	0.77			>F1RYN5	192					192
>A0A0B8RZB4	581	H	0.74			>F1RYT5	10					10
>A0A0B8RZB4	596	C	0.72			>F1RYV9	27					27
>A0A0B8RZB4	655	E	0.62			>F1RYX9	26					26
>A0A0B8RZB4	658	C	0.74			>F1RZ28	9					9
>A0A0B8RZB4	668	C	0.71			>F1RZ80	34					34
>A0A0B8RZB4	669	H	0.5			>F1RZ82	37					37
>A0A0B8RZB4	801	H	0.61			>F1RZB0	14					14
>A0A0B8RZB4	808	H	0.7			>F1RZG8	9					9
>A0A0B8RZB4	809	C	0.65			>F1RZL5	79					79
>A0A0B8RZB4	865	H	0.59			>F1RZL6	85					85
>A0A0B8RZB4	881	C	0.83			>F1RZL9	79					79
>A0A0B8RZB4	882	C	0.89			>F1RZP8	11					11
>A0A0B8RZB4	885	C	0.9			>F1RZQ2	5					5
>A0A0B8RZB4	896	D	0.5			>F1RZQ4	17					17
>A0A0B8RZB4	899	H	0.59			>F1RZR6	6					6
>A0A0B8RZB4	914	C	0.75			>F1S031	7					7
>A0A0B8RZB4	916	D	0.53			>F1S033	18					18
>A0A0B8RZB4	918	E	0.59			>F1S073	12					12
>A0A0B8RZB4	941	H	0.59			>F1S086	18					18
>A0A0B8RZB4	946	H	0.69			>F1S087	25					25
>A0A0B8RZB4	988	C	0.85			>F1S089	11					11
>A0A0B8RZB4	992	C	0.85			>F1S0A1	16					16
>A0A0B8RZB4	994	H	0.71			>F1S0C1	23					23
>A0A0B8RZB4	1023	C	0.74			>F1S0E1	22					22
>A0A0B8RZB4	1031	C	0.88			>F1S0G3	21					21
>A0A0B8RZB4	1033	C	0.86			>F1S0G4	14					14
>A0A0B8RZB4	1035	D	0.57			>F1S0J8	4					4
>A0A0B8RZB4	1095	H	0.71			>F1S0K1	8					8
>A0A0B8RZB4	1101	H	0.58			>F1S0K2	5					5
>A0A0B8RZB4	1131	H	0.51			>F1S0K4	21					21
>A0A0B8RZB4	1176	C	0.83			>F1S0K8	27					27
>A0A0B8RZB4	1178	H	0.71			>F1S0L6	12					12
>A0A0B8RZB4	1187	C	0.75			>F1S0N2	43					43
>A0A0B8RZB4	1193	H	0.56			>F1S0P1	52					52
>A0A0B8RZB4	1235	C	0.82			>F1S0P7	22					22
>A0A0B8RZB4	1237	H	0.74			>F1S0Q1	12					12
>A0A0B8RZB4	1241	H	0.76			>F1S0R4	10					10
>A0A0B8RZB4	1257	C	0.77			>F1S0S5	28					28
>A0A0B8RZB4	1260	D	0.51			>F1S0T3	7					7
>A0A0B8RZB4	1279	H	0.69			>F1S0U2	10					10
>A0A0B8RZB4	1305	H	0.6			>F1S0X9	11					11
>A0A0B8RZB4	1380	H	0.63			>F1S100	34					34
>A0A0B8RZB4	1442	C	0.82			>F1S105	9					9
>A0A0B8RZB4	1444	D	0.66			>F1S137	95					95
>A0A0B8RZB4	1446	C	0.88			>F1S179	1					1
>A0A0B8RZB4	1449	H	0.75			>F1S192	3					3
>A0A0B8RZB4	1545	C	0.74			>F1S1A8	18					18
>A0A0B8RZB4	1549	D	0.52			>F1S1B9	16					16
>A0A0B8RZB4	1587	C	0.76			>F1S1E9	25					25
>A0A0B8RZB4	1598	H	0.56			>F1S1I7	7					7
>A0A0B8RZB4	1612	H	0.63			>F1S1J9	14					14
>A0A0B8RZB4	1622	C	0.75			>F1S1P8	40					40
>A0A0B8RZB4	1667	H	0.65			>F1S1R1	16					16
>A0A0B8RZB4	1675	C	0.7			>F1S1V4	13					13
>A0A0B8RZB4	1717	C	0.78			>F1S227	7					7
>A0A0B8RZB4	1722	E	0.54			>F1S232	28					28
>A0A0B8RZB4	1724	C	0.83			>F1S297	20					20
>A0A0B8RZB4	1737	H	0.74			>F1S2E2	11					11
>A0A0B8RZB4	1740	C	0.78			>F1S2F6	13					13
>A0A0B8RZB4	1793	H	0.59			>F1S2G5	13					13
>A0A0B8RZB4	1815	C	0.76			>F1S2H7	26					26
>A0A0B8RZB4	1853	C	0.74			>F1S2H8	29					29
>A0A0B8RZB4	1858	E	0.52			>F1S2N0	6					6
>A0A0B8RZB4	1860	C	0.77			>F1S2N5	15					15
>A0A0B8RZB4	1867	H	0.63			>F1S2V7	15					15
>A0A0B8RZB4	1874	H	0.65			>F1S2W0	18					18
>A0A0B8RZB4	1875	C	0.61			>F1S2W6	18					18
>A0A0B8RZB4	1879	D	0.56			>F1S2X8	41					41
>A0A0B8RZB4	1918	H	0.67			>F1S2Y5	132					132
>A0A0B8RZH4	19	C	0.77			>F1S300	43					43
>A0A0B8RZH4	38	C	0.82			>F1S335	35					35
>A0A0B8RZH4	40	H	0.84			>F1S340	6					6
>A0A0B8RZH4	41	D	0.54			>F1S365	12					12
>A0A0B8RZH4	68	H	0.64			>F1S393	4					4
>A0A0B8RZH4	76	H	0.68			>F1S398	6					6
>A0A0B8RZH4	83	C	0.72			>F1S3A9	76					76
>A0A0B8RZH4	84	H	0.56			>F1S3E0	12					12
>A0A0B8RZH4	139	C	0.71			>F1S3H1	20					20
>A0A0B8RZH4	239	C	0.77			>F1S3H2	9					9
>A0A0B8RZH4	243	E	0.58			>F1S3H7	14					14
>A0A0B8RZH4	251	C	0.8			>F1S3P8	7					7
>A0A0B8RZH4	292	C	0.79			>F1S3T0	11					11
>A0A0B8RZH4	294	H	0.75			>F1S3U9	10					10
>A0A0B8RZH4	320	H	0.71			>F1S3W0	14					14
>A0A0B8RZH4	325	H	0.8			>F1S418	12					12
>A0A0B8RZH4	336	H	0.65			>F1S420	5					5
>A0A0B8RZH4	342	C	0.74			>F1S421	23					23
>A0A0B8RZH4	346	E	0.59			>F1S430	35					35
>A0A0B8RZH4	389	H	0.57			>F1S432	13					13
>A0A0B8RZH4	449	C	0.7			>F1S479	24					24
>A0A0B8RZH4	464	H	0.64			>F1S4A3	95					95
>A0A0B8RZH4	488	H	0.56			>F1S4F7	25					25
>A0A0B8RZH4	582	H	0.73			>F1S4N2	19					19
>A0A0B8RZH4	689	H	0.56			>F1S4P7	19					19
>A0A0B8RZH4	736	C	0.79			>F1S4Q8	13					13
>A0A0B8RZH4	741	D	0.5			>F1S4R1	20					20
>A0A0B8RZH4	747	C	0.82			>F1S4R7	25					25
>A0A0B8RZH4	811	C	0.69			>F1S4S3	28					28
>A0A0B8RZH4	815	D	0.52			>F1S4S8	7					7
>A0A0B8RZH4	915	C	0.91			>F1S4Y7	22					22
>A0A0B8RZH4	918	C	0.93			>F1S573	25					25
>A0A0B8RZH4	921	H	0.75			>F1S574	25					25
>A0A0B8RZH4	930	C	0.92			>F1S575	52					52
>A0A0B8RZH4	933	C	0.92			>F1S596	36					36
>A0A0B8RZH4	935	D	0.54			>F1S598	15					15
>A0A0B8RZH9	32	H	0.81			>F1S5K0	31					31
>A0A0B8RZH9	36	C	0.85			>F1S5M0	3					3
>A0A0B8RZH9	41	H	0.74			>F1S5N0	20					20
>A0A0B8RZH9	42	H	0.71			>F1S5N4	20					20
>A0A0B8RZH9	65	C	0.89			>F1S5N5	17					17
>A0A0B8RZH9	69	C	0.86			>F1S5Q9	10					10
>A0A0B8RZH9	73	H	0.73			>F1S5Z7	46					46
>A0A0B8RZH9	80	H	0.77			>F1S605	13					13
>A0A0B8RZH9	103	H	0.55			>F1S643	146					146
>A0A0B8RZH9	112	C	0.76			>F1S682	28					28
>A0A0B8RZH9	126	H	0.7			>F1S6E6	19					19
>A0A0B8RZH9	167	C	0.78			>F1S6G4	11					11
>A0A0B8RZH9	168	E	0.5			>F1S6M1	18					18
>A0A0B8RZH9	193	C	0.8			>F1S6M7	16					16
>A0A0B8RZH9	204	D	0.65			>F1S6P4	11					11
>A0A0B8RZH9	205	C	0.82			>F1S6Q0	14					14
>A0A0B8RZH9	207	H	0.64			>F1S6Q9	22					22
>A0A0B8RZH9	220	H	0.79			>F1S738	52					52
>A0A0B8RZH9	222	C	0.85			>F1S743	10					10
>A0A0B8RZH9	226	D	0.54			>F1S749	46					46
>A0A0B8RZH9	231	H	0.67			>F1S762	25					25
>A0A0B8RZH9	394	H	0.54			>F1S764	29					29
>A0A0B8RZH9	455	H	0.62			>F1S781	25					25
>A0A0B8RZH9	586	C	0.73			>F1S7B1	4					4
>A0A0B8RZH9	623	C	0.78			>F1S7E5	22					22
>A0A0B8RZH9	628	D	0.64			>F1S7I0	8					8
>A0A0B8RZH9	629	H	0.8			>F1S7L6	15					15
>A0A0B8RZH9	632	C	0.85			>F1S7R5	18					18
>A0A0B8RZH9	640	C	0.81			>F1S814	14					14
>A0A0B8RZH9	642	E	0.52			>F1S870	22					22
>A0A0B8RZH9	647	C	0.8			>F1S880	7					7
>A0A0B8RZH9	654	C	0.81			>F1S8B3	36					36
>A0A0B8RZH9	657	D	0.59			>F1S8D4	26					26
>A0A0B8RZH9	663	H	0.54			>F1S8H8	17					17
>A0A0B8RZH9	678	H	0.77			>F1S8I7	23					23
>A0A0B8RZH9	683	C	0.82			>F1S8J6	12					12
>A0A0B8RZH9	698	C	0.81			>F1S8L9	26					26
>A0A0B8RZH9	729	C	0.72			>F1S8P1	19					19
>A0A0B8RZH9	800	C	0.73			>F1S8S6	41					41
>A0A0B8RZH9	879	C	0.79			>F1S8W0	10					10
>A0A0B8RZH9	882	E	0.51			>F1S9A4	15					15
>A0A0B8RZH9	981	H	0.52			>F1S9F3	28					28
>A0A0B8RZJ3	23	H	0.67			>F1S9K1	33					33
>A0A0B8RZJ3	74	H	0.52			>F1S9N9	24					24
>A0A0B8RZJ3	82	H	0.62			>F1S9Q1	13					13
>A0A0B8RZJ3	203	H	0.68			>F1S9Q3	10					10
>A0A0B8RZJ3	237	C	0.78			>F1S9T0	10					10
>A0A0B8RZJ3	257	H	0.8			>F1SA26	16					16
>A0A0B8RZJ3	261	C	0.83			>F1SA43	20					20
>A0A0B8RZJ3	276	C	0.75			>F1SA44	36					36
>A0A0B8RZJ3	327	C	0.72			>F1SA46	16					16
>A0A0B8RZJ3	339	H	0.69			>F1SA50	14					14
>A0A0B8RZJ3	381	C	0.73			>F1SA54	32					32
>A0A0B8RZJ3	387	C	0.79			>F1SA56	35					35
>A0A0B8RZJ3	402	H	0.75			>F1SA74	30					30
>A0A0B8RZJ3	407	C	0.81			>F1SA98	6					6
>A0A0B8RZJ3	415	H	0.86			>F1SAB6	6					6
>A0A0B8RZJ3	417	H	0.78			>F1SAD9	16					16
>A0A0B8RZJ3	419	C	0.86			>F1SAE4	17					17
>A0A0B8RZJ3	424	E	0.56			>F1SAF0	24					24
>A0A0B8RZJ3	430	C	0.72			>F1SAG3	29					29
>A0A0B8RZJ3	450	D	0.5			>F1SAI8	12					12
>A0A0B8RZJ3	453	C	0.74			>F1SAM0	53					53
>A0A0B8RZJ3	464	C	0.77			>F1SAM2	44					44
>A0A0B8RZJ3	466	E	0.54			>F1SAN2	28					28
>A0A0B8RZJ8	25	C	0.73			>F1SAQ8	24					24
>A0A0B8RZJ8	91	H	0.62			>F1SAR7	27					27
>A0A0B8RZJ8	103	C	0.82			>F1SAS4	16					16
>A0A0B8RZJ8	114	C	0.82			>F1SAS9	7					7
>A0A0B8RZJ8	118	D	0.62			>F1SAT1	12					12
>A0A0B8RZJ8	121	C	0.8			>F1SAT2	7					7
>A0A0B8RZJ8	142	H	0.53			>F1SAZ0	23					23
>A0A0B8RZJ8	148	C	0.76			>F1SB09	7					7
>A0A0B8RZJ8	149	C	0.73			>F1SB16	18					18
>A0A0B8RZJ8	154	D	0.54			>F1SB42	14					14
>A0A0B8RZJ8	166	C	0.75			>F1SB46	23					23
>A0A0B8RZJ8	183	H	0.51			>F1SB53	14					14
>A0A0B8RZJ8	204	C	0.76			>F1SB62	16					16
>A0A0B8RZJ8	218	C	0.78			>F1SB63	20					20
>A0A0B8RZJ8	225	H	0.66			>F1SB67	227					227
>A0A0B8RZJ8	228	D	0.51			>F1SB76	20					20
>A0A0B8RZJ8	233	C	0.67			>F1SBA5	8					8
>A0A0B8RZJ8	250	C	0.77			>F1SBB1	8					8
>A0A0B8RZJ8	266	H	0.8			>F1SBH2	36					36
>A0A0B8RZJ8	271	C	0.83			>F1SBJ3	7					7
>A0A0B8RZJ8	294	C	0.76			>F1SBK5	42					42
>A0A0B8RZJ8	311	H	0.68			>F1SBS4	65					65
>A0A0B8RZJ8	317	C	0.69			>F1SBT8	24					24
>A0A0B8RZK8	68	H	0.57			>F1SBU7	23					23
>A0A0B8RZK8	104	C	0.78			>F1SBW6	47					47
>A0A0B8RZK8	110	C	0.92			>F1SC02	4					4
>A0A0B8RZK8	113	C	0.92			>F1SC47	31					31
>A0A0B8RZK8	114	H	0.64			>F1SC88	12					12
>A0A0B8RZK8	118	E	0.66			>F1SC98	50					50
>A0A0B8RZK8	120	H	0.57			>F1SCF0	20					20
>A0A0B8RZK8	150	C	0.91			>F1SCH1	14					14
>A0A0B8RZK8	153	C	0.92			>F1SCI4	61					61
>A0A0B8RZM8	61	C	0.66			>F1SCI9	21					21
>A0A0B8RZM8	85	C	0.7			>F1SCU0	36					36
>A0A0B8RZM8	88	D	0.66			>F1SD24	10					10
>A0A0B8RZM8	98	H	0.6			>F1SD28	20					20
>A0A0B8RZM8	154	H	0.66			>F1SD45	7					7
>A0A0B8RZM8	162	H	0.72			>F1SD67	19					19
>A0A0B8RZM8	195	C	0.85			>F1SD69	20					20
>A0A0B8RZM8	198	H	0.85			>F1SD70	24					24
>A0A0B8RZM8	243	H	0.62			>F1SD73	2					2
>A0A0B8RZM8	272	C	0.75			>F1SDB7	19					19
>A0A0B8RZM8	325	C	0.8			>F1SDE3	18					18
>A0A0B8RZM8	329	H	0.77			>F1SDE8	25					25
>A0A0B8RZM8	344	C	0.72			>F1SDH5	19					19
>A0A0B8RZM8	387	C	0.76			>F1SDH8	54					54
>A0A0B8RZM8	394	C	0.79			>F1SDJ8	19					19
>A0A0B8RZM8	398	E	0.57			>F1SDN2	13					13
>A0A0B8RZM8	426	H	0.58			>F1SDN3	26					26
>A0A0B8RZM8	446	H	0.66			>F1SDN7	4					4
>A0A0B8RZM8	519	H	0.68			>F1SDP3	17					17
>A0A0B8RZM8	524	H	0.52			>F1SDR7	5					5
>A0A0B8RZM8	616	H	0.6			>F1SDX3	57					57
>A0A0B8RZM8	623	C	0.71			>F1SDX4	62					62
>A0A0B8RZM8	630	C	0.78			>F1SDX6	28					28
>A0A0B8RZM8	674	H	0.67			>F1SDX9	10					10
>A0A0B8RZM8	745	H	0.51			>F1SDY2	65					65
>A0A0B8RZM8	798	C	0.75			>F1SDZ0	29					29
>A0A0B8RZM8	842	C	0.78			>F1SDZ2	19					19
>A0A0B8RZM8	853	C	0.8			>F1SE13	2					2
>A0A0B8RZM8	914	H	0.57			>F1SE27	5					5
>A0A0B8RZM8	927	H	0.7			>F1SE42	80					80
>A0A0B8RZM8	933	H	0.71			>F1SE68	36					36
>A0A0B8RZM8	939	C	0.78			>F1SE73	30					30
>A0A0B8RZQ2	79	H	0.68			>F1SEB3	19					19
>A0A0B8RZQ2	95	C	0.79			>F1SED0	10					10
>A0A0B8RZQ2	99	D	0.55			>F1SED5	19					19
>A0A0B8RZQ2	100	H	0.59			>F1SEF3	103					103
>A0A0B8RZQ2	135	H	0.56			>F1SEJ9	9					9
>A0A0B8RZQ2	141	C	0.74			>F1SEN2	17					17
>A0A0B8RZQ2	157	C	0.78			>F1SER1	24					24
>A0A0B8RZQ2	161	H	0.76			>F1SES5	18					18
>A0A0B8RZQ2	197	H	0.55			>F1SEV8	17					17
>A0A0B8RZQ2	209	H	0.51			>F1SEW2	42					42
>A0A0B8RZS4	8	C	0.89			>F1SEY1	32					32
>A0A0B8RZS4	11	D	0.67			>F1SF27	18					18
>A0A0B8RZS4	12	C	0.88			>F1SF28	27					27
>A0A0B8RZS4	34	C	0.71			>F1SF78	29					29
>A0A0B8RZS4	80	H	0.52			>F1SF79	15					15
>A0A0B8RZS4	189	C	0.76			>F1SF87	12					12
>A0A0B8RZS4	192	H	0.61			>F1SF92	27					27
>A0A0B8RZS4	235	C	0.78			>F1SFB7	5					5
>A0A0B8RZS4	284	H	0.69			>F1SFE1	42					42
>A0A0B8RZS4	307	C	0.79			>F1SFF8	24					24
>A0A0B8RZS4	310	D	0.6			>F1SFG7	37					37
>A0A0B8RZS4	370	H	0.61			>F1SFH7	49					49
>A0A0B8RZS4	371	H	0.51			>F1SFL1	7					7
>A0A0B8RZS4	394	C	0.73			>F1SFP6	20					20
>A0A0B8RZS4	395	H	0.55			>F1SFR0	34					34
>A0A0B8RZS4	408	C	0.83			>F1SFR1	24					24
>A0A0B8RZS4	410	H	0.75			>F1SFR6	12					12
>A0A0B8RZS5	4	H	0.63			>F1SFT7	23					23
>A0A0B8RZS5	27	H	0.52			>F1SFU5	6					6
>A0A0B8RZS5	85	C	0.79			>F1SFV3	6					6
>A0A0B8RZS5	89	D	0.61			>F1SFX0	14					14
>A0A0B8RZS5	94	H	0.72			>F1SFY5	7					7
>A0A0B8RZS5	166	C	0.67			>F1SFZ8	73					73
[truncated: 78,172 more rows]

## Sheet: predict_michal_dataset all pred
>A0A287A275	23	E	0.45
>A0A287A275	26	H	0.56
>A0A287A275	32	C	0.79
>A0A287A275	42	E	0.33
>A0A287A275	46	D	0.2
>A0A287A275	47	E	0.28
>A0A287A275	48	H	0.61
>A0A287A275	51	D	0.18
>A0A287A275	57	H	0.63
>A0A287A275	59	D	0.36
>A0A287A275	61	D	0.21
>A0A287A275	65	E	0.06
>A0A287A275	73	E	0.06
>A0A287A275	87	D	0.1
>A0A287A275	89	E	0.34
>A0A287A275	94	D	0.04
>A0A287A275	108	D	0.08
>A0A287A275	125	H	0.31
>A0A287A275	128	E	0.06
>A0A287A275	131	E	0.11
>A0A287A275	134	D	0.05
>A0A287A275	138	D	0.15
>A0A287A275	143	E	0.33
>A0A287A275	145	E	0.39
>A0A287A275	147	C	0.87
>A0A287A275	148	D	0.54
>A0A287A275	149	C	0.84
>A0A287A275	157	H	0.56
>A0A287A275	177	E	0.04
>A0A287A275	178	E	0.1
>A0A287A275	181	D	0.07
>A0A287A275	197	D	0.06
>A0A287A275	201	E	0.18
>A0A287A275	210	H	0.72
>A0A287A275	214	E	0.45
>A0A287A275	217	D	0.3
>A0A287A275	218	E	0.58
>A0A287A275	221	C	0.77
>A0A287A275	223	D	0.47
>A0A287A275	225	E	0.53
>A0A287A275	229	D	0.47
>A0A287A275	231	C	0.72
>A0A287A275	244	D	0.14
>A0A287A275	247	H	0.28
>A0A287A275	259	C	0.73
>A0A287A275	269	D	0.16
>A0A287A275	284	H	0.59
>A0A287A275	308	E	0.05
>A0A287A275	315	D	0.19
>A0A287A275	323	C	0.76
>A0A287A275	324	D	0.34
>A0A287A275	327	H	0.67
>A0A287A275	345	E	0.08
>A0A287A275	347	D	0.06
>A0A287A275	348	E	0.08
>A0A287A275	363	E	0.12
>A0A287A275	374	C	0.76
>A0A287A275	375	D	0.26
>A0A287A275	396	E	0.08
>A0A287A275	403	E	0.05
>A0A287A275	416	H	0.2
>A0A287A275	421	E	0.23
>A0A287A275	424	D	0.07
>A0A287A275	425	E	0.16
>A0A287A275	427	E	0.05
>A0A287A275	430	E	0.07
>A0A287A275	432	E	0.13
>A0A287A275	437	D	0.08
>A0A287A275	441	E	0.09
>A0A287A275	447	D	0.03
>A0A287A275	451	E	0.07
>A0A287A275	452	E	0.05
>A0A287A275	453	E	0.07
>A0A287A275	455	E	0.09
>A0A287A275	457	E	0.04
>A0A287A275	458	E	0.06
>A0A287A275	459	E	0.06
>A0A287A275	461	E	0.09
>A0A287A275	462	E	0.06
>A0A287A275	463	E	0.06
>A0A286ZP34	7	E	0.08
>A0A286ZP34	8	E	0.05
>A0A286ZP34	39	E	0.08
>A0A286ZP34	40	E	0.12
>A0A286ZP34	41	E	0.12
>A0A286ZP34	50	E	0.09
>A0A286ZP34	54	E	0.07
>A0A286ZP34	60	E	0.13
>A0A286ZP34	65	H	0.71
>A0A286ZP34	70	C	0.76
>A0A286ZP34	76	E	0.38
>A0A286ZP34	79	D	0.26
>A0A286ZP34	82	E	0.16
>A0A286ZP34	92	D	0.13
>A0A286ZP34	94	D	0.22
>A0A286ZP34	104	E	0.19
>A0A286ZP34	113	C	0.77
>A0A286ZP34	114	E	0.17
>A0A286ZP34	117	E	0.46
>A0A286ZP34	126	D	0.07
>A0A286ZP34	136	E	0.09
>A0A286ZP34	137	E	0.06
>A0A286ZP34	149	D	0.16
>A0A286ZP34	152	H	0.3
>A0A286ZP34	169	E	0.21
>A0A286ZP34	170	E	0.17
>A0A286ZP34	173	D	0.28
>A0A286ZP34	176	H	0.71
>A0A286ZP34	180	C	0.79
>A0A286ZP34	183	E	0.54
>A0A286ZP34	185	E	0.39
>A0A286ZP34	201	D	0.09
>A0A286ZP34	204	D	0.16
>A0A286ZP34	211	C	0.75
>A0A286ZP34	230	D	0.16
>A0A286ZP34	234	H	0.67
>A0A286ZP34	238	H	0.61
>A0A286ZP34	244	E	0.19
>A0A286ZP34	254	E	0.08
>A0A286ZP34	259	E	0.07
>A0A286ZP34	261	D	0.07
>A0A286ZP34	270	H	0.55
>A0A286ZP34	279	D	0.22
>A0A286ZP34	282	E	0.14
>A0A286ZP34	294	D	0.15
>A0A286ZP34	300	D	0.1
>A0A286ZP34	307	E	0.16
>A0A286ZP34	322	H	0.64
>A0A286ZP34	330	H	0.53
>A0A286ZP34	340	E	0.17
>A0A286ZP34	341	E	0.19
>A0A286ZP34	342	D	0.11
>A0A286ZP34	347	H	0.73
>A0A286ZP34	350	C	0.81
>A0A286ZP34	351	D	0.2
>A0A286ZP34	352	D	0.52
>A0A286ZP34	356	E	0.54
>A0A286ZP34	357	E	0.33
>A0A286ZP34	360	E	0.36
>A0A286ZP34	362	D	0.39
>A0A286ZP34	363	E	0.37
>A0A286ZP34	366	E	0.38
>A0A286ZP34	367	E	0.32
>A0A286ZP34	368	C	0.71
>A0A286ZP34	371	D	0.47
>A0A286ZP34	376	E	0.24
>A0A286ZP34	386	E	0.07
>A0A286ZP34	395	D	0.15
>A0A286ZP34	402	D	0.17
>A0A286ZP34	407	D	0.16
>A0A286ZP34	410	E	0.05
>A0A286ZP34	412	E	0.04
>A0A286ZP34	420	D	0.08
>A0A286ZP34	429	E	0.1
>A0A286ZP34	439	C	0.77
>A0A286ZP34	440	D	0.21
>A0A286ZP34	445	E	0.33
>A0A286ZP34	455	E	0.13
>A0A286ZP34	462	H	0.57
>A0A286ZP34	464	D	0.36
>A0A286ZP34	466	E	0.42
>A0A286ZP34	469	D	0.18
>A0A286ZP34	479	H	0.76
>A0A286ZP34	480	C	0.71
>A0A286ZP34	482	E	0.27
>A0A286ZP34	492	D	0.23
>A0A286ZP34	507	C	0.66
>A0A286ZP34	514	E	0.25
>A0A286ZP34	518	E	0.14
>A0A286ZP34	536	H	0.53
>A0A286ZP34	538	E	0.26
>A0A286ZP34	539	E	0.1
>A0A286ZP34	540	E	0.11
>A0A286ZP34	550	E	0.2
>A0A286ZP34	559	C	0.74
>A0A286ZP34	566	H	0.58
>A0A286ZP34	573	H	0.18
>A0A286ZP34	576	D	0.29
>A0A286ZP34	583	H	0.45
>A0A286ZP34	587	C	0.77
>A0A286ZP34	606	D	0.27
>A0A286ZP34	610	H	0.3
>A0A286ZP34	616	C	0.82
>A0A286ZP34	617	E	0.21
>A0A286ZP34	618	H	0.67
>A0A286ZP34	621	D	0.39
>A0A286ZP34	631	E	0.1
>A0A286ZP34	639	E	0.18
>A0A286ZP34	646	C	0.73
>A0A286ZP34	662	C	0.79
>A0A286ZP34	668	E	0.46
>A0A286ZP34	670	E	0.38
>A0A286ZP34	676	D	0.28
>A0A286ZP34	678	E	0.21
>A0A286ZP34	682	E	0.15
>A0A286ZP34	683	E	0.17
>A0A286ZP34	693	C	0.69
>A0A286ZP34	704	E	0.23
>A0A286ZP34	706	D	0.4
>A0A286ZP34	709	H	0.7
>A0A286ZP34	710	C	0.71
>A0A286ZP34	717	E	0.19
>A0A286ZP34	725	D	0.14
>A0A286ZP34	727	D	0.27
>A0A286ZP34	731	C	0.72
>A0A286ZP34	740	E	0.13
>A0A286ZP34	741	D	0.16
>A0A286ZP34	752	C	0.78
>A0A286ZP34	758	H	0.6
>A0A286ZP34	762	H	0.65
>A0A286ZP34	768	E	0.28
>A0A286ZP34	775	C	0.71
>A0A286ZP34	788	D	0.47
>A0A286ZP34	793	C	0.74
>A0A286ZP34	794	H	0.48
>A0A286ZP34	800	E	0.14
>A0A286ZP34	807	H	0.67
>A0A286ZP34	812	D	0.1
>A0A286ZP34	821	D	0.12
>A0A286ZP34	841	H	0.72
>A0A286ZP34	844	H	0.63
>A0A286ZP34	848	H	0.42
>A0A286ZP34	852	E	0.26
>A0A286ZP34	855	E	0.15
>A0A286ZP34	861	E	0.06
>A0A286ZP34	863	D	0.28
>A0A286ZP34	865	E	0.1
>A0A286ZP34	874	D	0.07
>A0A286ZP34	880	D	0.1
>A0A286ZP34	885	D	0.19
>A0A286ZP34	887	E	0.45
>A0A286ZP34	908	D	0.14
>A0A286ZP34	914	E	0.09
>A0A286ZP34	920	H	0.42
>A0A286ZP34	924	D	0.17
>A0A286ZP34	947	E	0.55
>A0A286ZP34	948	D	0.45
>A0A286ZP34	950	C	0.8
>A0A286ZP34	953	E	0.59
>A0A286ZP34	969	H	0.86
>A0A286ZP34	972	C	0.86
>A0A286ZP34	987	H	0.73
>A0A286ZP34	992	E	0.31
>A0A286ZP34	994	C	0.76
>A0A286ZP34	1000	D	0.25
>A0A286ZP34	1004	E	0.19
>A0A286ZP34	1016	H	0.42
>A0A286ZIE6	2	D	0.09
>A0A286ZIE6	8	E	0.05
>A0A286ZIE6	17	D	0.17
>A0A286ZIE6	20	E	0.08
>A0A286ZIE6	37	D	0.06
>A0A286ZIE6	38	D	0.13
>A0A286ZIE6	55	E	0.03
>A0A286ZIE6	61	D	0.13
>A0A286ZIE6	66	H	0.65
>A0A286ZIE6	69	E	0.19
>A0A286ZIE6	79	D	0.22
>A0A286ZIE6	81	H	0.61
>A0A286ZIE6	82	E	0.09
>A0A286ZIE6	93	E	0.36
>A0A286ZIE6	94	H	0.54
>A0A286ZIE6	102	E	0.28
>A0A286ZIE6	127	D	0.12
>A0A286ZIE6	132	D	0.24
>A0A286ZIE6	134	H	0.63
>A0A286ZIE6	135	D	0.12
>A0A286ZIE6	137	E	0.17
>A0A286ZIE6	150	D	0.15
>A0A286ZIE6	156	E	0.57
>A0A286ZIE6	159	C	0.78
>A0A286ZIE6	163	E	0.55
>A0A286ZIE6	164	E	0.42
>A0A286ZIE6	170	E	0.2
>A0A286ZIE6	171	E	0.26
>A0A286ZIE6	173	D	0.07
>A0A286ZIE6	178	E	0.06
>A0A286ZIE6	190	D	0.09
>A0A286ZIE6	191	E	0.07
>A0A286ZIE6	192	E	0.07
>A0A286ZIE6	194	E	0.05
>A0A286ZIE6	205	E	0.31
>A0A286ZIE6	206	E	0.24
>A0A286ZIE6	208	H	0.64
>A0A286ZIE6	210	E	0.22
>A0A286ZIE6	219	D	0.17
>A0A286ZIE6	231	E	0.13
>A0A286ZIE6	232	E	0.1
>A0A286ZIE6	233	E	0.17
>A0A286ZIE6	238	E	0.25
>A0A286ZIE6	239	H	0.36
>A0A286ZIE6	240	D	0.15
>A0A286ZIE6	245	E	0.16
>A0A286ZIE6	247	H	0.55
>F1S5N5	3	E	0.14
>F1S5N5	4	E	0.06
>F1S5N5	7	E	0.05
>F1S5N5	12	E	0.09
>F1S5N5	13	E	0.08
>F1S5N5	17	E	0.1
>F1S5N5	18	E	0.12
>F1S5N5	20	E	0.17
>F1S5N5	22	D	0.12
>F1S5N5	25	E	0.07
>F1S5N5	29	E	0.05
>F1S5N5	33	D	0.11
>F1S5N5	37	E	0.11
>F1S5N5	42	E	0.18
>F1S5N5	44	E	0.31
>F1S5N5	47	H	0.54
>F1S5N5	55	D	0.25
>F1S5N5	57	E	0.17
>F1S5N5	64	C	0.77
>F1S5N5	66	E	0.34
>F1S5N5	70	E	0.25
>F1S5N5	87	D	0.07
>F1S5N5	88	D	0.03
>F1S5N5	98	E	0.04
>F1S5N5	100	E	0.05
>F1S5N5	107	D	0.15
>F1S5N5	111	D	0.16
>F1S5N5	113	E	0.19
>F1S5N5	118	E	0.11
>F1S5N5	125	E	0.22
>F1S5N5	126	E	0.23
>F1S5N5	135	E	0.08
>F1S5N5	143	D	0.09
>F1S5N5	145	D	0.09
>F1S5N5	150	D	0.05
>F1S5N5	156	E	0.09
>F1S5N5	157	E	0.1
>F1S5N5	161	E	0.06
>F1S5N5	163	D	0.09
>F1S5N5	168	E	0.16
>F1S5N5	174	E	0.05
>F1S5N5	181	E	0.09
>F1S5N5	185	D	0.13
>F1S5N5	187	E	0.1
>F1S5N5	191	E	0.04
>F1S5N5	192	E	0.05
>F1S5N5	194	E	0.1
>F1S5N5	203	E	0.08
>F1S5N5	210	E	0.07
>F1S5N5	214	E	0.03
>F1S5N5	219	E	0.06
>F1S5N5	222	E	0.12
>F1S5N5	224	E	0.09
>F1S5N5	231	D	0.15
>F1S5N5	233	D	0.11
>F1S5N5	238	E	0.05
>F1S5N5	251	E	0.03
>F1S5N5	252	E	0.06
>F1S5N5	257	E	0.1
>F1S5N5	262	E	0.05
>F1S5N5	268	E	0.06
>F1S5N5	273	E	0.12
>F1S5N5	275	E	0.07
>F1S5N5	287	E	0.35
>F1S5N5	289	E	0.14
>F1S5N5	291	H	0.77
>F1S5N5	295	C	0.81
>F1S5N5	296	E	0.24
>F1S5N5	301	E	0.41
>F1S5N5	308	E	0.11
>F1S5N5	313	E	0.31
>F1S5N5	314	E	0.46
>F1S5N5	315	E	0.31
>F1S5N5	317	H	0.71
>F1S5N5	322	D	0.33
>F1S5N5	331	E	0.45
>F1S5N5	334	H	0.78
>F1S5N5	338	H	0.75
>F1S5N5	341	E	0.17
>F1S5N5	342	D	0.33
>F1S5N5	346	E	0.4
>F1S5N5	348	E	0.2
>F1S5N5	350	H	0.64
>F1S5N5	352	E	0.28
>F1S5N5	362	E	0.16
>F1S5N5	364	E	0.14
>F1S5N5	366	E	0.06
>F1S5N5	373	E	0.1
>F1S5N5	375	D	0.11
>F1S5N5	380	D	0.12
>F1S5N5	381	E	0.12
>F1S5N5	385	E	0.05
>F1S5N5	387	D	0.07
>F1S5N5	405	D	0.24
>F1S5N5	410	H	0.73
>F1S5N5	411	E	0.16
>F1S5N5	418	E	0.21
>F1S5N5	419	E	0.06
>F1S5N5	420	E	0.24
>F1S5N5	426	E	0.06
>F1S5N5	427	E	0.09
>F1S5N5	439	E	0.42
>F1S5N5	441	E	0.31
>F1S5N5	443	D	0.06
>F1S5N5	448	E	0.08
>F1S5N5	451	D	0.07
>F1S5N5	461	E	0.19
>F1S5N5	462	D	0.06
>F1S5N5	467	E	0.16
>F1S5N5	472	D	0.12
>F1S5N5	479	E	0.04
>F1S5N5	481	E	0.13
>F1S5N5	492	E	0.07
>F1S5N5	497	D	0.15
>F1S5N5	507	E	0.05
>F1S5N5	510	D	0.07
>F1S5N5	511	E	0.13
>F1S5N5	514	E	0.06
>F1S5N5	524	H	0.51
>F1S5N5	527	D	0.15
>F1S5N5	531	E	0.08
>F1S5N5	532	E	0.06
>F1S5N5	537	E	0.17
>F1S5N5	544	H	0.72
>F1S5N5	546	E	0.4
>F1S5N5	551	E	0.08
>F1S5N5	553	E	0.15
>F1S5N5	555	E	0.05
>F1S5N5	560	E	0.15
>F1S5N5	570	E	0.22
>F1S5N5	573	H	0.59
>F1S5N5	576	E	0.15
>F1S5N5	579	E	0.12
>F1S5N5	581	E	0.18
>F1S5N5	582	E	0.18
>F1S5N5	591	E	0.19
>F1S5N5	593	D	0.42
>F1S5N5	595	E	0.12
>F1S5N5	602	E	0.14
>F1S5N5	604	D	0.09
>F1S5N5	609	E	0.11
>F1S5N5	611	D	0.14
>F1S5N5	622	D	0.1
>F1S5N5	623	E	0.09
>F1S5N5	629	E	0.13
>F1S5N5	642	E	0.05
>F1S5N5	650	E	0.03
>F1S5N5	651	D	0.05
>F1S5N5	658	E	0.16
>F1S5N5	665	E	0.11
>F1S5N5	677	D	0.08
>F1S5N5	678	E	0.12
>F1S5N5	682	E	0.24
>F1S5N5	685	H	0.71
>F1S5N5	689	E	0.25
>F1S5N5	693	E	0.35
>F1S5N5	697	C	0.78
>F1S5N5	701	E	0.49
>F1S5N5	702	E	0.46
>F1S5N5	703	E	0.51
>F1S5N5	705	E	0.31
>F1S5N5	711	H	0.61
>F1S5N5	717	E	0.08
>F1S5N5	720	D	0.1
>F1S5N5	725	E	0.13
>F1S5N5	731	H	0.61
>F1S5N5	742	E	0.08
>F1S5N5	743	E	0.05
>F1S5N5	746	E	0.19
>F1S5N5	748	E	0.11
>F1S5N5	753	E	0.07
>F1S5N5	755	E	0.13
>F1S5N5	760	E	0.21
>F1S5N5	763	H	0.22
>F1S5N5	772	E	0.05
>F1S5N5	775	E	0.1
>F1S5N5	782	H	0.49
>F1S5N5	786	E	0.18
>F1S5N5	797	E	0.14
>F1S5N5	802	E	0.06
>F1S5N5	807	E	0.05
>F1S5N5	811	E	0.1
>F1S5N5	813	E	0.07
>F1S5N5	818	E	0.07
>F1S5N5	833	E	0.08
>F1S5N5	840	D	0.06
>F1S5N5	845	D	0.23
>F1S5N5	846	D	0.08
>F1ST43	24	E	0.12
>F1ST43	37	H	0.52
>F1ST43	45	D	0.07
>F1ST43	50	E	0.05
>F1ST43	55	E	0.14
>F1ST43	61	E	0.05
>F1ST43	77	D	0.14
>F1ST43	88	E	0.05
>F1ST43	89	D	0.08
>F1ST43	96	E	0.05
>F1ST43	106	E	0.08
>F1ST43	107	E	0.09
>F1ST43	110	D	0.1
>F1ST43	115	D	0.07
>F1ST43	118	E	0.06
>F1ST43	121	E	0.06
>F1ST43	122	E	0.08
>F1ST43	130	E	0.08
>F1ST43	141	E	0.15
>F1ST43	148	C	0.77
>F1ST43	157	E	0.27
>F1ST43	162	H	0.53
>F1ST43	163	D	0.28
>F1ST43	173	H	0.43
>F1ST43	191	E	0.11
>F1ST43	201	E	0.16
>F1ST43	207	C	0.68
>F1ST43	210	E	0.56
>F1ST43	216	D	0.26
>F1ST43	229	C	0.78
>F1ST43	249	D	0.04
>F1ST43	261	D	0.05
>F1ST43	269	E	0.09
>F1ST43	277	E	0.18
>F1ST43	285	H	0.42
>F1ST43	289	E	0.1
>F1ST43	301	E	0.08
>F1ST43	305	D	0.12
>F1ST43	306	E	0.08
>F1ST43	312	E	0.08
>F1ST43	317	E	0.14
>F1ST43	327	H	0.44
>F1ST43	354	H	0.36
>F1ST43	363	E	0.25
>F1ST43	366	H	0.67
>F1ST43	373	E	0.09
>F1ST43	386	E	0.05
>F1ST43	397	D	0.21
>F1ST43	402	D	0.04
>F1ST43	406	E	0.17
>F1ST43	416	E	0.19
>F1ST43	423	D	0.41
>F1ST43	424	E	0.35
>F1ST43	425	C	0.72
>F1ST43	437	E	0.16
>F1ST43	441	E	0.08
>F1ST43	446	D	0.08
>F1ST43	454	E	0.19
>F1ST43	458	D	0.12
>F1ST43	469	C	0.82
>F1ST43	471	D	0.54
>F1ST43	475	E	0.38
>F1ST43	496	E	0.06
>F1ST43	518	H	0.62
>F1ST43	520	E	0.34
>F1ST43	533	E	0.07
>F1ST43	540	E	0.1
>F1ST43	546	H	0.44
>F1ST43	549	D	0.16
>F1ST43	553	E	0.07
>F1ST43	562	D	0.27
>F1ST43	566	D	0.12
>F1ST43	583	E	0.17
>F1ST43	590	H	0.83
>F1ST43	591	E	0.24
>F1ST43	595	C	0.87
>F1ST43	596	D	0.61
>F1ST43	599	C	0.82
>F1ST43	601	E	0.59
>F1ST43	608	E	0.09
>F1ST43	616	D	0.15
>F1ST43	621	E	0.08
>F1ST43	635	E	0.03
>A0A0B8RTA8	29	E	0.1
>A0A0B8RTA8	42	H	0.52
>A0A0B8RTA8	50	D	0.07
>A0A0B8RTA8	55	E	0.05
>A0A0B8RTA8	60	E	0.14
>A0A0B8RTA8	66	E	0.05
>A0A0B8RTA8	82	D	0.14
>A0A0B8RTA8	93	E	0.05
>A0A0B8RTA8	94	D	0.08
>A0A0B8RTA8	101	E	0.05
>A0A0B8RTA8	111	E	0.08
>A0A0B8RTA8	112	E	0.09
>A0A0B8RTA8	115	D	0.1
>A0A0B8RTA8	120	D	0.07
>A0A0B8RTA8	123	E	0.06
>A0A0B8RTA8	126	E	0.06
>A0A0B8RTA8	127	E	0.08
>A0A0B8RTA8	135	E	0.08
>A0A0B8RTA8	146	E	0.15
>A0A0B8RTA8	153	C	0.77
>A0A0B8RTA8	162	E	0.27
>A0A0B8RTA8	167	H	0.53
>A0A0B8RTA8	168	D	0.28
>A0A0B8RTA8	178	H	0.43
>A0A0B8RTA8	196	E	0.11
>A0A0B8RTA8	206	E	0.16
>A0A0B8RTA8	212	C	0.68
>A0A0B8RTA8	215	E	0.56
>A0A0B8RTA8	221	D	0.26
>A0A0B8RTA8	234	C	0.78
>A0A0B8RTA8	254	D	0.04
>A0A0B8RTA8	266	D	0.05
>A0A0B8RTA8	274	E	0.09
>A0A0B8RTA8	282	E	0.18
>A0A0B8RTA8	290	H	0.42
>A0A0B8RTA8	294	E	0.1
>A0A0B8RTA8	306	E	0.08
>A0A0B8RTA8	310	D	0.12
>A0A0B8RTA8	311	E	0.08
>A0A0B8RTA8	317	E	0.08
>A0A0B8RTA8	322	E	0.14
>A0A0B8RTA8	332	H	0.44
>A0A0B8RTA8	359	H	0.36
>A0A0B8RTA8	368	E	0.25
>A0A0B8RTA8	371	H	0.67
>A0A0B8RTA8	378	E	0.09
>A0A0B8RTA8	391	E	0.05
>A0A0B8RTA8	402	D	0.21
>A0A0B8RTA8	407	D	0.04
>A0A0B8RTA8	411	E	0.17
>A0A0B8RTA8	421	E	0.19
>A0A0B8RTA8	428	D	0.41
>A0A0B8RTA8	429	E	0.35
>A0A0B8RTA8	430	C	0.72
>A0A0B8RTA8	442	E	0.16
>A0A0B8RTA8	446	E	0.08
>A0A0B8RTA8	451	D	0.08
>A0A0B8RTA8	459	E	0.19
>A0A0B8RTA8	463	D	0.12
>A0A0B8RTA8	474	C	0.82
>A0A0B8RTA8	476	D	0.54
>A0A0B8RTA8	480	E	0.38
>A0A0B8RTA8	501	E	0.06
>A0A0B8RTA8	523	H	0.62
>A0A0B8RTA8	525	E	0.34
>A0A0B8RTA8	538	E	0.07
>A0A0B8RTA8	545	E	0.1
>A0A0B8RTA8	551	H	0.44
>A0A0B8RTA8	554	D	0.16
>A0A0B8RTA8	558	E	0.07
>A0A0B8RTA8	567	D	0.27
>A0A0B8RTA8	571	D	0.12
>A0A0B8RTA8	588	E	0.17
>A0A0B8RTA8	595	H	0.83
>A0A0B8RTA8	596	E	0.24
>A0A0B8RTA8	600	C	0.87
>A0A0B8RTA8	601	D	0.61
>A0A0B8RTA8	604	C	0.82
>A0A0B8RTA8	606	E	0.59
>A0A0B8RTA8	613	E	0.09
>A0A0B8RTA8	621	D	0.15
>A0A0B8RTA8	626	E	0.08
>A0A0B8RTA8	640	E	0.03
>A0A287AL41	4	E	0.18
>A0A287AL41	6	E	0.12
>A0A287AL41	13	C	0.8
>A0A287AL41	15	D	0.44
>A0A287AL41	32	H	0.63
>A0A287AL41	35	H	0.55
>A0A287AL41	40	E	0.12
>A0A287AL41	64	E	0.06
>A0A287AL41	77	E	0.11
>A0A287AL41	80	D	0.22
>A0A287AL41	86	E	0.33
>A0A287AL41	87	H	0.32
>A0A287AL41	88	D	0.38
>A0A287AL41	99	E	0.17
>A0A287AL41	101	E	0.26
>A0A287AL41	104	D	0.23
>A0A287AL41	106	H	0.52
>A0A287AL41	107	H	0.29
>A0A287AL41	114	D	0.56
>A0A287AL41	117	C	0.74
>A0A287AL41	118	E	0.29
>A0A287AL41	124	E	0.27
>A0A287AL41	132	H	0.78
>A0A287AL41	133	D	0.16
>A0A287AL41	136	E	0.34
>A0A287AL41	137	H	0.52
>A0A287AL41	166	C	0.69
>A0A287AL41	174	H	0.56
>A0A287AL41	180	E	0.22
>A0A287AL41	184	E	0.07
>A0A287AL41	209	D	0.11
>A0A287AL41	212	D	0.07
>A0A287AL41	219	E	0.08
>A0A287AL41	223	D	0.15
>A0A287AL41	227	E	0.04
>A0A287AL41	230	E	0.05
>A0A287AL41	233	E	0.1
>A0A287AL41	238	E	0.09
>A0A287AL41	239	D	0.07
>A0A287AL41	252	E	0.33
>A0A287AL41	254	C	0.75
>F1SQZ0	2	E	0.06
>F1SQZ0	12	D	0.11
>F1SQZ0	13	D	0.13
>F1SQZ0	22	E	0.15
>F1SQZ0	29	E	0.15
>F1SQZ0	32	D	0.59
>F1SQZ0	35	C	0.82
>F1SQZ0	39	H	0.89
>F1SQZ0	42	C	0.85
>F1SQZ0	46	D	0.48
>F1SQZ0	48	D	0.39
>F1SQZ0	58	E	0.15
>F1SQZ0	59	E	0.08
>F1SQZ0	69	H	0.51
>F1SQZ0	71	E	0.34
>F1SQZ0	72	E	0.09
>F1SQZ0	75	E	0.11
>F1SQZ0	82	E	0.07
>F1SQZ0	89	E	0.2
>F1SQZ0	94	D	0.09
>F1SQZ0	99	E	0.12
>F1SQZ0	104	D	0.09
>F1SQZ0	112	E	0.09
>F1SQZ0	118	E	0.21
>F1SQZ0	121	E	0.11
>F1SQZ0	122	E	0.12
>F1SQZ0	127	H	0.69
>F1SQZ0	132	E	0.37
>F1SQZ0	142	E	0.35
>F1SQZ0	143	C	0.77
>F1SQZ0	149	E	0.66
>F1SQZ0	150	C	0.84
>F1SQZ0	156	D	0.46
>F1SQZ0	159	H	0.69
>F1SQZ0	163	D	0.16
>F1SQZ0	170	H	0.51
>F1SQZ0	177	D	0.15
>F1SQZ0	184	D	0.12
>F1SQZ0	196	C	0.87
>F1SQZ0	198	C	0.89
>F1SQZ0	200	E	0.69
>F1SQZ0	202	D	0.73
>F1SQZ0	203	C	0.84
>F1SQZ0	205	D	0.44
>F1SQZ0	210	E	0.24
>F1SQZ0	215	H	0.43
>F1SQZ0	233	H	0.57
>F1SQZ0	241	D	0.26
>F1SQZ0	249	E	0.68
>F1SQZ0	251	H	0.78
>F1SQZ0	252	C	0.67
>F1SQZ0	258	E	0.34
>F1SQZ0	262	D	0.31
>F1SQZ0	270	D	0.19
>F1SQZ0	275	D	0.54
>F1SQZ0	278	D	0.42
>F1SQZ0	279	D	0.42
>F1SQZ0	280	C	0.72
>F1SQZ0	282	D	0.44
>F1SQZ0	288	E	0.26
>F1SQZ0	306	E	0.28
>F1SQZ0	308	H	0.73
>F1SQZ0	309	E	0.24
>F1SQZ0	314	D	0.4
>F1SQZ0	316	H	0.67
>F1SQZ0	321	E	0.44
>F1SQZ0	322	C	0.8
>F1SQZ0	323	E	0.24
>F1SQZ0	324	E	0.56
>F1SQZ0	325	E	0.63
>F1SQZ0	326	E	0.63
>F1SQZ0	327	E	0.38
>F1SQZ0	329	E	0.18
>F1SQZ0	331	E	0.13
>F1SQZ0	332	E	0.22
>F1SQZ0	333	E	0.18
>F1SQZ0	334	E	0.23
>F1SQZ0	336	E	0.07
>F1SQZ0	339	D	0.11
>F1SQZ0	341	E	0.04
>F1SQZ0	344	D	0.18
>F1SQZ0	348	D	0.13
>F1SQZ0	349	D	0.06
>F1SQZ0	351	E	0.07
>F1SQZ0	353	E	0.1
>F1SQZ0	354	E	0.07
>F1SQZ0	380	D	0.07
>F1SQZ0	388	E	0.17
>F1SQZ0	394	H	0.47
>F1SQZ0	404	E	0.07
>F1SQZ0	410	E	0.06
>F1SQZ0	423	E	0.17
>F1SQZ0	427	H	0.68
>F1SQZ0	443	D	0.1
>F1SQZ0	451	E	0.17
>F1SQZ0	457	C	0.78
>F1SQZ0	472	D	0.1
>F1SQZ0	480	E	0.07
>F1SQZ0	491	H	0.28
>F1SQZ0	495	D	0.03
>F1SQZ0	529	H	0.49
>F1SQZ0	536	D	0.11
>F1SQZ0	542	E	0.26
>F1SQZ0	549	D	0.08
>F1SQZ0	569	E	0.06
>F1SQZ0	579	E	0.1
>F1SQZ0	588	E	0.18
>F1SQZ0	597	E	0.11
>F1SQZ0	608	C	0.74
>F1SQZ0	624	E	0.14
>F1SQZ0	627	E	0.04
>A0A287ABI6	2	D	0.47
>A0A287ABI6	7	C	0.82
>A0A287ABI6	9	H	0.71
>A0A287ABI6	20	D	0.04
>A0A287ABI6	25	D	0.07
>A0A287ABI6	31	E	0.04
>A0A287ABI6	39	D	0.17
>A0A287ABI6	44	E	0.05
>A0A287ABI6	47	E	0.07
>A0A287ABI6	50	E	0.21
>A0A287ABI6	59	D	0.21
>A0A287ABI6	66	E	0.05
>A0A287ABI6	69	E	0.1
>A0A287ABI6	72	D	0.07
>A0A287ABI6	75	E	0.06
>A0A287ABI6	78	E	0.03
>A0A287ABI6	79	D	0.04
>A0A287ABI6	91	D	0.07
>A0A287ABI6	94	D	0.07
>A0A287ABI6	123	D	0.15
>A0A287ABI6	136	E	0.12
>A0A287ABI6	138	D	0.14
>A0A287ABI6	139	D	0.13
>A0A287ABI6	145	C	0.7
>A0A287ABI6	150	D	0.42
>A0A287ABI6	155	D	0.22
>A0A287ABI6	160	D	0.15
>A0A287ABI6	161	D	0.08
>A0A287ABI6	162	H	0.6
>A0A287ABI6	165	E	0.14
>A0A287ABI6	168	E	0.17
>A0A287ABI6	171	H	0.4
>A0A287ABI6	176	D	0.22
>A0A287ABI6	177	E	0.19
>A0A287ABI6	180	H	0.5
>A0A287ABI6	182	E	0.14
>A0A287ABI6	190	E	0.21
>A0A287ABI6	191	D	0.15
>A0A287ABI6	192	E	0.15
>A0A287ABI6	197	E	0.1
>A0A287ABI6	198	E	0.18
>A0A287ABI6	200	E	0.06
>A0A287ABI6	201	E	0.14
>A0A287ABI6	202	H	0.53
>A0A287ABI6	208	E	0.08
>A0A287ABI6	217	E	0.12
>A0A287ABI6	222	E	0.25
>A0A287ABI6	223	D	0.18
>A0A287ABI6	225	E	0.12
>A0A287ABI6	231	C	0.69
>A0A287ABI6	237	E	0.27
>A0A287ABI6	240	E	0.2
>A0A287ABI6	244	D	0.17
>A0A287ABI6	250	C	0.7
>A0A287ABI6	255	E	0.55
>A0A287ABI6	256	C	0.86
>A0A287ABI6	262	E	0.4
>A0A287ABI6	267	E	0.28
>A0A287ABI6	269	D	0.43
>A0A287ABI6	274	C	0.74
>A0A287ABI6	277	E	0.53
>A0A287ABI6	281	E	0.27
>A0A287ABI6	284	E	0.17
>A0A287ABI6	294	E	0.18
>A0A287ABI6	295	E	0.19
>A0A287ABI6	297	H	0.56
>A0A287ABI6	306	D	0.16
>A0A287ABI6	309	E	0.11
>A0A287ABI6	314	E	0.2
>A0A287ABI6	320	C	0.79
>A0A287ABI6	322	E	0.5
>A0A287ABI6	326	E	0.29
>A0A287ABI6	335	E	0.19
>A0A287ABI6	340	E	0.11
>A0A287ABI6	343	E	0.17
>A0A287ABI6	344	E	0.13
>A0A287ABI6	350	E	0.13
>A0A287ABI6	355	D	0.09
>A0A287ABI6	362	E	0.28
>A0A287ABI6	371	C	0.79
>A0A287ABI6	373	D	0.51
>A0A287ABI6	375	E	0.76
>A0A287ABI6	377	H	0.8
>A0A287ABI6	378	H	0.66
>A0A287ABI6	379	H	0.68
>A0A287ABI6	380	E	0.34
>A0A287ABI6	384	E	0.32
>A0A287ABI6	391	E	0.07
>A0A287ABI6	397	E	0.13
>A0A287ABI6	399	D	0.11
>A0A287ABI6	400	E	0.06
>A0A287ABI6	401	D	0.09
>A0A287ABI6	404	D	0.07
>A0A287ABI6	405	D	0.04
>A0A287ABI6	412	D	0.1
>A0A287ABI6	414	D	0.12
>A0A287ABI6	424	H	0.63
>A0A287ABI6	425	D	0.23
>A0A287ABI6	427	H	0.67
>A0A287ABI6	432	D	0.19
>A0A287ABI6	435	E	0.24
>A0A287ABI6	436	D	0.31
>A0A287ABI6	437	E	0.16
>A0A287ABI6	443	H	0.87
>A0A287ABI6	446	C	0.86
>A0A287ABI6	448	H	0.75
>A0A287ABI6	451	D	0.57
>A0A287ABI6	454	H	0.78
>A0A287ABI6	456	D	0.36
>A0A287ABI6	457	E	0.33
>A0A287ABI6	467	E	0.1
>A0A287ABI6	473	D	0.15
>A0A287ABI6	474	H	0.52
>A0A287ABI6	478	E	0.28
>A0A287ABI6	480	D	0.34
>A0A287ABI6	483	E	0.29
>A0A287ABI6	484	C	0.7
>A0A287ABI6	486	E	0.43
>A0A287ABI6	489	D	0.25
>A0A287ANN3	7	D	0.06
>A0A287ANN3	23	C	0.87
>A0A287ANN3	27	C	0.87
>A0A287ANN3	39	H	0.65
>A0A287ANN3	41	H	0.69
>A0A287ANN3	47	E	0.25
>A0A287ANN3	55	E	0.19
>A0A287ANN3	62	C	0.83
>A0A287ANN3	66	E	0.6
>A0A287ANN3	67	H	0.72
>A0A287ANN3	70	D	0.41
>A0A287ANN3	77	E	0.14
>A0A287ANN3	87	E	0.1
>A0A287ANN3	100	D	0.14
>A0A287ANN3	103	E	0.35
>A0A287ANN3	106	H	0.64
>A0A287ANN3	109	D	0.31
>A0A287ANN3	112	H	0.53
>A0A287ANN3	125	H	0.89
>A0A287ANN3	126	D	0.47
>A0A287ANN3	127	H	0.84
>A0A287ANN3	128	C	0.84
>A0A287ANN3	132	D	0.44
>A0A287ANN3	136	D	0.31
>A0A287ANN3	141	D	0.21
>A0A287ANN3	150	E	0.27
>A0A287ANN3	151	E	0.08
>A0A287ANN3	164	D	0.07
>A0A287ANN3	175	E	0.07
>A0A287ANN3	180	D	0.04
>A0A287ANN3	195	D	0.2
>A0A287ANN3	198	E	0.17
>A0A287ANN3	204	D	0.26
>A0A287ANN3	207	H	0.58
>A0A287ANN3	235	D	0.07
>A0A287ANN3	239	E	0.12
>A0A287ANN3	247	E	0.08
>A0A287ANN3	257	E	0.11
>A0A287ANN3	260	H	0.36
>A0A287ANN3	271	E	0.13
>A0A287ANN3	272	D	0.06
>A0A287ANN3	281	E	0.12
>A0A287ANN3	284	E	0.19
>A0A287ANN3	293	H	0.63
>A0A287ANN3	294	E	0.32
>A0A287ANN3	298	E	0.27
>A0A287ANN3	302	H	0.85
>A0A287ANN3	304	C	0.83
>A0A287ANN3	318	D	0.12
>A0A287ANN3	326	D	0.12
>A0A287ANN3	340	H	0.68
>A0A287ANN3	342	E	0.25
>A0A287ANN3	343	E	0.2
>A0A287ANN3	355	C	0.67
>A0A287ANN3	363	C	0.76
>A0A287ANN3	370	E	0.14
>A0A287ANN3	372	H	0.64
>A0A287ANN3	378	E	0.08
>A0A287ANN3	382	E	0.23
>A0A287ANN3	383	H	0.55
>A0A287ANN3	385	D	0.16
>A0A287ANN3	392	D	0.45
>A0A287ANN3	394	C	0.67
>A0A287ANN3	407	D	0.28
>A0A287ANN3	412	D	0.2
>A0A287ANN3	417	E	0.23
>A0A287ANN3	425	E	0.15
>A0A287ANN3	430	H	0.63
>A0A287ANN3	433	D	0.19
>A0A287ANN3	435	E	0.15
>A0A287ANN3	438	E	0.5
>A0A287ANN3	441	C	0.72
>A0A287ANN3	452	C	0.69
>A0A287ANN3	455	E	0.34
>A0A287ANN3	459	E	0.19
>A0A287ANN3	472	C	0.75
>A0A287ANN3	474	D	0.46
>A0A287ANN3	494	E	0.12
>A0A287ANN3	504	E	0.16
>A0A287ANN3	505	E	0.16
>A0A287ANN3	515	E	0.27
>A0A287ANN3	520	H	0.7
>A0A287ANN3	522	D	0.45
>A0A287ANN3	523	D	0.27
>A0A287ANN3	525	E	0.16
>A0A287ANN3	528	E	0.48
>A0A287ANN3	531	C	0.69
>A0A287ANN3	540	H	0.66
>A0A287ANN3	542	E	0.27
>A0A287ANN3	546	E	0.11
>A0A287ANN3	557	E	0.23
>A0A287ANN3	558	E	0.23
>A0A287ANN3	560	H	0.65
>F1SMN3	1	H	0.61
>F1SMN3	3	C	0.76
>F1SMN3	9	E	0.39
>F1SMN3	17	E	0.06
>F1SMN3	18	E	0.1
>F1SMN3	19	E	0.09
>F1SMN3	20	E	0.21
>F1SMN3	21	E	0.05
>F1SMN3	22	E	0.09
>F1SMN3	23	E	0.05
>F1SMN3	24	E	0.06
>F1SMN3	25	E	0.04
>F1SMN3	26	E	0.05
>F1SMN3	27	E	0.03
>F1SMN3	29	E	0.04
>F1SMN3	30	E	0.03
>F1SMN3	31	E	0.05
>F1SMN3	32	D	0.03
>F1SMN3	33	D	0.06
>F1SMN3	49	H	0.56
>F1SMN3	56	E	0.07
>F1SMN3	58	E	0.11
>F1SMN3	60	E	0.1
>F1SMN3	61	E	0.16
>F1SMN3	72	E	0.18
>F1SMN3	74	E	0.2
>F1SMN3	75	E	0.09
>F1SMN3	78	E	0.13
>F1SMN3	83	H	0.53
>F1SMN3	84	E	0.18
>F1SMN3	85	D	0.19
>F1SMN3	86	D	0.21
>F1SMN3	89	E	0.07
>F1SMN3	95	E	0.06
>F1SMN3	96	D	0.1
>F1SMN3	97	E	0.12
>F1SMN3	106	E	0.05
>F1SMN3	118	E	0.16
>F1SMN3	124	E	0.07
>F1SMN3	125	E	0.16
>F1SMN3	130	E	0.09
>F1SMN3	132	D	0.13
>F1SMN3	134	E	0.08
>F1SMN3	136	E	0.19
>F1SMN3	139	E	0.18
>F1SMN3	141	E	0.27
>F1SMN3	143	E	0.17
>F1SMN3	145	H	0.58
>F1SMN3	150	E	0.09
>F1SMN3	159	E	0.12
>F1SMN3	160	D	0.17
>F1SMN3	164	D	0.17
>F1SMN3	165	H	0.64
>F1SMN3	166	E	0.13
>F1SMN3	168	D	0.31
>F1SMN3	174	E	0.57
>F1SMN3	175	D	0.53
>F1SMN3	177	C	0.8
>F1SMN3	182	E	0.43
>F1SMN3	184	E	0.26
>F1SMN3	185	D	0.41
>F1SMN3	187	E	0.18
>F1SMN3	192	E	0.09
>F1SMN3	194	E	0.17
>F1SMN3	196	E	0.04
>F1SMN3	203	E	0.22
>F1SMN3	205	E	0.08
>F1SMN3	210	D	0.04
>F1SMN3	219	D	0.13
>F1SMN3	222	E	0.07
>F1SMN3	225	E	0.12
>F1SMN3	226	E	0.13
>F1SMN3	232	D	0.05
>F1SMN3	239	E	0.13
>F1SMN3	240	E	0.11
>F1SMN3	246	E	0.04
>F1SMN3	257	E	0.08
>F1SMN3	259	E	0.18
>F1SMN3	261	E	0.06
>F1SMN3	268	E	0.07
>F1SMN3	272	E	0.08
>F1SMN3	283	E	0.18
>F1SMN3	288	E	0.08
>F1SMN3	290	D	0.13
>F1SMN3	293	E	0.1
>F1SMN3	295	D	0.3
>F1SMN3	297	E	0.1
>F1SMN3	299	H	0.51
>F1SMN3	309	E	0.3
>F1SMN3	310	E	0.45
>F1SMN3	313	H	0.76
>F1SMN3	314	D	0.47
>F1SMN3	319	C	0.91
>F1SMN3	323	C	0.88
>F1SMN3	324	C	0.8
>F1SMN3	325	E	0.52
>F1SMN3	328	E	0.73
>F1SMN3	331	H	0.74
>F1SMN3	332	H	0.76
>F1SMN3	333	H	0.66
>F1SMN3	337	E	0.42
>F1SMN3	338	E	0.35
>F1SMN3	339	E	0.2
>F1SMN3	346	E	0.58
>F1SMN3	349	C	0.8
>F1SMN3	353	E	0.54
>F1SMN3	361	H	0.64
>F1SMN3	362	D	0.16
>F1SMN3	367	E	0.18
>F1SMN3	368	E	0.21
>F1SMN3	374	C	0.74
>F1SMN3	381	D	0.17
>F1SMN3	385	D	0.13
>F1SMN3	386	E	0.18
>F1SMN3	389	E	0.15
>F1SMN3	400	E	0.37
>F1SMN3	413	E	0.15
>F1SMN3	417	E	0.53
>F1SMN3	419	E	0.57
>F1SMN3	422	C	0.76
>F1SMN3	436	C	0.72
>F1SMN3	437	E	0.18
>F1SMN3	439	D	0.63
>F1SMN3	443	D	0.31
>F1SMN3	450	D	0.37
>F1SMN3	454	C	0.76
>F1SMN3	455	H	0.59
>F1SMN3	456	E	0.33
>F1SMN3	458	E	0.6
>F1SMN3	461	H	0.53
>F1SMN3	471	D	0.2
>F1SMN3	474	E	0.04
>F1SMN3	478	E	0.09
>F1SMN3	485	E	0.13
>F1SMN3	490	H	0.65
>F1SMN3	495	D	0.2
>F1SMN3	498	E	0.3
>F1SMN3	502	H	0.66
>F1SMN3	505	D	0.3
>F1SMN3	508	E	0.16
>F1SMN3	510	D	0.43
>F1SMN3	514	C	0.77
>F1SMN3	516	E	0.44
>F1SMN3	517	E	0.57
>F1SMN3	529	E	0.41
>F1SMN3	530	D	0.33
>F1SMN3	534	C	0.83
>F1SMN3	538	C	0.85
>F1SMN3	539	D	0.33
>F1SMN3	547	E	0.23
>F1SMN3	550	E	0.12
>F1SMN3	558	E	0.23
>F1SMN3	567	C	0.76
>F1SMN3	568	E	0.16
>F1SMN3	571	E	0.56
>F1SMN3	572	E	0.5
>F1SMN3	578	E	0.2
>F1SMN3	579	E	0.22
>F1SMN3	585	E	0.12
>F1SMN3	586	E	0.18
>F1SMN3	588	H	0.55
>F1SMN3	601	H	0.38
>F1SMN3	605	E	0.29
>F1SMN3	614	C	0.73
>F1SMN3	615	E	0.21
>F1SMN3	625	E	0.33
>F1SMN3	626	E	0.22
>F1SMN3	635	E	0.33
>F1SMN3	636	C	0.76
>F1SMN3	640	E	0.57
>F1SMN3	643	E	0.25
>F1SMN3	645	H	0.76
>F1SMN3	650	H	0.37
>F1SMN3	653	E	0.11
>F1SMN3	658	E	0.1
>F1SMN3	661	E	0.11
>F1SMN3	664	E	0.11
>F1SMN3	674	C	0.77
>F1SMN3	688	E	0.26
>F1SMN3	692	E	0.08
>F1SMN3	695	E	0.13
>F1SMN3	700	E	0.34
>F1SMN3	702	E	0.34
>F1SMN3	705	H	0.74
>F1SMN3	707	E	0.38
>F1SMN3	709	E	0.27
>F1SMN3	713	E	0.18
>F1SMN3	714	E	0.24
>F1SMN3	721	D	0.47
>F1SMN3	725	C	0.77
>F1SMN3	727	E	0.59
>F1SMN3	728	E	0.49
>F1SMN3	744	E	0.07
>F1SMN3	758	E	0.35
>F1SMN3	759	D	0.55
>F1SMN3	762	C	0.77
>F1SMN3	763	D	0.2
>F1SMN3	765	D	0.63
>F1SMN3	766	D	0.58
>F1SMN3	768	E	0.45
>F1SMN3	771	H	0.54
>F1SMN3	782	E	0.05
>F1SMN3	783	E	0.05
>F1SMN3	790	D	0.06
>F1SMN3	798	E	0.04
>F1SMN3	813	C	0.81
>F1SMN3	824	D	0.29
>F1SMN3	827	H	0.45
>F1SMN3	836	D	0.21
>F1SMN3	838	E	0.16
>F1SMN3	841	E	0.12
>F1SMN3	843	E	0.32
>F1SMN3	844	D	0.57
>F1SMN3	846	E	0.3
>F1SMN3	847	C	0.69
>F1SMN3	849	E	0.44
>F1SMN3	871	E	0.16
>F1SMN3	872	E	0.12
>F1SMN3	873	H	0.5
>F1SMN3	878	E	0.07
>F1SMN3	885	D	0.11
>F1SMN3	889	E	0.16
>F1SMN3	892	E	0.42
>F1SMN3	893	E	0.41
>F1SMN3	895	D	0.4
>F1SMN3	897	C	0.79
>F1SMN3	898	E	0.43
>F1SMN3	900	E	0.73
>F1SMN3	903	E	0.48
>F1SMN3	904	C	0.91
>F1SMN3	906	E	0.71
>F1SMN3	907	C	0.88
>F1SMN3	909	E	0.25
>F1SMN3	913	E	0.33
>F1SMN3	921	D	0.05
>F1SMN3	924	E	0.06
>F1SMN3	927	D	0.06
>F1SMN3	934	E	0.04
>F1SMN3	944	D	0.19
>F1SMN3	945	E	0.14
>F1SMN3	954	E	0.24
>F1SMN3	957	E	0.3
>F1SMN3	962	C	0.83
>F1SMN3	963	C	0.75
>F1SMN3	965	E	0.44
>F1SMN3	966	E	0.55
>F1SMN3	972	E	0.14
>F1SMN3	980	E	0.03
>F1SMN3	999	H	0.55
>F1SMN3	1008	E	0.38
>F1SMN3	1011	E	0.36
>F1SMN3	1013	C	0.77
>F1SMN3	1015	E	0.4
>F1SMN3	1033	E	0.04
>F1SMN3	1051	C	0.73
>F1SMN3	1053	E	0.49
>F1SMN3	1065	H	0.6
>F1SMN3	1069	D	0.23
>F1SMN3	1080	E	0.2
>F1SMN3	1090	H	0.4
>F1SMN3	1091	D	0.1
>F1SMN3	1104	C	0.79
>F1SMN3	1108	H	0.72
>F1SMN3	1116	H	0.65
>F1SMN3	1119	E	0.07
>F1SMN3	1121	D	0.1
>F1SMN4	9	H	0.63
>F1SMN4	27	E	0.41
>F1SMN4	30	D	0.58
>F1SMN4	32	C	0.74
>F1SMN4	33	E	0.19
>F1SMN4	44	E	0.23
>F1SMN4	52	E	0.09
>F1SMN4	54	E	0.09
>F1SMN4	62	E	0.05
>F1SMN4	63	E	0.12
>F1SMN4	64	E	0.09
>F1SMN4	65	E	0.17
>F1SMN4	66	E	0.05
>F1SMN4	67	E	0.09
>F1SMN4	68	E	0.05
>F1SMN4	69	E	0.06
>F1SMN4	70	E	0.04
>F1SMN4	71	E	0.05
>F1SMN4	72	E	0.03
>F1SMN4	74	E	0.04
>F1SMN4	75	E	0.03
>F1SMN4	76	E	0.05
>F1SMN4	77	D	0.03
>F1SMN4	78	D	0.06
>F1SMN4	94	H	0.56
>F1SMN4	101	E	0.07
>F1SMN4	103	E	0.11
>F1SMN4	105	E	0.1
>F1SMN4	106	E	0.16
>F1SMN4	117	E	0.18
>F1SMN4	119	E	0.2
>F1SMN4	120	E	0.09
>F1SMN4	123	E	0.13
>F1SMN4	128	H	0.53
>F1SMN4	129	E	0.18
>F1SMN4	130	D	0.19
>F1SMN4	131	D	0.21
>F1SMN4	134	E	0.07
>F1SMN4	140	E	0.06
>F1SMN4	141	D	0.1
>F1SMN4	142	E	0.12
>F1SMN4	151	E	0.05
>F1SMN4	163	E	0.16
>F1SMN4	169	E	0.07
>F1SMN4	170	E	0.16
>F1SMN4	175	E	0.09
>F1SMN4	177	D	0.13
>F1SMN4	179	E	0.08
>F1SMN4	181	E	0.19
>F1SMN4	184	E	0.18
>F1SMN4	186	E	0.27
>F1SMN4	188	E	0.17
>F1SMN4	190	H	0.58
>F1SMN4	195	E	0.09
>F1SMN4	204	E	0.12
>F1SMN4	205	D	0.17
>F1SMN4	209	D	0.17
>F1SMN4	210	H	0.64
>F1SMN4	211	E	0.13
>F1SMN4	213	D	0.31
>F1SMN4	219	E	0.57
>F1SMN4	220	D	0.53
>F1SMN4	222	C	0.8
>F1SMN4	227	E	0.43
>F1SMN4	229	E	0.26
>F1SMN4	230	D	0.41
>F1SMN4	232	E	0.18
>F1SMN4	237	E	0.09
>F1SMN4	239	E	0.17
>F1SMN4	241	E	0.04
>F1SMN4	248	E	0.22
>F1SMN4	250	E	0.08
>F1SMN4	255	D	0.04
>F1SMN4	264	D	0.13
>F1SMN4	267	E	0.07
>F1SMN4	270	E	0.12
>F1SMN4	271	E	0.13
>F1SMN4	277	D	0.05
>F1SMN4	284	E	0.13
>F1SMN4	285	E	0.11
>F1SMN4	291	E	0.04
>F1SMN4	302	E	0.08
>F1SMN4	304	E	0.18
>F1SMN4	306	E	0.06
>F1SMN4	313	E	0.07
>F1SMN4	317	E	0.08
>F1SMN4	328	E	0.18
>F1SMN4	333	E	0.08
>F1SMN4	335	D	0.13
>F1SMN4	338	E	0.1
>F1SMN4	340	D	0.3
>F1SMN4	342	E	0.1
>F1SMN4	344	H	0.51
>F1SMN4	354	E	0.3
>F1SMN4	355	E	0.45
>F1SMN4	358	H	0.76
>F1SMN4	359	D	0.47
>F1SMN4	364	C	0.91
>F1SMN4	368	C	0.88
>F1SMN4	369	C	0.8
>F1SMN4	370	E	0.52
>F1SMN4	373	E	0.73
>F1SMN4	376	H	0.74
>F1SMN4	377	H	0.76
>F1SMN4	378	H	0.66
>F1SMN4	382	E	0.42
>F1SMN4	383	E	0.35
>F1SMN4	384	E	0.2
>F1SMN4	391	E	0.58
>F1SMN4	394	C	0.8
>F1SMN4	398	E	0.54
>F1SMN4	406	H	0.64
>F1SMN4	407	D	0.16
>F1SMN4	412	E	0.18
>F1SMN4	413	E	0.21
>F1SMN4	419	C	0.74
>F1SMN4	426	D	0.17
>F1SMN4	430	D	0.13
>F1SMN4	431	E	0.18
>F1SMN4	434	E	0.15
>F1SMN4	445	E	0.37
>F1SMN4	458	E	0.15
>F1SMN4	462	E	0.53
>F1SMN4	464	E	0.57
>F1SMN4	467	C	0.76
>F1SMN4	481	C	0.72
>F1SMN4	482	E	0.18
>F1SMN4	484	D	0.63
>F1SMN4	488	D	0.31
>F1SMN4	495	D	0.37
>F1SMN4	499	C	0.76
>F1SMN4	500	H	0.59
>F1SMN4	501	E	0.33
>F1SMN4	503	E	0.6
>F1SMN4	506	H	0.53
>F1SMN4	516	D	0.2
>F1SMN4	519	E	0.04
>F1SMN4	523	E	0.09
>F1SMN4	530	E	0.13
>F1SMN4	535	H	0.65
>F1SMN4	540	D	0.2
>F1SMN4	543	E	0.3
>F1SMN4	547	H	0.66
>F1SMN4	550	D	0.3
>F1SMN4	553	E	0.16
>F1SMN4	555	D	0.43
>F1SMN4	559	C	0.77
>F1SMN4	561	E	0.44
>F1SMN4	562	E	0.57
>F1SMN4	574	E	0.41
>F1SMN4	575	D	0.33
>F1SMN4	579	C	0.83
>F1SMN4	583	C	0.85
>F1SMN4	584	D	0.33
>F1SMN4	592	E	0.23
>F1SMN4	595	E	0.12
>F1SMN4	603	E	0.23
>F1SMN4	612	C	0.76
>F1SMN4	613	E	0.16
>F1SMN4	616	E	0.56
>F1SMN4	617	E	0.5
>F1SMN4	623	E	0.2
>F1SMN4	624	E	0.22
>F1SMN4	630	E	0.12
>F1SMN4	631	E	0.18
>F1SMN4	633	H	0.55
>F1SMN4	646	H	0.38
>F1SMN4	650	E	0.29
>F1SMN4	659	C	0.73
>F1SMN4	660	E	0.21
>F1SMN4	670	E	0.33
>F1SMN4	671	E	0.22
>F1SMN4	680	E	0.33
>F1SMN4	681	C	0.76
>F1SMN4	685	E	0.57
>F1SMN4	688	E	0.25
>F1SMN4	690	H	0.76
>F1SMN4	695	H	0.37
>F1SMN4	698	E	0.11
>F1SMN4	703	E	0.1
>F1SMN4	706	E	0.11
>F1SMN4	709	E	0.11
>F1SMN4	719	C	0.77
>F1SMN4	733	E	0.26
>F1SMN4	737	E	0.08
>F1SMN4	740	E	0.13
>F1SMN4	745	E	0.34
>F1SMN4	747	E	0.34
>F1SMN4	750	H	0.74
>F1SMN4	752	E	0.38
>F1SMN4	754	E	0.27
>F1SMN4	758	E	0.18
>F1SMN4	759	E	0.24
>F1SMN4	766	D	0.47
>F1SMN4	770	C	0.77
>F1SMN4	772	E	0.59
>F1SMN4	773	E	0.49
>F1SMN4	789	E	0.07
>F1SMN4	803	E	0.35
>F1SMN4	804	D	0.55
>F1SMN4	807	C	0.77
>F1SMN4	808	D	0.2
>F1SMN4	810	D	0.63
>F1SMN4	811	D	0.58
>F1SMN4	813	E	0.45
>F1SMN4	816	H	0.54
>F1SMN4	827	E	0.05
>F1SMN4	828	E	0.05
>F1SMN4	835	D	0.06
>F1SMN4	843	E	0.04
>F1SMN4	858	C	0.81
>F1SMN4	869	D	0.29
>F1SMN4	872	H	0.45
>F1SMN4	881	D	0.21
>F1SMN4	883	E	0.16
>F1SMN4	886	E	0.12
>F1SMN4	888	E	0.32
>F1SMN4	889	D	0.57
>F1SMN4	891	E	0.3
>F1SMN4	892	C	0.69
>F1SMN4	894	E	0.44
>F1SMN4	916	E	0.16
>F1SMN4	917	E	0.12
>F1SMN4	918	H	0.5
>F1SMN4	923	E	0.07
>F1SMN4	930	D	0.11
>F1SMN4	934	E	0.16
>F1SMN4	937	E	0.42
>F1SMN4	938	E	0.41
>F1SMN4	940	D	0.4
>F1SMN4	942	C	0.79
>F1SMN4	943	E	0.43
>F1SMN4	945	E	0.73
>F1SMN4	948	E	0.48
>F1SMN4	949	C	0.91
>F1SMN4	951	E	0.71
>F1SMN4	952	C	0.88
>F1SMN4	954	E	0.25
>F1SMN4	958	E	0.33
>F1SMN4	966	D	0.05
>F1SMN4	969	E	0.06
>F1SMN4	972	D	0.06
>F1SMN4	979	E	0.04
>F1SMN4	989	D	0.19
>F1SMN4	990	E	0.14
>F1SMN4	999	E	0.24
>F1SMN4	1002	E	0.3
>F1SMN4	1007	C	0.83
>F1SMN4	1008	C	0.75
>F1SMN4	1010	E	0.44
>F1SMN4	1011	E	0.55
>F1SMN4	1017	E	0.14
>F1SMN4	1025	E	0.03
>F1SMN4	1044	H	0.55
>F1SMN4	1053	E	0.38
>F1SMN4	1056	E	0.36
>F1SMN4	1058	C	0.77
>F1SMN4	1060	E	0.4
>F1SMN4	1078	E	0.04
>F1SMN4	1096	C	0.73
>F1SMN4	1098	E	0.49
>F1SMN4	1110	H	0.6
>F1SMN4	1114	D	0.23
>F1SMN4	1125	E	0.2
>F1SMN4	1135	H	0.4
>F1SMN4	1136	D	0.1
>F1SMN4	1149	C	0.79
>F1SMN4	1153	H	0.76
>A0A287AHL5	4	E	0.06
>A0A287AHL5	6	D	0.08
>A0A287AHL5	12	E	0.05
>A0A287AHL5	27	D	0.18
>A0A287AHL5	33	E	0.06
>A0A287AHL5	62	H	0.66
>A0A287AHL5	68	D	0.17
>A0A287AHL5	69	D	0.1
>A0A287AHL5	70	D	0.12
>A0A287AHL5	73	E	0.05
>A0A287AHL5	80	E	0.12
>A0A287AHL5	85	E	0.13
>A0A287AHL5	98	D	0.12
>A0A287AHL5	101	D	0.25
>A0A287AHL5	102	E	0.03
>A0A287AHL5	118	H	0.32
>A0A287AHL5	122	E	0.07
>A0A287AHL5	136	D	0.27
>A0A287AHL5	140	D	0.05
>A0A287AHL5	145	D	0.05
>A0A287AHL5	146	E	0.07
>A0A287AHL5	158	E	0.04
>A0A287AHL5	160	D	0.22
>A0A287AHL5	169	H	0.73
>A0A287AHL5	170	H	0.5
>A0A287AHL5	173	D	0.5
>A0A287AHL5	175	D	0.31
>A0A287AHL5	176	H	0.44
>A0A287AHL5	181	E	0.08
>A0A287AHL5	182	D	0.11
>A0A287AHL5	186	E	0.1
>A0A287AHL5	187	H	0.12
>A0A287AHL5	195	H	0.34
>A0A287AHL5	208	D	0.27
>A0A287AHL5	209	E	0.19
>A0A287AHL5	212	E	0.09
>A0A287AHL5	213	D	0.09
>A0A287AHL5	224	D	0.05
>A0A287AHL5	229	D	0.07
>A0A287AHL5	232	E	0.04
>A0A287AHL5	234	E	0.05
>A0A287AHL5	235	D	0.07
>A0A287AHL5	236	D	0.03
>A0A287AHL5	239	D	0.1
>A0A287AHL5	240	E	0.03
>A0A287AHL5	241	E	0.06
>A0A287AHL5	245	H	0.1
>A0A287AHL5	248	E	0.06
>A0A287AHL5	269	D	0.17
>A0A287AHL5	270	H	0.62
>A0A287AHL5	283	D	0.18
>A0A287AHL5	286	H	0.33
>A0A287AHL5	296	D	0.12
>A0A287AHL5	298	E	0.34
>A0A287AHL5	299	E	0.24
>A0A287AHL5	301	H	0.62
>A0A287AHL5	305	D	0.28
>A0A287AHL5	308	E	0.12
>A0A287AHL5	319	H	0.66
>A0A287AHL5	321	E	0.3
>A0A287AHL5	325	E	0.06
>A0A287AHL5	334	E	0.06
>A0A287AHL5	352	D	0.12
>A0A287AHL5	358	E	0.34
>A0A287AHL5	363	C	0.67
>A0A287AHL5	374	D	0.29
>A0A287AHL5	382	D	0.11
>A0A287AHL5	385	D	0.25
>A0A287AHL5	392	D	0.09
>A0A287AHL5	398	E	0.12
>A0A287AHL5	399	H	0.33
>A0A287AHL5	409	D	0.23
>A0A287AHL5	411	D	0.26
>A0A287AHL5	416	E	0.13
>A0A287AHL5	418	E	0.11
>A0A287AHL5	421	D	0.21
>A0A287AHL5	424	H	0.54
>A0A287AHL5	431	D	0.16
>A0A287AHL5	444	E	0.09
>A0A287AHL5	452	E	0.16
>A0A287AHL5	467	E	0.23
>A0A287AHL5	470	E	0.13
>A0A287AHL5	472	H	0.68
>A0A287AHL5	474	E	0.23
>A0A287AHL5	478	E	0.16
>A0A287AHL5	482	H	0.47
>A0A287AHL5	483	E	0.3
>A0A287AHL5	489	E	0.12
>A0A287AHL5	490	H	0.55
>A0A287AHL5	495	D	0.11
>A0A287AHL5	498	D	0.17
>A0A287AHL5	506	E	0.05
>A0A287AHL5	508	D	0.07
>A0A287AHL5	510	D	0.04
>A0A287AHL5	515	E	0.2
>A0A287AHL5	517	H	0.37
>A0A287AHL5	520	E	0.12
>A0A287AHL5	525	E	0.14
>A0A287AHL5	534	E	0.04
>A0A287AHL5	535	E	0.1
>A0A287AHL5	550	E	0.57
>A0A287AHL5	553	C	0.75
>A0A287AHL5	554	E	0.22
>A0A287AHL5	555	E	0.43
>A0A287AHL5	565	D	0.61
>A0A287AHL5	568	C	0.75
>A0A287AHL5	578	D	0.31
>A0A287AHL5	579	H	0.64
>A0A287AHL5	581	E	0.33
>A0A287AHL5	587	C	0.73
>A0A287AHL5	588	E	0.22
>A0A287AHL5	589	E	0.51
>A0A287AHL5	591	E	0.57
>A0A287AHL5	595	E	0.32
>A0A287AHL5	606	E	0.16
>A0A287AHL5	609	E	0.05
>A0A287AHL5	618	E	0.1
>A0A287AHL5	621	D	0.06
>A0A287AHL5	624	E	0.11
>A0A287AHL5	626	E	0.28
>A0A287AHL5	631	D	0.33
>A0A287AHL5	635	C	0.75
>A0A287AHL5	641	E	0.67
>A0A287AHL5	642	C	0.79
>A0A287AHL5	649	D	0.17
>A0A287AHL5	664	D	0.09
>A0A287AHL5	665	E	0.09
>A0A287AHL5	668	D	0.11
>A0A287AHL5	669	E	0.09
>A0A287AHL5	670	H	0.61
>A0A287AHL5	676	E	0.1
>A0A287AHL5	679	E	0.14
>A0A287AHL5	683	E	0.12
>A0A287AHL5	689	C	0.74
>A0A287AHL5	690	E	0.17
>A0A287AHL5	694	E	0.37
>A0A287AHL5	695	E	0.37
>A0A287AHL5	697	E	0.27
>A0A287AHL5	704	E	0.08
>A0A287AHL5	705	E	0.09
>A0A287AHL5	711	D	0.13
>A0A287AHL5	714	D	0.07
>A0A287AHL5	730	D	0.09
>A0A287AHL5	734	D	0.34
>A0A287AHL5	737	E	0.05
>A0A287AHL5	742	E	0.12
>A0A287AHL5	743	E	0.07
>A0A287AHL5	744	E	0.05
>A0A287AHL5	761	D	0.08
>A0A287AHL5	771	E	0.05
>A0A287AHL5	775	E	0.05
>A0A287AHL5	785	E	0.18
>A0A287AHL5	789	H	0.19
>A0A287AHL5	794	D	0.06
>A0A287AHL5	797	E	0.04
>A0A287AHL5	799	D	0.1
>A0A287AHL5	811	E	0.24
>A0A287AHL5	815	H	0.62
>A0A287AHL5	816	D	0.11
>A0A287AHL5	832	E	0.11
>A0A287AHL5	833	D	0.23
>A0A287AHL5	837	H	0.43
>A0A287AHL5	845	C	0.69
>A0A287AHL5	853	H	0.61
>A0A287AHL5	855	E	0.3
>A0A287AHL5	869	D	0.04
>A0A287AHL5	870	D	0.06
>A0A287AHL5	878	D	0.18
>A0A287AHL5	882	E	0.06
>A0A287AHL5	886	D	0.09
>A0A287AHL5	889	E	0.04
>A0A287AHL5	893	E	0.04
>A0A287AHL5	898	E	0.09
>A0A287AHL5	902	E	0.05
>A0A287AHL5	906	E	0.1
>A0A287AHL5	911	E	0.07
>A0A287AHL5	913	D	0.08
>A0A287AHL5	916	E	0.13
>A0A287AHL5	924	E	0.09
>A0A287AHL5	934	D	0.08
>A0A287AHL5	935	E	0.13
>A0A287AHL5	941	D	0.24
>A0A287AHL5	942	D	0.07
>A0A287AHL5	943	H	0.55
>A0A287AHL5	960	E	0.09
>A0A287AHL5	965	E	0.09
>A0A287AHL5	967	E	0.07
>A0A287AHL5	975	E	0.25
>A0A287AHL5	978	D	0.1
>A0A287AHL5	979	E	0.16
>A0A287AHL5	991	E	0.21
>A0A287AHL5	998	D	0.13
>A0A287AHL5	1005	E	0.07
>A0A287AHL5	1006	E	0.06
>A0A287AHL5	1014	D	0.1
>A0A287AHL5	1019	D	0.04
>A0A287AHL5	1027	D	0.13
>A0A287AHL5	1029	H	0.46
>A0A287AHL5	1037	E	0.24
>A0A287AHL5	1041	E	0.14
>A0A287AHL5	1048	E	0.07
>A0A287AHL5	1051	E	0.11
>A0A287AHL5	1059	E	0.09
>A0A287AHL5	1062	E	0.05
>A0A287AHL5	1077	D	0.14
>A0A287AHL5	1078	E	0.06
>A0A287AHL5	1081	E	0.06
>A0A287AHL5	1085	E	0.11
>A0A287AHL5	1088	D	0.16
>A0A287AHL5	1095	H	0.71
>A0A287AHL5	1099	C	0.77
>A0A287AHL5	1101	E	0.4
>A0A287AHL5	1107	E	0.24
>A0A287AHL5	1110	E	0.26
>A0A287AHL5	1113	D	0.28
>A0A287AHL5	1116	H	0.48
>A0A287AHL5	1121	E	0.16
>A0A287AHL5	1123	E	0.09
>A0A287AHL5	1126	E	0.06
>A0A287AHL5	1129	D	0.07
>A0A287AHL5	1141	E	0.08
>A0A287AHL5	1146	E	0.15
>A0A287AHL5	1148	E	0.29
>A0A287AHL5	1156	H	0.48
>A0A287AHL5	1161	D	0.25
>A0A287AHL5	1169	C	0.73
>A0A287AHL5	1170	E	0.29
>A0A287AHL5	1177	D	0.35
>A0A287AHL5	1185	C	0.73
>A0A287AHL5	1194	E	0.3
>A0A287AHL5	1204	E	0.1
>A0A287AHL5	1207	E	0.17
>A0A287AHL5	1208	E	0.4
>A0A287AHL5	1211	D	0.46
>A0A287AHL5	1213	C	0.76
>A0A287AHL5	1218	D	0.39
>A0A287AHL5	1219	D	0.28
>A0A287AHL5	1243	D	0.42
>A0A287AHL5	1245	H	0.71
>A0A287AHL5	1248	D	0.2
>A0A287AHL5	1260	D	0.07
>A0A287AHL5	1261	D	0.15
>A0A287AHL5	1263	D	0.19
>A0A287AHL5	1265	E	0.09
>A0A287AHL5	1276	E	0.15
>A0A287AHL5	1278	H	0.64
>A0A287AHL5	1280	E	0.22
>A0A287AHL5	1293	E	0.03
>A0A287AHL5	1308	D	0.44
>A0A287AHL5	1310	C	0.79
>A0A287AHL5	1319	H	0.78
>A0A287AHL5	1321	H	0.74
>A0A287AHL5	1327	E	0.27
>A0A287AHL5	1336	E	0.04
>A0A287AHL5	1340	D	0.15
>A0A287AHL5	1349	C	0.85
>A0A287AHL5	1354	C	0.84
>A0A287AHL5	1356	D	0.49
>A0A287AHL5	1359	D	0.44
>A0A287AHL5	1373	C	0.85
>A0A287AHL5	1378	C	0.83
>A0A287AHL5	1380	D	0.43
>A0A287AHL5	1381	E	0.54
>A0A287AHL5	1386	D	0.29
>A0A287AHL5	1388	E	0.16
>A0A287AHL5	1409	D	0.11
>A0A287AHL5	1414	E	0.15
>A0A287AHL5	1417	E	0.18
>A0A287AHL5	1421	D	0.53
>A0A287AHL5	1424	C	0.67
>A0A287AHL5	1439	E	0.08
>A0A287AHL5	1442	D	0.05
>A0A287AHL5	1457	D	0.25
>A0A287AHL5	1463	E	0.24
>A0A287AHL5	1469	C	0.76
>A0A287AHL5	1488	C	0.79
>A0A287AHL5	1490	E	0.53
>A0A287AHL5	1496	H	0.69
>A0A287AHL5	1497	H	0.66
>A0A287AHL5	1499	D	0.43
>A0A287AHL5	1522	E	0.12
>A0A287AHL5	1524	E	0.09
>A0A287AHL5	1525	E	0.09
>A0A287AHL5	1534	D	0.17
>A0A287AHL5	1543	H	0.5
>A0A287AHL5	1544	D	0.1
>A0A287AHL5	1549	E	0.05
>A0A287AHL5	1554	D	0.06
>A0A287AHL5	1565	D	0.08
>A0A287AHL5	1568	D	0.14
>A0A287AHL5	1575	D	0.43
>A0A287AHL5	1577	C	0.76
>A0A287AHL5	1578	D	0.36
>A0A287AHL5	1590	E	0.15
>A0A287AHL5	1597	E	0.15
>A0A287AHL5	1603	H	0.55
>A0A287AHL5	1610	E	0.17
>A0A287AHL5	1628	D	0.38
>A0A287AHL5	1630	C	0.78
>A0A287AHL5	1631	E	0.29
>A0A287AHL5	1636	E	0.23
>A0A287AHL5	1637	E	0.16
>A0A287AHL5	1660	D	0.17
>A0A287AHL5	1664	H	0.66
>A0A287AHL5	1665	E	0.17
>A0A287AHL5	1668	D	0.33
>A0A287AHL5	1685	D	0.14
>A0A287AHL5	1692	D	0.13
>A0A287AHL5	1696	D	0.12
>A0A287AHL5	1701	E	0.11
>A0A287AHL5	1708	D	0.13
>A0A287AHL5	1709	D	0.33
>A0A287AHL5	1714	C	0.75
>A0A287AHL5	1719	E	0.39
>A0A287AHL5	1732	E	0.15
>A0A287AHL5	1735	D	0.21
>A0A287AHL5	1737	E	0.16
>A0A287AHL5	1747	C	0.78
>A0A287AHL5	1753	E	0.47
>A0A287AHL5	1755	H	0.61
>A0A287AHL5	1780	E	0.05
>A0A287AHL5	1786	D	0.11
>A0A287AHL5	1794	E	0.17
>A0A287AHL5	1799	H	0.7
>A0A287AHL5	1802	E	0.25
>A0A287AHL5	1808	D	0.09
>A0A287AHL5	1820	D	0.43
>A0A287AHL5	1821	C	0.77
>A0A287AHL5	1824	D	0.56
>A0A287AHL5	1828	D	0.23
>A0A287AHL5	1829	E	0.32
>A0A287AHL5	1834	E	0.18
>A0A287AHL5	1837	D	0.21
>A0A287AHL5	1839	E	0.18
>A0A287AHL5	1845	E	0.1
>A0A287AHL5	1860	C	0.71
>A0A287AHL5	1862	D	0.4
>A0A287AHL5	1863	D	0.57
>A0A287AHL5	1864	D	0.54
>A0A287AHL5	1874	E	0.03
>A0A287AHL5	1877	E	0.06
>A0A287AHL5	1882	E	0.07
>A0A287AHL5	1895	E	0.15
>A0A287AHL5	1908	E	0.05
>A0A287AHL5	1914	D	0.07
>A0A287AHL5	1920	E	0.11
>A0A287AHL5	1926	E	0.06
>A0A287AHL5	1934	E	0.12
>A0A287AHL5	1941	D	0.09
>A0A287AHL5	1946	E	0.11
>A0A287AHL5	1953	D	0.07
>A0A287AHL5	1962	E	0.18
>A0A287AHL5	1967	H	0.64
>A0A287AHL5	1996	D	0.1
>A0A287AHL5	2023	D	0.09
>A0A287AHL5	2043	D	0.2
>A0A287AHL5	2044	D	0.35
>A0A287AHL5	2051	E	0.1
>A0A287AHL5	2060	E	0.07
>A0A287AHL5	2067	D	0.14
>A0A287AHL5	2068	H	0.2
>A0A287AHL5	2073	D	0.3
>A0A287AHL5	2076	D	0.46
>A0A287AHL5	2077	C	0.77
>A0A287AHL5	2084	D	0.51
>A0A287AHL5	2089	C	0.73
>A0A287AHL5	2108	H	0.51
>A0A287AHL5	2116	E	0.15
>A0A287AHL5	2119	D	0.23
>A0A287AHL5	2133	H	0.68
>A0A287AHL5	2137	C	0.77
>A0A287AHL5	2142	E	0.4
>A0A287AHL5	2143	D	0.36
>A0A287AHL5	2146	D	0.15
>A0A287AHL5	2161	E	0.07
>A0A287AHL5	2174	H	0.45
>A0A287AHL5	2181	D	0.09
>A0A287AHL5	2190	C	0.76
>A0A287AHL5	2195	E	0.44
>A0A287AHL5	2198	E	0.42
>A0A287AHL5	2201	E	0.29
>A0A287AHL5	2209	H	0.62
>A0A287AHL5	2210	E	0.16
>A0A287AHL5	2217	D	0.09
>A0A287AHL5	2221	D	0.08
>A0A287AHL5	2224	D	0.15
>A0A287AHL5	2234	E	0.06
>A0A287AHL5	2241	D	0.27
>A0A287AHL5	2242	E	0.23
>A0A287AHL5	2245	H	0.66
>A0A287AHL5	2246	E	0.09
>A0A287AHL5	2252	D	0.06
>A0A287AHL5	2254	D	0.19
>A0A287AHL5	2256	D	0.11
>A0A287AHL5	2260	E	0.1
>A0A287AHL5	2261	E	0.11
>A0A287AHL5	2262	D	0.15
>A0A287AHL5	2263	D	0.15
>A0A287AHL5	2270	C	0.83
>A0A287AHL5	2271	D	0.35
>A0A287AHL5	2273	H	0.86
>A0A287AHL5	2274	D	0.58
>A0A287AHL5	2278	E	0.41
>A0A287AHL5	2279	D	0.2
>A0A287AHL5	2284	E	0.14
>A0A287AHL5	2287	D	0.13
>A0A287AHL5	2289	D	0.23
>A0A287AHL5	2296	E	0.16
>A0A287AHL5	2298	H	0.73
>A0A287AHL5	2300	E	0.33
>A0A287AHL5	2301	E	0.22
>A0A287AHL5	2320	E	0.29
>A0A287AHL5	2321	H	0.29
>A0A287AHL5	2335	H	0.59
>A0A287AHL5	2354	H	0.54
>A0A287AHL5	2357	D	0.09
>A0A287AHL5	2364	E	0.09
>A0A287AHL5	2373	E	0.23
>A0A287AHL5	2375	H	0.58
>A0A287AHL5	2376	E	0.19
>A0A287AHL5	2377	D	0.3
>A0A287AHL5	2385	C	0.7
>A0A287AHL5	2387	E	0.5
>A0A287AHL5	2389	E	0.59
>A0A287AHL5	2398	D	0.26
>A0A287AHL5	2404	E	0.07
>A0A287AHL5	2408	E	0.06
>A0A287AHL5	2409	D	0.07
>A0A287AHL5	2418	E	0.07
>A0A287AHL5	2426	D	0.28
>A0A287AHL5	2427	E	0.37
>A0A287AHL5	2430	E	0.48
>A0A287AHL5	2432	C	0.79
>A0A287AHL5	2433	E	0.26
>A0A287AHL5	2437	H	0.77
>A0A287AHL5	2439	D	0.21
>A0A287AHL5	2443	D	0.16
>A0A287AHL5	2449	D	0.06
>A0A287AHL5	2461	D	0.57
>A0A287AHL5	2463	C	0.85
>A0A287AHL5	2468	H	0.74
>A0A287AHL5	2478	D	0.25
>A0A287AHL5	2493	C	0.85
>A0A287AHL5	2494	C	0.71
>A0A287AHL5	2497	D	0.49
>A0A287AHL5	2504	E	0.27
>A0A287AHL5	2505	D	0.3
>A0A287AHL5	2516	E	0.13
>A0A287AHL5	2517	D	0.14
>A0A287AHL5	2519	E	0.21
>A0A287AHL5	2522	E	0.24
>A0A287AHL5	2523	E	0.43
>A0A287AHL5	2528	C	0.83
>A0A287AHL5	2530	E	0.59
[truncated: 312,208+ more rows]
