# Supplementary material for: Zinc is a master-regulator of sperm function associated with binding, motility, and metabolic modulation during porcine sperm capacitation
Source: Commun Biol. 2022 Jun 3;5:538. doi: 10.1038/s42003-022-03485-8 (PMC9166710; doi:10.1038/s42003-022-03485-8)
Supplement: Supplementary file 6 — Supplementary Data 3 [file 42003_2022_3485_MOESM6_ESM.xlsx]

## Sheet: Gene List
Significant, P < 0.05			Tendency, 0.05 < P < 0.1			Not Signifcant, P > 0.1
Gene	ttest, P-value		Gene	ttest, P-value		Gene	ttest, P-value
PSMA8	0.000470029		GPD2	0.0507992		SPACA1	0.105745
AWN	0.000593844		ALDOC	0.0510396		SOD3	0.107168
TUBB4B	0.000623261		HSD17B10	0.051267		CFAP91	0.10939
BAG6	0.00101111		EFHC2	0.051723		CCDC183	0.109563
CCDC39	0.00120868		LYPD4	0.0522424		IL4I1	0.111453
HIP1	0.00262963		TSSK4	0.053099		HSPA5	0.111572
ETFA	0.00300601		ATP6V1B2	0.0548145		TEKT5	0.114616
ARMC12	0.003045		DYNLT1	0.0550108		PPA2	0.115799
PSMB4	0.00473901		PPP3CA	0.0567089		MAP1B	0.116224
FCGBP	0.00475252		PSMA6	0.0581154		ACSL6	0.116367
VAPB	0.00499029		SEPTIN10	0.0586946		WDR63	0.116399
PACRG	0.00600026		SPATC1	0.059421		CTSF	0.116618
FAM71B	0.00634151		ELSPBP1	0.0597204		IDH3G	0.11664
ACADSB	0.00641891		DNAH10	0.0602452		CST12P	0.117112
DEFB112	0.00643916		SPINK2	0.0614088		CEP70	0.117188
HYDIN	0.0066228		SEC13	0.0624986		PSMA4	0.117688
NUP58	0.0073867		SH3D21	0.0632556		IQCG	0.118918
NUPL1	0.0073867		XPNPEP1	0.0657178		ALS2CR12	0.121556
ENKUR	0.00825172		SPAG9	0.0659242		MPI	0.125539
ACTN4	0.0083132		ALB	0.0664832		KPNA4	0.126233
SCCPDH	0.00841038		CP	0.0666826		RANGRF	0.126418
CNDP2	0.00842844		CUTA	0.0685893		BHMT	0.126439
SPEM3	0.00855312		CCDC63	0.0758161		CYLC2	0.12644
FAM166A	0.00893557		NDUFAB1	0.0762038		NDUFA10	0.126681
CFAP58	0.00929614		C9orf24	0.0762406		DPP3	0.127156
SPATA19	0.00952361		CUTC	0.0764405		PRKAR1A	0.127765
NUP54	0.00972589		RAB2A	0.0772577		CTH	0.128238
GK2	0.0098039		TTC25	0.0775352		SERPINB3	0.128308
ALMS1	0.0103931		CDH1	0.0792814		RNASE4	0.130625
CCDC42	0.0104794		CCDC105	0.0797762		HPRT1	0.133102
CA2	0.0104925		CPA5	0.0798318		DNAH1	0.134606
EFHC1	0.0105521		PKM	0.0802166		NME7	0.134967
LDHAL6B	0.0114765		IDH3B	0.081086		CXHXorf66	0.13515
ACADVL	0.0115007		NME1	0.0814905		CHD3	0.136798
TSTD1	0.0117912		ACAD9	0.082415		CYLC1	0.13694
VAPA	0.0123997		ACADM	0.083656		MAN2B1	0.137236
C1orf56	0.0124758		PSMD9	0.0851641		PSMC2	0.137368
RNASE9	0.012662		ATP5PD	0.0854762		HADHA	0.137386
CLMN	0.0136552		FAM71A	0.0863588		PMFBP1	0.137966
SUGT1	0.0142772		ARMC3	0.086883		PPP1R7	0.138387
GPHN	0.0147305		ACOT7	0.0896826		HYOU1	0.139144
PPEF1	0.0147848		TUBA1A	0.0897682		CSNK2A2	0.140143
CCDC196	0.0151542		TUBA3D	0.0897682		RSPH9	0.140782
LRRC37B	0.0158367		TUBA3C	0.0897682		TIMM50	0.141469
TEKT3	0.015837		PSMB5	0.0902204		LUZP2	0.141939
PPM1B	0.0160356		NADK2	0.0917811		GAPDH	0.141995
ODF2	0.0163078		PSMA1	0.0926138		IMMT	0.142811
LRRC37AB	0.016821		SPAG17	0.0942561		RABEP1	0.143339
ATP5F1C	0.019144		DSP	0.0949284		ATP5PB	0.143884
AQN1	0.0209069		CFAP52	0.0964508		C10orf82	0.144317
MMAB	0.0214168		GATD3A	0.0970146		DNAH3	0.147342
DRC3	0.0215386		SSNA1	0.0988459		DNAI2	0.14759
BLVRB	0.0217607		PFDN2	0.10119		TEKT4	0.148154
STKLD1	0.0229517		HK1	0.102374		CEP135	0.148823
HSPA9	0.0236581		PSMA5	0.102409		MNS1	0.149218
CFAP57	0.023661		CRNN	0.103004		NIT2	0.150292
PLCZ1	0.0239149					MAOA	0.153852
ETFB	0.0239319					DHRS7B	0.15683
TEX33	0.0239483					ANXA5	0.15683
AK7	0.0247063					NUP205	0.15683
IMMT	0.0254334					TMED10	0.156977
HADHB	0.0256176					PRDX1	0.157483
RAB2B	0.0261777					DRC7	0.158029
ISYNA1	0.0266455					THBS1	0.158794
ACTN1	0.0283912					IARS2	0.158833
S100A14	0.0290139					C6orf163	0.159953
FAM205C	0.029102					NDUFAF7	0.159984
IGBP1	0.0292765					PRDX4	0.161072
DNAH17	0.0292868					SEPTIN3	0.161447
DHRS11	0.0298307					DNAH8	0.161574
PSMA3	0.0299717					GSTP1	0.16172
CCDC136	0.0311036					ACAA2	0.162783
MDH1	0.0316818					GBE1	0.163267
SPR	0.0322849					PLBD2	0.163581
CCDC40	0.0337508					WDR44	0.165242
MCCC1	0.0340812					grp-58	0.166423
CABYR	0.0348124					PDIA3	0.166423
PEBP4	0.0349915					ZAN	0.167189
DNAH12	0.0355448					PRDX2	0.167933
CISD1	0.0355722					SQOR	0.168386
PTPA	0.0358244					EFHC1	0.16843
RGS22	0.036808					SEPTIN7	0.169838
SAXO1	0.0379311					AK9	0.171103
DNAH7	0.0380071					PSMC5	0.172882
HSPD1	0.0387256					C3	0.173582
CCIN	0.0391801					STRADA	0.17401
PRUNE1	0.0392826					HPDL	0.176196
SQOR	0.0422771					RAB8A	0.176641
ABHD10	0.0428552					GSK3B	0.176688
ALDOA	0.0429212					TFAM	0.177343
DLAT	0.0436348					GAPDHS	0.17898
PDHB	0.0437521					DDI1	0.182099
NME2	0.0440162					FAM183A	0.183275
PDZD9	0.0455847					GAS8	0.184306
DNAI4	0.0459209					PLA2G6	0.185031
PDHA1	0.0460213					MS4A14	0.185171
PSMB1	0.0470492					NUP98	0.186138
PCMT1	0.0471707					OGDH	0.186687
TIPRL	0.0483443					AK8	0.190054
IQCN	0.0498345					AMDHD2	0.190067
						wga16	0.191099
						GSK3A	0.191193
						ERP44	0.191283
						TXNDC4	0.191283
						FN1	0.19597
						FAM49B	0.196847
						CYRIB	0.196847
						FAF1	0.197162
						SPAG8	0.197261
						RSPH6A	0.197719
						TXNDC12	0.198238
						AKAP3	0.199037
						UBA1	0.199715
						DYNLRB2	0.202299
						CAPZB	0.202778
						PPP1CC	0.203984
						ETHE1	0.204184
						DNALI1	0.205572
						QRICH2	0.205587
						UBA6	0.206658
						RSPH1	0.209211
						PYGL	0.212607
						UBC	0.214416
						PYGB	0.215944
						DLEC1	0.216398
						SLC25A3	0.217002
						PRSS37	0.217367
						LOC110256441	0.21896
						LOC110256442	0.21896
						LOC110258651	0.21896
						NPG1	0.21896
						NPG2	0.21896
						NPG3	0.21896
						PMAP23	0.21896
						PMAP36	0.21896
						PMAP37	0.21896
						NPG4	0.21896
						NPG5	0.21896
						C6	0.21896
						PR39	0.21896
						DYNLL1	0.219056
						RPS27A	0.219442
						CFAP74	0.219886
						PKP1	0.219891
						PSPH	0.219947
						TSSK2	0.220447
						NDRG3	0.221488
						PTPA	0.221953
						G6PD	0.222911
						PAM	0.223612
						CEP128	0.223968
						ACTG1	0.224383
						GCA	0.227422
						STK11	0.229446
						H4C1	0.23179
						VIM	0.233197
						NDUFA5	0.234584
						ELOC	0.236462
						RARRES1	0.237089
						PPME1	0.237268
						GP2	0.237877
						MAN2C1	0.238285
						UBXN11	0.240778
						CABYR	0.241854
						TSTA3	0.242753
						GMPR2	0.245426
						CETN1	0.2479
						ISYNA1	0.248038
						TXNRD1	0.248186
						CAPG	0.248679
						MAN2B2	0.248758
						GDA	0.249267
						C2orf16	0.249848
						PHOSPHO1	0.250877
						VCL	0.251915
						PSMD2	0.251925
						PSMF1	0.254081
						SH3GLB1	0.254267
						GNPDA1	0.255148
						CCDC173	0.255629
						NAMPT	0.25594
						PBEF1	0.25594
						CSNK2A1	0.257186
						LOC110259958	0.258243
						HBA	0.258243
						SPEF2	0.258869
						MRPS36	0.259172
						VDAC2	0.260985
						PEPD	0.262574
						ACTR1A	0.263076
						NUP155	0.263446
						ST13	0.265105
						IDE	0.266417
						LRRC18	0.269181
						NME5	0.269877
						GGPS1	0.270256
						NPLOC4	0.27041
						MDM1	0.270465
						PSMB6	0.270683
						IDH2	0.274226
						TMEM210	0.274544
						EEF1A1	0.27575
						EEF1A	0.27575
						FAM71D	0.276508
						AQN-3	0.278214
						CCT2	0.27829
						SEC31A	0.281345
						USP4	0.282056
						GSDMA	0.282455
						MAT2B	0.282512
						CPQ	0.282765
						LCN5	0.282949
						RPIA	0.283406
						KRT4	0.284572
						ACTRT3	0.285481
						ELOB	0.286134
						HSP90B1	0.286619
						CDC37	0.288023
						LCP1	0.288689
						ALMS1	0.289186
						ATP5IF1	0.289896
						INPP1	0.29094
						GSN	0.291142
						ACLY	0.292937
						SDHA	0.293485
						MATA2	0.293729
						HSPA2	0.294384
						FHL1	0.294989
						fhl1C	0.294989
						LRRC51	0.296642
						PRKACA	0.297265
						NAGA	0.297404
						GNPDA2	0.297653
						LYRM4	0.298203
						NUDT5	0.298662
						KRT14	0.29957
						LOC100625662	0.300382
						CFAP20	0.300449
						ACTRT1	0.301672
						PLCD4	0.304389
						CRK	0.304622
						UGP2	0.306438
						CLYBL	0.307752
						DNAJB13	0.30806
						IZUMO1	0.308128
						VWA8	0.308703
						DLAT	0.309301
						TPM3	0.310128
						ROPN1L	0.311717
						ATP6V1A	0.312062
						SPACA4	0.312382
						FNTA	0.314536
						SEPTIN12	0.31498
						PRCP	0.315666
						ATP1A4	0.318884
						ACAT1	0.320832
						SUCLG1	0.321514
						SPA17	0.321538
						JUP	0.321539
						GARS	0.323424
						NDUFS1	0.324439
						HSPA4L	0.324594
						COL18A1	0.325797
						SRSF4	0.326618
						TIMP2	0.327255
						SUCLA2	0.327906
						PEBP1	0.328698
						SEPTIN4	0.328829
						PSMA2	0.331034
						PARK7	0.331452
						PRDX5	0.332782
						MDH2	0.332815
						FUNDC2	0.333427
						DNAL1	0.334586
						GSTK1	0.335325
						RNASE10	0.337026
						ppia	0.337882
						PKD2L2	0.338779
						LYZL4	0.338886
						CFAP99	0.340184
						PROS1	0.340387
						LOC110261265	0.341414
						CARS2	0.341704
						EPPK1	0.343962
						PLCZ	0.344224
						GK	0.345027
						ACE	0.345299
						GLUL	0.346171
						CAT	0.347026
						ATP5PO	0.350354
						FXN	0.355551
						CS	0.355734
						KRT5	0.355739
						AGA	0.35619
						EEF2	0.359614
						PSMC1	0.360026
						CPOX	0.360813
						PLBD1	0.362734
						FAM136A	0.363345
						HSPA1L	0.364208
						TSSK1B	0.364906
						ATP5ME	0.368564
						AKR1B1	0.371178
						PDPR	0.371955
						CYC1	0.372296
						ZPBP2	0.372706
						DDX5	0.373901
						NDRG1	0.373901
						FLNA	0.373901
						RPL4	0.373901
						PITPNA	0.373901
						HNRNPR	0.373901
						GLO1	0.373901
						GAA	0.373901
						C6orf203	0.373901
						RRBP1	0.373901
						MATR3	0.373901
						GOLGB1	0.373901
						SPTAN1	0.373901
						ACTR3	0.373901
						ACSL3	0.373901
						ACAT2	0.373901
						GOLGA2	0.373901
						APOH	0.373901
						PGLYRP1	0.373901
						NQO2	0.373901
						GMDS	0.373901
						CNIH2	0.373901
						GRIPAP1	0.373901
						TPR	0.373901
						HNRNPM	0.373901
						HNRNPU	0.373901
						DDX39B	0.373901
						LOC100626097	0.373901
						DDX17	0.373901
						RALGAPA1	0.373901
						FBLN1	0.373901
						AHNAK	0.373901
						PDXDC1	0.373901
						LOC102166678	0.373901
						EIF3C	0.373901
						HNRNPA1	0.373901
						TBC1D24	0.373901
						EIF2A	0.373901
						COPB2	0.373901
						CCDC146	0.373901
						IQUB	0.373901
						CNTRL	0.373901
						AGRN	0.373901
						UFD1	0.373901
						SPERT	0.373901
						ACOX1	0.373901
						EIF4A2	0.373901
						LIPE	0.373901
						TIPRL	0.373901
						DYNC1I2	0.373901
						RELCH	0.373901
						CORO1C	0.373901
						DKKL1	0.373901
						TMEM38B	0.373901
						EIF4G1	0.373901
						DMXL2	0.373901
						LETM2	0.373901
						ATL3	0.373901
						NUP93	0.373901
						RDX	0.373901
						H1-4	0.373901
						C3orf20	0.373901
						GRK3	0.373901
						RPL24	0.373901
						PRUNE1	0.373901
						HEXDC	0.373901
						XYLB	0.373901
						PLG	0.373901
						C5orf51	0.373901
						SYNE2	0.373901
						PGM1	0.373901
						LRRD1	0.373901
						ATP5MG	0.373901
						RPL7	0.373901
						CASC1	0.373901
						SEPTIN2	0.373901
						HERC4	0.373901
						GOLGA5	0.373901
						HNRNPC	0.373901
						SLC9A3R1	0.373901
						CLEC11A	0.373901
						IQCK	0.373901
						FBL	0.373901
						GCLC	0.373901
						LMNB2	0.373901
						NEDD8	0.373901
						NDUFA9	0.373901
						MACF1	0.373901
						U2AF1	0.373901
						SNAP23	0.373901
						CFAP65	0.373901
						DNAJA3	0.373901
						MINDY3	0.373901
						H2AFY	0.373901
						CCDC33	0.373901
						ARPC3	0.373901
						MUC5AC	0.373901
						SYNCRIP	0.373901
						TTC29	0.373901
						NMRK1	0.373901
						SAMD15	0.373901
						ARMC4	0.373901
						TRAPPC11	0.373901
						DDX3X	0.373901
						VDAC1	0.373901
						TSFM	0.373901
						CPVL	0.373901
						ABHD16A	0.373901
						HDLBP	0.373901
						TRAPPC3	0.373901
						EPS15	0.373901
						ATP6V1C1	0.373901
						GAS6	0.373901
						TNFAIP2	0.373901
						ANXA4	0.373901
						SPTBN2	0.373901
						CPE	0.373901
						RBM14	0.373901
						RPS3A	0.373901
						PSMC4	0.373901
						RAB4B	0.373901
						ACAD10	0.373901
						DNM2	0.373901
						DYNC1H1	0.373901
						GCSH	0.373901
						TLN1	0.373901
						UPF1	0.373901
						RPLP0	0.373901
						PPCDC	0.373901
						COX6A1	0.373901
						ALAD	0.373901
						RCC2	0.373901
						BAIAP2	0.373901
						TRAPPC8	0.373901
						IMPDH2	0.373901
						METAP1D	0.373901
						EIF3H	0.373901
						RPL6	0.373901
						C4orf45	0.373901
						RABEPK	0.373901
						MTX1	0.373901
						MYL6	0.373901
						DHRS4	0.373901
						PCCB	0.373901
						MSMB	0.373901
						BAG6	0.373901
						C4A	0.373901
						BAT3	0.373901
						C17H20orf85	0.373901
						PPP2R5A	0.373901
						PRPF19	0.373901
						RPL26L1	0.373901
						DIABLO	0.373901
						REG3G	0.373901
						BAT1	0.373901
						CPT2	0.373901
						OTUB1	0.373901
						KPNA3	0.373901
						ACACB	0.373901
						LTA4H	0.373901
						CHKB	0.373901
						HSL	0.373901
						AmpT	0.373901
						ARPC1A	0.373901
						ATP5MD	0.373901
						LCMT1	0.373901
						AP1B1	0.373901
						CTNNA1	0.373901
						VRK3	0.373901
						ALDH16A1	0.373901
						DDB1	0.373901
						FAH	0.373901
						COPA	0.373901
						IQCD	0.373901
						IQGAP1	0.373901
						BLMH	0.373901
						MORN3	0.373901
						WDR66	0.373901
						TCN2	0.373901
						RBMX	0.373901
						MYO6	0.373901
						CFAP157	0.373901
						MROH1	0.373901
						PAICS	0.373901
						EFEMP2	0.373901
						EVPL	0.373901
						KPNB1	0.373901
						FGB	0.373901
						LRRCC1	0.373901
						IGHMBP2	0.373901
						RPS10	0.373901
						CFAP206	0.373901
						PTRH2	0.373901
						TMED9	0.373901
						BBOF1	0.373901
						STX7	0.373901
						DDX19B	0.373901
						LOC100525409	0.373901
						SLC4A11	0.373901
						YWHAQ	0.373901
						COPS3	0.373901
						CFAP46	0.373901
						C2orf70	0.373901
						RALGAPB	0.373901
						SPATA7	0.373901
						DNAJA1	0.373901
						SPATA48	0.373901
						CTPS1	0.373901
						HTATIP2	0.373901
						NAP1L1	0.373901
						L2HGDH	0.373901
						GLYCTK	0.373901
						WDR93	0.373901
						TMEM89	0.373901
						PTS	0.373901
						SND1	0.373901
						ATP6V1F	0.373901
						KCP	0.373901
						PDE6D	0.373901
						CASC4	0.373901
						CEP41	0.373901
						RAD23B	0.373901
						CCDC65	0.373901
						CKAP4	0.373901
						ACOT9	0.373901
						RTN4	0.373901
						NDUFA12	0.373901
						CTPS2	0.373901
						CCDC83	0.373901
						SNRNP200	0.373901
						PPA1	0.373901
						VPS26A	0.373901
						UBR4	0.373901
						ADPRHL2	0.373901
						EIF3I	0.373901
						HNRNPA3	0.373901
						RAB10	0.373901
						DPY30	0.373901
						RRAGA	0.373901
						TRAPPC6B	0.373901
						RTCB	0.373901
						MYL12A	0.373901
						HNRNPH3	0.373901
						SLC25A12	0.373901
						RAB1A	0.373901
						RPS7	0.373901
						PLOD3	0.373901
						RAB18	0.373901
						GFOD2	0.373901
						HSD17B4	0.373901
						STRAP	0.373901
						RRAGB	0.373901
						CFAP44	0.373901
						RBM8A	0.373901
						MYH14	0.373901
						GMPS	0.373901
						DPYSL2	0.373901
						CCDC42	0.373901
						TFF3	0.373901
						RBBP4	0.373901
						AFG3L2	0.373901
						BSPRY	0.373901
						MVP	0.373901
						CCDC96	0.373901
						SULT2B1	0.373901
						ROPN1	0.373901
						MCCC1	0.373901
						MCFD2	0.373901
						VBP1	0.373901
						IGHA	0.373901
						NONO	0.373901
						PLEC	0.373901
						ATP2A3_tv1	0.373901
						PSME3	0.373901
						EEA1	0.373901
						IGHG	0.373901
						EIF3B	0.373901
						UFM1	0.373901
						EIF5	0.373901
						CST3	0.373901
						RAN	0.373901
						SOD2	0.373901
						PHGDH	0.373901
						ASPA	0.373901
						TRAPPC2	0.373901
						RNH1	0.373901
						NPPC	0.373901
						RAB1B	0.373901
						CTSL	0.373901
						CMPK1	0.373901
						RAB11A	0.373901
						MMUT	0.373901
						MYH9	0.375264
						STXBP2	0.375919
						CCDC27	0.376049
						VDAC3	0.377409
						CCDC151	0.377412
						AKAP4	0.378973
						FTH1	0.380126
						TEKT1	0.383803
						TPPP2	0.384475
						NUCB2	0.385567
						ACTN4	0.386339
						HSPG2	0.386907
						DCTN2	0.387412
						SPAG11	0.387857
						DEFB4A	0.387857
						ADAM5	0.393889
						GRN	0.395234
						DNAH5	0.395645
						TUBB	0.397692
						DLD	0.398037
						CDSN	0.398643
						FAM185A	0.39925
						SPATA6	0.402041
						FTHL17	0.403276
						PHYKPL	0.404536
						ACRBP	0.40478
						IMPA1	0.405182
						ACO2	0.407399
						LONP1	0.408031
						CTSD	0.409423
						SFN	0.410125
						YWHAB	0.41068
						EIF5A	0.41068
						TRIM29	0.41068
						PLS3	0.41068
						KRT75	0.411683
						PSMB3	0.41358
						MCCC2	0.41423
						GALNS	0.41772
						LOC100157017	0.420151
						DNAJB4	0.420234
						RRAGC	0.421122
						RANBP3	0.421122
						PA2G4	0.421643
						ACTR2	0.421643
						RGS22	0.422468
						DNAH2	0.422704
						ALDH18A1	0.423108
						LYPLA1	0.425177
						NDUFS6	0.426861
						PHB2	0.426894
						CFAP77	0.426894
						RACK1	0.426894
						GSPT1	0.426936
						CCDC114	0.426936
						GMPPA	0.427621
						NUP62	0.427621
						TRAPPC12	0.427621
						DNPEP	0.428906
						FSCN1	0.431605
						NAPA	0.433425
						CHCHD3	0.433779
						ALDH9A1	0.434681
						TEX101	0.434706
						EIF6	0.434808
						ADGB	0.436788
						HSPA4	0.437776
						CFAP161	0.437988
						DPP7	0.438019
						PRPS2	0.438739
						PRPSAP2	0.439123
						TANGO2	0.441175
						TUBAL3	0.441764
						GDI2	0.441764
						TUBA8	0.442586
						NDUFC2	0.444426
						MACROD1	0.444849
						CFL1	0.447345
						PFKFB2	0.447885
						RPSA	0.449192
						PFN1	0.449595
						PITRM1	0.449893
						FTL	0.450273
						AK1	0.45083
						CSNK2B	0.450963
						OXR1	0.450993
						CAPZA3	0.451048
						PPP4C	0.451136
						FGG	0.452766
						TXNDC8	0.453816
						AASS	0.45508
						TXNRD3	0.455533
						SLC25A31	0.456006
						PRSS8	0.456669
						EZR	0.45969
						NME8	0.46038
						ATP6V1G1	0.460577
						CSNK1A1	0.46104
						CCT3	0.462829
						AK2	0.463204
						YOD1	0.464899
						CABCOCO1	0.464899
						CUL3	0.464976
						LXN	0.466953
						S100A2	0.466953
						HINT3	0.467564
						EFR3A	0.467911
						DRC1	0.467911
						HNRNPDL	0.467911
						C4orf47	0.467911
						H2AZ	0.467911
						H2AFV	0.467911
						GLRX3	0.471145
						SMCP	0.471293
						GOT2	0.471696
						DNAJA4	0.472772
						TINAGL1	0.473419
						IQCF5	0.473419
						TAGLN2	0.473419
						H2CB5	0.475347
						TrxR1	0.475451
						UMOD	0.477261
						LOC100157711	0.477822
						LYZ	0.478232
						FAM151B	0.479805
						PRPS1	0.480791
						HSDL2	0.482933
						EFCAB1	0.483959
						MYCBPAP	0.485076
						NPEPL1	0.485205
						NTNG1	0.485596
						OAT	0.485973
						COX6C	0.485973
						NDUFA8	0.485973
						PSMD4	0.485973
						BAG5_tv3	0.48782
						PGD	0.487898
						LPP	0.488012
						GGH	0.489774
						RAB5C	0.489983
						TEX37	0.489983
						SNRPD3	0.489983
						GDI1	0.489983
						ATP12A	0.489983
						CALM2	0.491595
						CHGB	0.491675
						LANCL2	0.491675
						DEFB128	0.491675
						PSMD14	0.494892
						KRT1	0.49494
						HEXB	0.495905
						TXNRD2	0.495905
						C1QBP	0.496499
						UQCRC1	0.496849
						ACRV1	0.496997
						LMNA	0.497193
						OPLAH	0.49774
						SPAG6	0.499333
						FNTB	0.500731
						POLDIP2	0.502067
						COX5B	0.505107
						CST7	0.506123
						THNSL1	0.5064
						AHCY	0.508551
						IPO5	0.508881
						DSG1	0.509902
						SPATA20	0.510124
						SENP8	0.511536
						CTSB	0.511653
						ACOT13	0.511653
						RANBP1	0.513113
						CCDC38	0.513113
						DNAH12	0.513113
						RPS8	0.513113
						PPL	0.515186
						PRSS54	0.51623
						KRT3	0.516838
						VCP	0.516875
						PRPS1L1	0.517216
						PRPSAP1	0.518273
						MORN5	0.518971
						WDR1	0.520342
						SCO2	0.520446
						SPATA32	0.520446
						GSTM3	0.521996
						C12orf10	0.523233
						FER	0.524824
						TSPAN8	0.524824
						GID8	0.524824
						ALDH1A1	0.524824
						DLST-tv1	0.527046
						DLST	0.527046
						VAPA	0.528997
						LDHC	0.529169
						PRKAR2A	0.530918
						PFMK	0.531103
						UCHL1	0.531103
						DYDC1	0.53232
						VAT1	0.532653
						PADI1	0.532653
						PDP1	0.533963
						GPX5	0.53402
						LTF	0.53854
						TCP1	0.538894
						P4HB	0.539171
						CLSTN1	0.539274
						HSPH1	0.539274
						NIPSNAP2	0.539274
						NME3	0.539274
						CBR4	0.539274
						ADAM7	0.539274
						IGF2R	0.539274
						PRM2	0.539274
						TUBA4A	0.539278
						RANBP17	0.540845
						EEF1G	0.541066
						CCDC168	0.54127
						CARKD	0.542547
						UQCRC2	0.54308
						TPI1	0.543246
						ETFDH	0.544558
						DCTN1	0.545483
						TXN	0.546267
						TRX1	0.546267
						AMY1A	0.546753
						AMY2	0.546753
						APOO	0.546753
						ALDOA	0.547094
						GOT1	0.550384
						TUBAC1	0.550819
						ATP5F1A	0.552013
						RAE1	0.553101
						CLIC1	0.553304
						ACOT4	0.553304
						ARHGDIA	0.553304
						TPP2	0.554792
						NDUFA2	0.554792
						ALDH2	0.555592
						RAB5B	0.555779
						PPP2R1A	0.558005
						RBX1	0.560256
						LOC102159591	0.560682
						CCT4	0.561266
						ENO4	0.56144
						USP7	0.561523
						CHDH	0.564028
						FAM3B	0.564954
						LOC100515166	0.566669
						PPP2CA	0.566847
						RAB14	0.568071
						SDHB	0.568208
						HSPB9	0.568843
						SRI	0.568899
						HMGCL	0.570097
						ME3	0.570097
						DUSP21	0.57017
						ODF2	0.572175
						HSPA9	0.572326
						GPX3	0.572979
						ATP5PF	0.574333
						PNP	0.574876
						HBB	0.576664
						LAP3	0.577759
						UQCRFS1	0.578952
						ACTBL2	0.579176
						LACTB	0.579529
						ATP6V1D	0.579529
						CTSV	0.579529
						MSRA	0.579529
						SPACA7	0.579529
						NUCB1	0.579529
						SRSF1	0.579529
						S100A9	0.579529
						PRDX3	0.579529
						NUDT2	0.579585
						GSR	0.582258
						PSMC6	0.584324
						RMDN1	0.584382
						UBB	0.585742
						NUMA1	0.586646
						SLC25A11	0.586646
						POF1B	0.586646
						SPTBN1	0.586646
						HSPA13	0.586646
						PPIP5K1	0.586646
						CCDC113	0.586646
						PDCD6IP	0.586646
						A2ML1	0.586646
						HMGCS1	0.586646
						SERPINB5	0.586646
						ALDH1A3	0.586646
						PPIP5K2	0.586646
						RPS21	0.586646
						FABP5	0.586718
						LOC100154312	0.587548
						NDUFV2	0.588035
						NIF3L1	0.588852
						OXSM	0.589293
						PKDREJ	0.590754
						NSFL1C	0.592062
						CLTC	0.593776
						H2AC21	0.594901
						MMEL1	0.596727
						KLHL10	0.596934
						LOC100516797	0.597174
						LAMA5	0.597234
						SPACA3	0.597307
						ACTB	0.597383
						AKAP13	0.597777
						GLB1L	0.598168
						LZTFL1	0.599266
						ACTL7B	0.599588
						TMSB4X	0.599636
						HNRNPF	0.599636
						PDE10A	0.599636
						KIF9	0.599636
						CAPN1	0.599636
						COX4I1	0.599636
						KLK8	0.60235
						GLUD1	0.604401
						DCAF7	0.607165
						C1orf194	0.607337
						TUBB4A	0.607463
						PRMT5	0.607957
						PSMD3	0.608714
						ACTA1	0.608774
						LOC100736569	0.608947
						COX6B2	0.609545
						HSPB1	0.60999
						ACR	0.610241
						IZUMO4	0.610789
						NDUFAF8	0.611311
						IDH1	0.6169
						TEX55	0.617923
						WDR77	0.621887
						CALM1	0.622886
						PC	0.623754
						FUCA1	0.624303
						SLFNL1	0.624538
						GANAB	0.624968
						SEPTIN8	0.626337
						SERPINB6	0.626897
						XPO1	0.626973
						LOC110261637	0.626973
						LDHA	0.626973
						THEG	0.626973
						RMDN2	0.626973
						ATP5E	0.626973
						GFAT1	0.626973
						DGUOK	0.626973
						GFPT1	0.626973
						NACA	0.626973
						AKR7A2	0.627623
						NPEPPS	0.62783
						IDH3A	0.628227
						ATP8B3	0.629065
						HADH	0.629065
						KRT77	0.633013
						SPAM-1	0.63792
						ERLEC1	0.638399
						SDF4	0.638399
						MORN2	0.638399
						LDHB	0.638399
						K6-irs1	0.638915
						L3HYPDH	0.640117
						TUBB2A	0.640467
						HSP90AB1	0.641512
						SORT1	0.642324
						WIPI2	0.642324
						HIP1R	0.642324
						PDCL2	0.642324
						ANXA11	0.642324
						SEC23A	0.642324
						ACTL8	0.642324
						COASY	0.642324
						HSPA8	0.642729
						NFS1	0.644123
						RAB5A	0.644633
						KRT10	0.644705
						IVD	0.646702
						MMP-2	0.647157
						CRAT	0.648657
						PGK2	0.650093
						YWHAZ	0.652847
						WDR78	0.65439
						TGM1	0.655217
						ENO1	0.655771
						WFDC3	0.656383
						GPI	0.656388
						FLNB	0.657412
						KRT36	0.659119
						AGXT2	0.659501
						ATP6V1H	0.660581
						C19orf71	0.66092
						SLC25A6	0.662903
						MAT1A	0.663623
						VARS	0.664027
						VARS2	0.664027
						MROH2B	0.664901
						CFAP69	0.669478
						SUGCT	0.671389
						KRT73	0.671539
						HSP90AA1	0.671551
						RSPH14	0.672763
						GPC2	0.672939
						ANXA1	0.672991
						ST6GALNAC2	0.673382
						KRT15	0.67703
						LOC100739508	0.677973
						CRISP2	0.679641
						LY6K	0.683777
						KRT31	0.685839
						KRT78	0.68613
						CCT6A	0.687577
						ARG1	0.687751
						PTGR2	0.687782
						ATP5S	0.688046
						CCT5	0.689519
						TUBB6	0.689842
						LOC110260322	0.690124
						COX7A2	0.690322
						PSMC3	0.691335
						LMNTD2	0.691336
						ADAM	0.691336
						SPAG16	0.691336
						CCT8	0.692527
						ISCU	0.693467
						ADAM3B	0.693904
						LOC100049687	0.693904
						STYXL1	0.694548
						UROD	0.695303
						RNASE6	0.695407
						HIBADH	0.696732
						ACSBG2	0.69831
						CCT7	0.698996
						GLIPR1L1	0.699424
						BSP1	0.702301
						PGAM5	0.702784
						HSPE1	0.70397
						PDCD5	0.704514
						H2BC15	0.70568
						CLU	0.705761
						LRRC34	0.706094
						GBA	0.706226
						ERI3	0.706363
						ANGEL2	0.706363
						PM20D2	0.706363
						PPIL6	0.707128
						LRRC23	0.707476
						C19orf10	0.708837
						C11orf54	0.708897
						ECHS1	0.712653
						ASRGL1	0.715736
						CAPZA2	0.717432
						CTNNB1	0.717432
						PFKL	0.717432
						C2orf73	0.717432
						H1-6	0.717432
						CLTB	0.717432
						RSPH3	0.717432
						SEC23B	0.717432
						CENPV	0.717432
						TMED4	0.717432
						CAPNS1	0.717432
						FNDC8	0.717606
						ANXA2	0.717717
						KRT7	0.719645
						EEF1D	0.721278
						TWSG1	0.722355
						WDR26	0.722355
						INSL6	0.722355
						UPTI	0.722355
						PTI	0.722822
						AUH	0.727074
						BPHL	0.728394
						ACTC1	0.730058
						TPM4	0.73319
						CYCS	0.733751
						FSIP2	0.733885
						PN-1	0.734036
						FDX1	0.734573
						CCS	0.734573
						MIF	0.734573
						GGCT	0.734573
						MYH2	0.734573
						KRT12	0.736183
						FAM71F2	0.737415
						FAM3D	0.737415
						ACYP1	0.737415
						ALDH4A1	0.737425
						IDI1	0.737577
						ATP5F1D	0.743895
						NGLY1	0.743919
						KRT2	0.745075
						KRT2A	0.745075
						ODF3B	0.745781
						EFCAB5	0.747734
						MFGE8	0.748037
						SPACA5	0.748685
						LOC110255953	0.748864
						MIPEP	0.748864
						HDHD3	0.748864
						WFDC10AL	0.748864
						PARS2	0.748864
						S100A12	0.748864
						PCBD2	0.748864
						PPM1A	0.750331
						PFKM	0.752211
						NDUFV1	0.753241
						UCHL3	0.756535
						PGAM1	0.756988
						EEF1B2	0.758082
						SPESP1	0.758341
						OAZ3	0.761005
						ODF1	0.761282
						FSCB	0.762252
						XPO7	0.764773
						TF	0.764773
						PSP-I	0.766072
						ACADS	0.766137
						C15orf48	0.76741
						ACTRT2	0.770066
						KRT79	0.772633
						HEXA	0.774746
						CRYZ	0.775092
						ODF3	0.775699
						CCT6B	0.77606
						LETM1	0.778085
						UQCRH	0.778497
						NSF	0.778497
						ENO2	0.778497
						MDH1B	0.778497
						TK2	0.778497
						TMEM190	0.778497
						GPHN	0.778497
						MANF	0.778497
						HDHD5	0.778497
						C3H2orf81	0.778497
						LANCL1	0.778818
						ADAM32	0.779723
						ACSS1	0.781585
						TPM1	0.783765
						PFDN1	0.784579
						LOC100302368	0.784732
						PRSS1	0.784732
						D2HGDH	0.791635
						MTPN	0.794903
						TSGA10	0.79526
						PSMD1	0.795875
						ZPBP	0.797657
						SPACA9	0.797984
						CRISP1	0.80096
						S100A8	0.80096
						NPC2	0.80096
						ETF1	0.80096
						YBX3	0.80096
						SRSF2	0.80096
						AS-A	0.80106
						FKBP4	0.803267
						ABHD10	0.803401
						ACADL	0.803823
						PPP2CB	0.809983
						DAZAP1	0.810894
						TCTE3	0.811162
						COX5A	0.815432
						ASL	0.818487
						NDUFS3	0.820718
						SPATA18	0.821846
						LOC100621639	0.822726
						SUOX	0.824568
						LRGUK	0.825495
						NDUFB9	0.830528
						ENO3	0.831382
						CAND1	0.84098
						CSNK1G1	0.845155
						DNAJB6	0.845155
						CDRT4	0.845155
						KRT23	0.845155
						RGMB	0.845155
						PRR30	0.845155
						CAB39	0.845155
						PITHD1	0.845155
						CSTB	0.845155
						ICA	0.845155
						ARG2	0.847301
						LMAN1	0.849769
						PSMA7	0.851232
						CST13P	0.851401
						SPATA31D1	0.854298
						PDILT	0.856079
						ACTL9	0.856581
						PSP-II	0.858102
						LOC100737030	0.861859
						SIRT5	0.861941
						SERHL2	0.86482
						PRKCSH	0.86482
						CLPP	0.864953
						FUT8	0.865025
						CFAP45	0.865179
						LOC110258345	0.86619
						ADAM3A	0.866855
						HIBCH	0.869644
						PSAP	0.869644
						CCDC81	0.869644
						HSPBP1	0.869644
						ANKEF1	0.869644
						GSTT4	0.869644
						LOC100624062	0.869644
						FAM205C	0.869644
						KHSRP	0.871597
						LOC100155249	0.872351
						CSNK1G2	0.876436
						CAMK4	0.878371
						TUFM	0.882241
						BOLA3	0.883456
						YWHAG	0.88472
						EDDM3A	0.887275
						MLYCD	0.892861
						HSCB	0.894268
						STX2	0.894377
						DNAL4	0.896689
						KRT72	0.896816
						KRT27	0.899392
						LOC100624136	0.900321
						ACTL7A	0.901019
						PGK1	0.903261
						PPP1R16A	0.903681
						GLG1	0.904304
						S100A7	0.904304
						SARS2	0.904304
						SEPHS1	0.904304
						HAGH	0.905655
						MARCHF10	0.907439
						KPRP	0.907737
						SRR	0.909671
						FAHD2A	0.913818
						HUWE1	0.917376
						LOC100517051	0.91845
						HTRA2	0.918471
						RPS4X	0.918471
						BRD4	0.918471
						BRD3	0.918471
						COX2	0.922059
						SERPINE2	0.922059
						COII	0.922059
						PHPT1	0.922059
						PPIB	0.9232
						NIPSNAP3B	0.924451
						VPS13A	0.925666
						OSBP2	0.927518
						PSMD12	0.929592
						IQGAP2	0.934077
						NIT1	0.934429
						GALC	0.936256
						KRT80	0.937811
						FAHD2B	0.938188
						PGAM2	0.93834
						HSPA1A	0.94124
						HSPA1B	0.94124
						SERPINB8	0.944312
						CLTA	0.944312
						GSTM	0.944312
						RANBP9	0.944312
						KTN1	0.944312
						CLPB	0.944312
						SERPINB12	0.944312
						PSMD7	0.944312
						ALDH5A1	0.944312
						BIN2	0.944312
						NDUFAF5	0.944312
						PDIA4	0.944312
						DDHD1	0.944312
						KRT18	0.944312
						SERPINA1	0.944312
						EXT2	0.944312
						GSTM2	0.944312
						PREP	0.944312
						WFDC2	0.944312
						LYZL6	0.945615
						NUDT18	0.946359
						SUCLG2	0.949007
						PPP6C	0.949537
						GPX4	0.953481
						EQTN	0.95415
						CPD	0.954542
						FTNB	0.954567
						SKP1	0.95713
						ATP6V1E2	0.957775
						PPP2R2A	0.959266
						DYNLL2	0.959407
						FH	0.959434
						ALDH6A1	0.959615
						ACTG2	0.960203
						ACTA2	0.960203
						ATP5F1B	0.961653
						CCDC189	0.97415
						KRT84	0.975522
						FTMT	0.976835
						H2AC6	0.985069
						HAW	0.985069
						H2AC4	0.985069
						H2AC18	0.989505
						H2AC20	0.989505
						DSC1	0.990483
						TEKT2	0.991213
						MMP2	0.993306
						PSMD11	0.994665
						PAFAH1B1	0.99598
						YWHAE	0.996491
						PPP1CB	0.998097
						AIFM1	#DIV/0!
						ND5	#DIV/0!
						SEC22B	#DIV/0!
						LGMN	#DIV/0!
						ACO1	#DIV/0!
						RPL28	#DIV/0!
						RPL12	#DIV/0!
						PHB	#DIV/0!
						GNB1	#DIV/0!
						CSE1L	#DIV/0!
						ABCD3	#DIV/0!
						TGM2	#DIV/0!
						MUT	#DIV/0!
						CAP1	#DIV/0!
						ACSL1	#DIV/0!
						UGT1A6	#DIV/0!
						CBR3	#DIV/0!
						ADH5	#DIV/0!
						CES1	#DIV/0!
						HNRNPA2B1	#DIV/0!
						RIBC1	#DIV/0!
						LRP2BP	#DIV/0!
						NDRG2	#DIV/0!
						KRT71	#DIV/0!
						PABPC4	#DIV/0!
						CFH	#DIV/0!
						H3C14	#DIV/0!
						MCTS1	#DIV/0!
						SLC25A13	#DIV/0!
						RPL23A	#DIV/0!
						ALDH7A1	#DIV/0!
						OPA1	#DIV/0!
						DMGDH	#DIV/0!
						ITIH4	#DIV/0!
						DPY19L2	#DIV/0!
						RAB7A	#DIV/0!
						UBE2D2	#DIV/0!
						UQCRB	#DIV/0!
						ATP2A3	#DIV/0!
						TST	#DIV/0!
						APOA1	#DIV/0!
						HNRNPH1	#DIV/0!
						NUP210L	#DIV/0!
						LGALS1	#DIV/0!
						SELENBP1	#DIV/0!
						UBE2D3	#DIV/0!
						HMGCS2	#DIV/0!
						STOML2	#DIV/0!
						SLC25A35	#DIV/0!
						ABHD16B	#DIV/0!
						ALDOB	#DIV/0!
						ARF1	#DIV/0!
						MTCH2	#DIV/0!
						TEX33	#DIV/0!
						NDUFS8	#DIV/0!
						HNRNPH2	#DIV/0!
						ALDH1L1	#DIV/0!
						ADK	#DIV/0!
						EIF2S1	#DIV/0!
						EGF	#DIV/0!
						C17orf98	#DIV/0!
						SLC2A5	#DIV/0!
						PYCR3	#DIV/0!
						AKR1A1	#DIV/0!
						SCAMP2	#DIV/0!
						PRSS55	#DIV/0!
						DDAH2	#DIV/0!
						HNRNPK	#DIV/0!
						PAOX	#DIV/0!
						KRT8	#DIV/0!
						COX6B1	#DIV/0!
						CRP	#DIV/0!
						CHCHD6	#DIV/0!
						ASS1	#DIV/0!
						SAMM50	#DIV/0!
						GCLM	#DIV/0!
						C15orf65	#DIV/0!
						QDPR	#DIV/0!
						CKAP5	#DIV/0!
						SLC44A5	#DIV/0!
						EHHADH	#DIV/0!
						FAM3C	#DIV/0!
						QPCT	#DIV/0!
						RPS5	#DIV/0!
						CALR	#DIV/0!
						TCTE1	#DIV/0!
						HGD	#DIV/0!
						CPT1B	#DIV/0!
						C1orf185	#DIV/0!
						RAB4A	#DIV/0!
						ATP2B4	#DIV/0!
						BCS1L	#DIV/0!
						NUP188	#DIV/0!
						TMF1	#DIV/0!
						RNPEP	#DIV/0!
						LCN12	#DIV/0!
						TEX43	#DIV/0!
						SERPINB2	#DIV/0!
						KLK7	#DIV/0!
						H2AFJ	#DIV/0!
						PABPC1	#DIV/0!
						H2AC17	#DIV/0!
						RPL5	#DIV/0!
						SLC25A10	#DIV/0!
						SORD	#DIV/0!
						CSAD	#DIV/0!
						UBA5	#DIV/0!
						BAG2	#DIV/0!
						BSPH1	#DIV/0!
						TGM5	#DIV/0!
						MYH1	#DIV/0!
						ARL8B	#DIV/0!
						H2AC12	#DIV/0!
						RPL17-C18orf32	#DIV/0!
						MLF1	#DIV/0!
						UBXN6	#DIV/0!
						ASAH1	#DIV/0!
						ARF3	#DIV/0!
						RPL3	#DIV/0!
						GNPAT	#DIV/0!
						OCIAD1	#DIV/0!
						NDUFS7	#DIV/0!
						ITPA	#DIV/0!
						CYB5B	#DIV/0!
						KLK10	#DIV/0!
						DCUN1D1	#DIV/0!
						AQP7	#DIV/0!
						VAMP3	#DIV/0!
						STUB1	#DIV/0!
						RPS14	#DIV/0!
						PGP	#DIV/0!
						C7orf31	#DIV/0!
						H3C6	#DIV/0!
						SARDH	#DIV/0!
						CPNE3	#DIV/0!
						LOC110256483	#DIV/0!
						ARF2	#DIV/0!
						HNRNPAB	#DIV/0!
						NDUFB11	#DIV/0!
						DEFB136	#DIV/0!
						TOMM34	#DIV/0!
						NDUFB4	#DIV/0!
						RP2	#DIV/0!
						RPN1	#DIV/0!
						ALPL	#DIV/0!
						ARF6	#DIV/0!
						TKFC	#DIV/0!
						LGAS1	#DIV/0!
						GNMT	#DIV/0!
						C17H20orf106	#DIV/0!
						EIF4A1	#DIV/0!
						TKT	#DIV/0!
						CBF-A	#DIV/0!
						CFL2	#DIV/0!
						CA3	#DIV/0!
						MT-ATP8	#DIV/0!
						RPS16	#DIV/0!
						NDUFB8	#DIV/0!
						CST11	#DIV/0!
						SLC25A19	#DIV/0!
						SCP2	#DIV/0!
						TOMM40	#DIV/0!
						C1orf158	#DIV/0!
						TEPP	#DIV/0!
						PSMD13	#DIV/0!
						RPS19	#DIV/0!
						C1orf189	#DIV/0!
						UQCRQ	#DIV/0!
						DNAJC11	#DIV/0!
						ITM2B	#DIV/0!
						SLC25A1	#DIV/0!
						HINT1	#DIV/0!
						PPP1R32	#DIV/0!
						SYNGR4	#DIV/0!
						H2AC7	#DIV/0!
						MBD1	#DIV/0!
						MPC2	#DIV/0!
						CAPN11	#DIV/0!
						NPM1	#DIV/0!
						EFHB	#DIV/0!
						COIL	#DIV/0!
						TEX26	#DIV/0!
						CST6	#DIV/0!
						LCN6	#DIV/0!
						TIMP1	#DIV/0!
						RGN	#DIV/0!
						OTC	#DIV/0!
						RPLP2	#DIV/0!
						KRT34	#DIV/0!
						C5orf49	#DIV/0!
						NDUFS2	#DIV/0!
						CFAP97D1	#DIV/0!
						GSTZ1	#DIV/0!
						LRRC74A	#DIV/0!
						CENPF	#DIV/0!
						GLMN	#DIV/0!
						CYB5R1	#DIV/0!
						GSTO2	#DIV/0!
						QSOX1	#DIV/0!
						TSSK6	#DIV/0!
						NDUFA13	#DIV/0!
						PODN	#DIV/0!
						DEFB119	#DIV/0!
						NDUFA7	#DIV/0!
						MTHFD1	#DIV/0!
						CTBS	#DIV/0!
						NDUFB7	#DIV/0!
						NDUFB1	#DIV/0!
						FMO5	#DIV/0!
						MAST1	#DIV/0!
						ZMYND12	#DIV/0!
						AAAS	#DIV/0!
						ALDH1L2	#DIV/0!
						NDUFB5	#DIV/0!
						PSMD6	#DIV/0!
						PSME1	#DIV/0!
						PDHX	#DIV/0!
						LOC100515176	#DIV/0!
						NDUFB3	#DIV/0!
						TMEM202	#DIV/0!
						TBC1D21	#DIV/0!
						PTPMT1	#DIV/0!
						ODF3L1	#DIV/0!
						NDUFA6	#DIV/0!
						SLC25A20	#DIV/0!
						SDR9C7	#DIV/0!
						PTGES3	#DIV/0!
						USP5	#DIV/0!
						RIBC2	#DIV/0!
						HSPB2	#DIV/0!
						TMEM209	#DIV/0!
						APEH	#DIV/0!
						C3orf84	#DIV/0!
						STPG4	#DIV/0!
						HAL	#DIV/0!
						MELTF	#DIV/0!
						BDH1	#DIV/0!
						APOD	#DIV/0!
						CATIP	#DIV/0!
						CCT8L2	#DIV/0!
						CPS1	#DIV/0!
						ALOX12B	#DIV/0!
						ALDH1B1	#DIV/0!
						ANXA7	#DIV/0!
						CFAP70	#DIV/0!
						STARD10	#DIV/0!
						NDUFS5	#DIV/0!
						MMP7	#DIV/0!
						GNB2	#DIV/0!
						RPL30	#DIV/0!
						SLC25A5	#DIV/0!
						RAB11B	#DIV/0!
						S100A10	#DIV/0!
						S100A16	#DIV/0!
						C20orf85	#DIV/0!
						VTN	#DIV/0!
						LEXM	#DIV/0!
						RALA	#DIV/0!
						TGM3	#DIV/0!
						NUP35	#DIV/0!
						NDUFB10	#DIV/0!
						ATP6V1FNB	#DIV/0!
						PCBP1	#DIV/0!
						SLC2A3	#DIV/0!
						NDUFA11	#DIV/0!
						NDC1	#DIV/0!
						UGDH	#DIV/0!
						CFAP126	#DIV/0!
						RPS2	#DIV/0!
						BTBD16	#DIV/0!
						UOX	#DIV/0!
						ABCB8	#DIV/0!
						PTCHD3	#DIV/0!
						STIP1	#DIV/0!
						CT83	#DIV/0!
						PSMB1	#DIV/0!
						HDAC11	#DIV/0!
						COL6A3	#DIV/0!
						LOC110255463	#DIV/0!
						RHOA	#DIV/0!
						GGT1	#DIV/0!
						SSR4	#DIV/0!
						H3F3B	#DIV/0!
						HSD17B1	#DIV/0!
						NDUFB6	#DIV/0!
						FSCN3	#DIV/0!
						H1-2	#DIV/0!
						H1-3	#DIV/0!
						RPLP1	#DIV/0!
						UBCH5B	#DIV/0!
						NADH5	#DIV/0!
						DNAJC5B	#DIV/0!
						CYB5A	#DIV/0!
						ATP2A2	#DIV/0!
						AQN3	#DIV/0!
						RPS12	#DIV/0!
						DSTN	#DIV/0!
						RPS18	#DIV/0!
						RPL23	#DIV/0!
						RPL22	#DIV/0!
						CYB5R3	#DIV/0!
						COX7C	#DIV/0!
						PSMB4	#DIV/0!
						H3F3A	#DIV/0!
						ATP5MF	#DIV/0!
						ESD	#DIV/0!
						PRDX6	#DIV/0!
						ARRDC5	#DIV/0!

## Sheet: Genes -> PANTHER
All purified genes			Detailed sig down							Detailed sig up
A2ML1			Protein	Gene	logFC	B	t	P.Value		Protein	Gene	logFC	B	t	P.Value
AAAS			K7GKE3	SUGT1	-3.83686	-0.237605	-4.95394	0.000761214		Q684M6	ACOT7	1.64451	-3.73668	2.35062	0.0403582
AASS			A0A287AUR7	MACROD1	-3.73321	-3.35524	-2.69182	0.035377		D5K8A1	HADHB	1.78626	-3.59097	2.44676	0.0342235
ABCB8			A0A287BQS4	NPEPL1	-3.73321	-3.35524	-2.69182	0.035377		F1S0J8	KRT19	1.83536	-2.99581	2.83418	0.0175591
ABCD3			A0A287ASR0	SH3D21	-3.61305	-1.63588	-3.96045	0.00407034		A0A286ZIL9	CCDC105	1.83536	-2.99581	2.83418	0.0175591
ABHD10			A0A286ZWP2	CTH	-3.49063	-3.53003	-2.51692	0.044829		I3L5T3	ETFA	1.872	-3.61372	2.41371	0.0387235
ABHD16A			F1RUN2	HIP1	-3.40269	-0.582118	-4.46457	0.00117781		E7EBY5	C9orf24	1.95004	-3.53408	2.4841	0.032096
ABHD16B			F1RII7	NUP54	-3.23521	-1.97961	-3.56428	0.00597021		F2Z5L5	SCCPDH	1.97675	-3.30664	2.63256	0.0248561
ACAA2			A0A286ZSM7	CNDP2	-3.23455	-0.603837	-4.44874	0.00120731		A0A287B7Y9	ATP5PB	2.06451	-2.92629	2.87919	0.0162492
ACACB			A0A287B1V1	ACADM	-3.12061	-2.04972	-3.61383	0.00670016		A0A287BJ16	Capzb	2.13618	-3.71035	2.36806	0.0391709
ACAD10			Q6RI85	ISYNA1	-2.98612	-2.39734	-3.22262	0.00901966		A0A287BJ16	CAPZB	2.14986	-3.54722	2.46074	0.0389139
ACAD9			F1RGS2	PSMF1	-2.97119	-2.84932	-2.98504	0.0172185		A0A287AQG4	DNAH12	2.14986	-3.54722	2.46074	0.0389139
ACADL			Q7YR83	CLMN	-2.94149	-1.28578	-3.96574	0.00260955		I3LTU6	TEKT3	2.15249	-2.90998	2.88975	0.0159565
ACADM			F1SQR8	ETHE1	-2.92996	-2.84615	-2.98745	0.0171549		F1S1B9	ACAD9	2.26054	-2.5682	3.11136	0.010907
ACADS			A6M928	wga16	-2.89908	-3.55226	-2.47218	0.0327607		A0A286ZKT4	ACADSB	2.28446	-2.89457	2.89974	0.0156847
ACADSB			A0A287A4S7	BAG6	-2.86454	-3.23551	-2.67266	0.0279326		P32196	CCIN	2.28899	-2.84351	2.9494	0.0160449
ACADVL			A0A286ZSR3	GNPDA1	-2.76899	-2.66893	-3.12329	0.0139376		F1RQ90	FAM166A	2.33563	-2.0449	3.45397	0.00609431
ACAT1			A0A287BJQ2	TIMP-2	-2.71627	-3.1573	-2.75224	0.024677		A0A287A608	GK2	2.34989	-2.09473	3.42108	0.00644182
ACAT2			A0A286ZS39	GDA	-2.68989	-2.95706	-2.9032	0.0195309		F1S367	ARMC12	2.35321	-2.973	2.85915	0.0185992
ACE			F1SV14	FNTA	-2.67871	-3.40634	-2.56587	0.0330048		F1SAQ8	AK7	2.38218	-2.9378	2.88366	0.017867
ACLY			Q3ZD69	USP4	-2.63215	-3.33997	-2.61544	0.030543		A0A0B8S076	CCDC136	2.417	-2.27134	3.305	0.00784039
ACO1			A0A287AHM5	PSPH	-2.63125	-3.15639	-2.73013	0.0210078		F1RGR0	TEKT5	2.45878	-1.48751	3.82749	0.00327181
ACO2			I3LSG6	PTPA	-2.57623	-2.35757	-3.24859	0.00862949		A0A287BFP2	CFAP57	2.53003	-3.36246	2.59623	0.0264622
ACOT13			A0A287BLC7	G6PD	-2.56793	-3.17224	-2.74102	0.0251112		F1RKM1	ALDH7A1	2.57669	-2.85087	2.94426	0.0161801
ACOT4			D3K5J6	LCN5	-2.54719	-3.65928	-2.37709	0.0443707		I3LTE8	NDUFA10	2.68069	-0.99008	4.17196	0.00187064
ACOT7			A0A287AK65	TSTD1	-2.54022	-2.84672	-2.94716	0.0161038		F1SF28	MUC5B	2.68992	-3.67151	2.37329	0.0413886
ACOT9			A0A287AN11	DMGDH	-2.53629	-3.19649	-2.70412	0.0219715		A0A287BPG7	DRC3	2.74539	-2.0705	3.43706	0.00627045
ACOX1			I3LFQ5	PHOSPHO1	-2.45087	-3.09026	-2.80263	0.0228193		Q29308	SPAG17	2.76479	-2.59716	3.12206	0.0121131
ACR			A0A287AJ76	ATP6V1B2	-2.42278	-1.70862	-3.67798	0.0041892		P09571	RSPH1	2.76916	-3.41712	2.52976	0.034924
ACRBP			F1SJ46	XPNPEP1	-2.38387	-3.4545	-2.53618	0.0293454		A0A287AAM9	MAATS1	2.83037	-3	2.87071	0.0205358
ACRV1			A0A287A6R6	GP2	-2.34513	-3.01247	-2.82339	0.0178884		A0A287BA78	CYB5B	2.85572	-3.45167	2.52664	0.0321464
ACSBG2			K7GNY9	GGPS1	-2.30267	-3.56363	-2.4485	0.0396682		A0A286ZJ53	DNAH7	2.92155	-1.74305	3.7387	0.00454393
ACSL1			F1S749	INPP1	-2.26367	-3.75134	-2.30824	0.0494332		A0A287BNF9	HYDIN	2.93069	-1.9854	3.56006	0.00601011
ACSL3			A0A287A1V9	ALMS1	-2.24398	-2.69824	-3.02694	0.0126048		A0A287BSC3	VAPB	3.02691	-2.00295	3.48172	0.0058162
ACSL6			A0A287BJM7	MAN2B2	-2.24212	-3.41992	-2.55876	0.0282263		A0A286ZP85	DNAI2	3.04244	-2.88475	2.90609	0.0155141
ACSS1			A0A286ZRX4	NPLOC4	-2.23645	-3.37516	-2.58915	0.0318242		F1RZB0	ENKUR	3.0755	-2.04175	3.51899	0.00641265
ACTA1			M3TYK5	ATP2B4	-2.19925	-3.52799	-2.4881	0.0318765		A0A286ZJW0	SQOR	3.10299	-1.24169	4.12073	0.00253367
ACTA2			Q9GJV4	LOC396905	-2.19925	-3.52799	-2.4881	0.0318765		F2Z5Q5	EFHC1	3.1267	-2.43692	3.30383	0.0106078
ACTB			Q29090	PPP2R2A	-2.18131	-3.51828	-2.49446	0.0315298		F1SFB7	CCDC40	3.26427	-2.3055	3.40771	0.00908177
ACTBL2			F1S2N0	SH3GLB1	-2.1066	-3.93591	-2.21768	0.0506353		A0A287B6Y2	MMAB	3.32016	-2.83277	2.9569	0.0158495
ACTC1			A0A286ZT25	GPHN	-2.07516	-3.53591	-2.468	0.0354096		A0A287A5R7	WDR78	3.35187	-2.45224	3.30645	0.0105663
ACTG1			I3LD43	NAMPT	-2.04719	-3.73962	-2.31701	0.0487575		A0A287BMK8	DNAH17	3.4333	-3.51252	2.48446	0.0414628
ACTG2			A5A4F6	PBEF1	-2.04719	-3.73962	-2.31701	0.0487575		M3UZ63	CFAP58	4.09847	-2.52438	3.13985	0.0103883
ACTL7A			F1S1E9	BLVRB	-2.04062	-3.24065	-2.67545	0.0230848		F1RPW9	PMFBP1	4.1715	-0.24812	4.94462	0.000771083
ACTL7B			A0A287AJH5	PPM1B	-2.02784	-3.14305	-2.74098	0.0225832		A0A286ZS40	DNAH8	4.41833	-1.73446	3.93552	0.00421652
ACTL9			I3LT90	CPalpha1	-1.96192	-3.65125	-2.40709	0.0366358		F1RMV5	CCDC39	4.95931	-0.194656	5.3578	0.000651465
ACTN1			F1RFD4	FCGBP	-1.90931	-3.70763	-2.36985	0.0390506		C1JEX7	NDUFS1	4.99447	0.585023	5.73177	0.000271046
ACTN4			F1S6Q0	SPR	-1.86673	-3.17679	-2.7169	0.0214926		F1SHY5	LOC100515176	5.05095	-2.49999	3.64198	0.0104967
ACTR1A			A0A0B8RZB4	CPA5	-1.84777	-3.46196	-2.53131	0.0295925
ACTR2			F1SSQ5	PRUNE	-1.81124	-3.6031	-2.42113	0.0382531
ACTR3			A5A759	PSMA8	-1.7715	-3.77126	-2.32769	0.0419734
ACTRT2			F1RGJ2	DHRS11	-1.74009	-3.69792	-2.37628	0.0386232
ACTRT3			A0A286ZP38	RNASE9	-1.62976	-3.46867	-2.52692	0.0298168
ACYP1			A0A0B8RSG1	PSMA4	-1.61391	-3.67541	-2.39115	0.0376511
ADAM3A			A0A287B953	OCIAD1	-1.61391	-3.67541	-2.39115	0.0376511
ADAM5
ADAM7
ADGB
ADH5
ADK
ADPRHL2
AFG3L2
AGA
AGRN
AGXT2
AHCY
AHNAK
AIFM1
AK1
AK2
AK7
AK8
AK9
AKAP13
AKAP3
AKAP4
AKR1A1
AKR1B1
AKR7A2
ALAD
ALB
ALDH16A1
ALDH18A1
ALDH1A1
ALDH1A3
ALDH1B1
ALDH1L1
ALDH1L2
ALDH2
ALDH4A1
ALDH5A1
ALDH6A1
ALDH7A1
ALDH7A1
ALDH9A1
ALDOA
ALDOB
ALDOC
ALMS1
ALOX12B
ALPL
ALS2CR12
AMDHD2
AmpT
AMY2
ANGEL2
ANKEF1
ANXA1
ANXA11
ANXA2
ANXA4
ANXA5
ANXA7
AP1B1
APEH
APLE
APOA1
APOD
APOH
APOO
AQN-1
AQN-3
AQP7
ARF1
ARF2
ARF3
ARF6
ARG1
ARG2
ARHGDIA
ARL8B
ARMC12
ARMC3
ARMC4
ARPC1A
ARPC3
ARRDC5
AS-A
ASAH1
ASL
ASPA
ASRGL1
ASS1
ATL3
ATP12A
ATP1A4
ATP2A2
ATP2A3
ATP2A3_tv1
ATP2B4
ATP2B4
ATP5C1
ATP5E
ATP5F1A
ATP5F1B
ATP5F1C
ATP5F1D
ATP5IF1
ATP5MD
ATP5ME
ATP5MF
ATP5PB
ATP5PD
ATP5PF
ATP5PO
ATP5S
ATP6V1A
ATP6V1B2
ATP6V1C1
ATP6V1D
ATP6V1E2
ATP6V1F
ATP6V1FNB
ATP6V1G1
ATP6V1H
ATP8
ATP8B3
ATPase8
AUH
AWN
BAG2
BAG5_tv3
BAG6
BAIAP2
BAT1
BAT3
BBOF1
BCS1L
BDH1
BHMT
BIN2
BLMH
BLVRB
BOLA3
BPHL
BRD3
BRD4
BSP1
BSPH1
BSPRY
BTBD16
C10orf82
C11orf54
C12orf10
C13H3orf30
C15orf48
C15orf65
C17H20orf106
C17H20orf85
C17orf98
C19orf10
C19orf71
C1orf158
C1orf185
C1orf189
C1orf194
C1orf56
C1orf68
C1QBP
C20orf85
C2orf16
C2orf70
C2orf73
C3
C3H2orf81
C3orf20
C3orf84
C4A
C4orf45
C4orf47
C5orf49
C5orf51
C6orf163
C6orf203
C7orf31
C9orf24
CA2
CA3
CAB39
CABCOCO1
CABYR
CALM1
CALM2
CALR
CAMK4
CAND1
CAP1
CAPG
CAPN1
CAPN11
CAPNS1
Capza
CAPZA2
CAPZA3
CAPZB
CARKD
CARS2
CASC1
CASC4
CAT
CATIP
CBF-A
CBR3
CBR4
CCDC105
CCDC113
CCDC114
CCDC136
CCDC146
CCDC151
CCDC168
CCDC173
CCDC183
CCDC189
CCDC33
CCDC38
CCDC39
CCDC40
CCDC42
CCDC63
CCDC65
CCDC81
CCDC83
CCDC96
CCIN
CCS
CCT2
CCT3
CCT4
CCT5
CCT6A
CCT6B
CCT7
CCT8
CCT8L2
CDC37
CDH1
CDRT4
CDSN
CENPF
CENPV
CEP128
CEP135
CEP41
CEP70
CES1
CETN1
CFAP126
CFAP157
CFAP161
CFAP20
CFAP206
CFAP45
CFAP46
CFAP52
CFAP57
CFAP58
CFAP65
CFAP69
CFAP70
CFAP74
CFAP77
CFAP97D1
CFAP99
CFH
CFL1
CFL2
CFL2b
CHCHD3
CHCHD6
CHD3
CHDH
CHGB
CHKB
CISD1
CKAP4
CKAP5
CLEC11A
CLIC1
CLMN
CLPB
CLPP
CLSTN1
CLTA
CLTB
CLTC
CLU
CLYBL
CMPK1
CNDP2
CNIH2
CNTRL
COASY
COII
COIL
COL18A1
COL6A3
COPA
COPB2
COPS3
CORO1C
COX2
COX4I1
COX5A
COX5B
COX6A1
COX6B
COX6B2
COX6C
COX7A2
COX7C
CPA5
CPalpha1
CPalpha2
CPD
CPE
CPNE3
CPOX
CPQ
CPS1
CPT1B
CPT2
CPVL
CRAT
CRISP1
CRISP2
CRNN
CRP
CRYZ
CS
CSAD
CSE1L
CSNK1A1
CSNK1G1
CSNK1G2
CSNK2A1
CSNK2A2
CSNK2B
CST11
CST3
CST6
CST7
CSTB
CT83
CTBS
CTH
CTNNA1
CTNNB1
CTPS1
CTPS2
CTSB
CTSD
CTSF
CTSL
CTSV
CUL3
CUTA
CUTC
CXHXorf66
CYB5A
CYB5B
CYB5R1
CYB5R3
CYC1
CYCS
CYLC1
D2HGDH
DAZAP1
DCAF7
DCTN1
DCTN2
DCUN1D1
DDAH2
DDB1
DDHD1
DDI1
DDX17
DDX19B
DDX39B
DDX3X
DDX5
DEFB112
DEFB128
DEFB136
DGUOK
DHRS11
DHRS4
DHRS7B
DIABLO
DKKL1
DLAT
DLD
DLEC1
DLST
DLST-tv1
DMGDH
DMGDH
DMXL2
DNAH1
DNAH10
DNAH12
DNAH17
DNAH2
DNAH3
DNAH5
DNAH7
DNAH8
DNAI2
DNAJA1
DNAJA3
DNAJA4
DNAJB13
DNAJB4
DNAJB6
DNAJC11
DNAJC5B
DNAL1
DNAL4
DNALI1
DNM2
DNPEP
DPP3
DPP7
DPY19L2
DPY30
DPYSL2
DRC1
DRC3
DRC7
DSC1
DSG1
DSP
DSTN
DUSP21
DYDC1
DYNC1H1
DYNC1I2
DYNLL2
DYNLRB2
DYNLT1
E3
ECHS1
EEA1
EEF1A
EEF1A1
EEF1B2
EEF1D
EEF1G
EEF2
EFCAB1
EFCAB5
EFEMP2
EFHB
EFHC1
EFHC2
EFR3A
EGF
EHHADH
EIF2A
EIF2S1
EIF3B
EIF3H
EIF3I
EIF4A1
EIF4A2
EIF4G1
EIF5
EIF5A
EIF6
ELOB
ELOC
ELSPBP1
ENKUR
ENO1
ENO2
ENO3
ENO4
EPPK1
EPS15
ERI3
ERLEC1
ERP44
ESD
ETF1
ETFA
ETFB
ETFDH
ETHE1
EVPL
EXT2
EZR
FABP5
FAF1
FAH
FAHD2B
FAM136A
FAM151B
FAM166A
FAM183A
FAM185A
FAM3B
FAM3C
FAM3D
FAM49B
FAM71A
FAM71B
FAM71D
FAM71F2
FBL
FBLN1
FCGBP
FDX1
FER
FGB
FGG
FH
FHL1
fhl1C
FKBP4
FLNA
FLNB
FMO5
FN1
FNDC8
FNTA
FNTB
FSCB
FSCN1
FSCN3
FSIP2
FTH1
FTHL17
FTL
FTMT
FTNB
FUCA1
FUNDC2
FUT8
FXN
G6PD
GAA
GALC
GALNS
GANAB
GAPDH
GAPDHS
GARS
GAS6
GAS8
GATD3A
GBA
GBE1
GCA
GCLC
GCLM
GCSH
GDA
GDI1
GDI2
GFAT1
GFOD2
GFPT1
GGCT
GGH
GGPS1
GGT1
GID8
GK2
GLB1L
GLG1
GLIPR1L1
GLMN
GLO1
GLRX3
GLUD1
GLUL
GLYCTK
GMDS
GMPPA
GMPR2
GMPS
GNB1
GNB2
GNMT
GNPAT
GNPDA1
GNPDA2
GOLGA2
GOLGA5
GOLGB1
GOT1
GOT2
GP2
GPC2
GPD2
GPHN
GPI
GPX3
GPX4
GPX5
GRIPAP1
GRK3
GRN
grp-58
GSDMA
GSK3A
GSK3B
GSK3-beta
GSN
GSPT1
GSR
GSTK1
GSTM3
GSTO2
GSTP1
GSTT4
GSTZ1
H2A.Z
H2AFJ
H2AFV
H2AFY
H3F3A
H3F3B
HADH
HADHA
HADHB
HAGH
HAL
HBA
HBB
HDAC11
HDHD3
HDHD5
HDLBP
HERC4
HEXA
HEXB
HEXDC
HGD
HIBADH
HIBCH
HINT1
HINT3
HIP1
HIP1R
HIST1H1E
HIST1H1T
HIST1H2AB
HIST1H2AC
HIST1H2AH
HIST1H2BD
HIST1H2BN
HIST2H2AB
HIST2H2AC
HIST2H3C
HIST3H2A
HK1
HMGCL
HMGCS1
HMGCS2
HNRNPA1
HNRNPA2B1
HNRNPA3
HNRNPAB
HNRNPC
HNRNPDL
HNRNPF
HNRNPH1
HNRNPH2
HNRNPH3
HNRNPK
HNRNPM
HNRNPR
HNRNPU
HPDL
HPRT1
HSCB
HSD17B10
HSD17B4
HSDL2
HSL
HSP90AA1
HSP90AB1
HSP90B1
HSPA13
HSPA1A
HSPA1B
HSPA1L
HSPA2
HSPA4
HSPA4L
HSPA5
HSPA8
HSPA9
HSPB1
HSPB2
HSPB9
HSPBP1
HSPD1
HSPE1
HSPG2
HSPH1
HTATIP2
HTRA2
HUWE1
HYDIN
HYOU1
HYOU1_tv1
IARS2
ICA
IDE
IDH1
IDH2
IDH3A
IDH3B
IDH3G
IGBP1
IGF2R
IGHA
IGHG
IGHMBP2
IL4I1
IMMT
IMPA1
IMPDH2
INPP1
INSL6
IPO5
IQCD
IQCF5
IQCG
IQCK
IQCN
IQGAP1
IQGAP2
IQUB
ISCU
ISYNA1
ITIH4
ITM2B
ITPA
IVD
IZUMO1
IZUMO4
JUP
K6-irs1
KCP
KHSRP
KIF9
KLHL10
KLK10
KLK7
KLK8
KPNA3
KPNA4
KPNB1
KPRP
KRT1
KRT10
KRT12
KRT14
KRT15
KRT18
KRT19
KRT2
KRT23
KRT27
KRT2A
KRT3
KRT31
KRT34
KRT36
KRT4
KRT5
KRT7
KRT71
KRT72
KRT73
KRT75
KRT77
KRT78
KRT79
KRT8
KRT80
KRT84
KTN1
L2HGDH
L3HYPDH
LACTB
LAMA5
LANCL1
LANCL2
LAP3
LC8
LCMT1
LCN12
LCN5
LCN6
LCP1
LDHA
LDHAL6B
LDHB
LDHC
LETM1
LETM2
LEXM
LGALS1
LGAS1
LGMN
LIPE
LMAN1
LMNA
LMNB2
LMNTD2
LOC100049687
LOC100127131
LOC100152299
LOC100153446
LOC100153854
LOC100154071
LOC100154312
LOC100154405
LOC100155138
LOC100155249
LOC100157017
LOC100157086
LOC100302368
LOC100510930
LOC100514912
LOC100514982
LOC100515049
LOC100515166
LOC100515176
LOC100515176
LOC100515765
LOC100516119
LOC100516797
LOC100516852
LOC100521680
LOC100522130
LOC100522672
LOC100522678
LOC100524873
LOC100525409
LOC100525542
LOC100525589
LOC100621351
LOC100621639
LOC100624062
LOC100624136
LOC100624785
LOC100625049
LOC100626097
LOC100736569
LOC100737030
LOC100738684
LOC100739508
LOC102158372
LOC102159063
LOC102159655
LOC102161782
LOC102166678
LOC106507363
LOC106510156
LOC106510158
LOC106510159
LOC110255234
LOC110255463
LOC110255686
LOC110255953
LOC110256481
LOC110257905
LOC110257910
LOC110258345
LOC110258651
LOC110259958
LOC110260088
LOC110260333
LOC110260348
LOC110260465
LOC110261265
LOC110261637
LOC110261664
LOC110261666
LOC110261669
LOC396905
LONP1
LPP
LRGUK
LRP2BP
LRRC18
LRRC23
LRRC34
LRRC51
LRRC74A
LRRCC1
LRRD1
LTA4H
LTF
LUZP2
LXN
LY6K
LYPD4
LYPLA1
LYRM4
LYZ
LYZL4
LYZL6
LZTFL1
m6p/igf2r
MAATS1
MACF1
MACROD1
MAN2B1
MAN2B2
MAN2C1
MANF
MAOA
MAP1B
MAST1
MAT1A
MAT2B
MATA2
MATR3
MBD1
MCCC1
MCCC2
MCFD2
MDH1
MDH1B
MDH2
MDM1
ME3
MELTF
METAP1D
MFGE8
MIF
MINDY3
MIPEP
MLF1
MLYCD
MMAB
MMEL1
MMP2
MMP-2
MMP7
MMUT
MNS1
MORN2
MORN3
MORN5
MPC2
MPI
mpugt1A6
MROH1
MROH2B
MRPS36
MS4A14
MSMB
MSRA
MT-ATP8
MTCH2
MTHFD1
MTPN
MTX1
MUC5AC
MUC5B
MUT
MVP
MYCBPAP
MYH1
MYH14
MYH9
MYL12A
MYL6
MYO6
NACA
NADH5
NADK2
NAGA
NAMPT
NAP1L1
NAPA
ND5
NDC1
NDRG1
NDRG2
NDRG3
NDUFA10
NDUFA11
NDUFA12
NDUFA13
NDUFA2
NDUFA5
NDUFA6
NDUFA7
NDUFA8
NDUFA9
NDUFAB1
NDUFAF5
NDUFAF7
NDUFAF8
NDUFB1
NDUFB10
NDUFB11
NDUFB3
NDUFB4
NDUFB5
NDUFB6
NDUFB7
NDUFB8
NDUFB9
NDUFC2
NDUFS1
NDUFS2
NDUFS3
NDUFS5
NDUFS6
NDUFS7
NDUFS8
NDUFV1
NDUFV2
NEDD8
NFS1
NGLY1
NIF3L1
NIPSNAP2
NIPSNAP3B
NIT1
NIT2
NME1
NME2
NME3
NME5
NME7
NME8
nmp-200
NMRK1
NONO
NPC2
NPEPL1
NPEPPS
NPG1
NPG2
NPG3
NPG4
NPG5
NPLOC4
NPM1
NPPC
NQO2
NSF
NSFL1C
NTNG1
NUCB1
NUCB2
NUDT18
NUDT2
NUDT5
NUMA1
NUP155
NUP188
NUP205
NUP210L
NUP35
NUP54
NUP58
NUP62
NUP93
NUP98
NUPL1
OAT
OAZ3
OCIAD1
OCIAD1
ODF1
ODF2
ODF3
ODF3B
ODF3L1
ODFP
OGDH
OPA1
OPLAH
OSBP2
OTC
OTUB1
OXR1
OXSM
P4HB
PA2G4
PABPC1
PABPC4
PACRG
PADI1
PAFAH1B1
PAICS
PAM
PAOX
PARK7
PARS2
PBEF1
PC
PCBD2
PCBP1
PCCB
PCMT1
PDCD5
PDCD6IP
PDCL2
PDE10A
PDE6D
PDHA1
PDHB
PDHX
PDIA3
PDIA4
pdi-p5
PDP1
PDPR
PDXDC1
PDZD9
PEBP1
pebp4
PEPD
PFDN1
PFDN2
PFKFB2
PFKL
PFKM
PFMK
PFN1
PGAM1
PGAM2
PGAM5
PGD
PGK1
PGK2
PGLYRP1
PGM1
PGP
PHB
PHB2
PHGDH
PHOSPHO1
PHPT1
PHYKPL
PITHD1
PITPNA
PITRM1
PKD2L2
PKDREJ
PKM
PKP1
PLA2G6
PLBD1
PLBD2
PLCD4
PLCZ
PLCZ1
PLE-1
PLE-B9
PLEC
PLE-C4
PLE-G2
PLG
PLOD3
PLS3
PM20D2
PMAP23
PMAP-23
PMAP36
PMAP37
PMFBP1
PN-1
PNP
PODN
POF1B
POLDIP2
PPA1
PPA2
PPCDC
PPEF1
PPIA
PPIB
PPIL6
PPIP5K1
PPIP5K2
PPL
PPM1A
PPM1B
PPME1
PPP1CB
PPP1CC
PPP1R16A
PPP1R32
PPP1R7
PPP2CA
PPP2CB
PPP2R1A
PPP2R2A
PPP2R2A
PPP2R5A
PPP3CA
PPP4C
PPP6C
PR39
PRCP
PRDX1
PRDX2
PRDX3
PRDX4
PRDX5
PRDX6
PREP
PRKACA
PRKAR1A
PRKAR2A
PRKCSH
PRM2
PRMT5
PROS1
PRPF19
PRPS1
PRPS1L1
PRPS2
PRPSAP1
PRPSAP2
PRR30
PRSS37
PRSS54
PRSS55
PRSS8
PRUNE
PRUNE1
PSAP
PSMA1
PSMA2
PSMA3
PSMA4
PSMA5
PSMA6
PSMA7
PSMA8
PSMB1
PSMB3
PSMB4
PSMB5
PSMB6
PSMC1
PSMC2
PSMC3
PSMC4
PSMC5
PSMC6
PSMD1
PSMD11
PSMD12
PSMD13
PSMD14
PSMD2
PSMD3
PSMD4
PSMD6
PSMD7
PSMD9
PSME1
PSME3
PSMF1
PSPH
PSP-I
PSP-II
PTGES3
PTGR2
PTI
PTPA
PTPMT1
PTRH2
PTS
PYCR3
PYGB
PYGL
QDPR
QPCT
QRICH2
QSOX1
RAB10
RAB11A
RAB11B
RAB14
RAB18
RAB1A
RAB1B
RAB2A
RAB2B
RAB4A
RAB4B
RAB5A
RAB5B
RAB5C
RAB7A
RAB8A
RABEP1
RABEPK
RACK1
RAD23B
RAE1
RALA
RALGAPA1
RALGAPB
RAN
RANBP1
RANBP17
RANBP3
RANBP9
RANGRF
RARRES1
RBBP4
RBM14
RBM8A
RBMX
RBX1
RCC2
RDX
REG3G
RELCH
RGMB
RGN
RGS22
RHOA
RIBC1
RIBC2
RMDN1
RMDN2
RNASE10
RNASE4
RNASE6
RNASE9
RNH1
RNPEP
ROPN1
ROPN1L
RP2
RPIA
RPL12
RPL17-C18orf32
RPL22
RPL23
RPL23A
RPL24
RPL26L1
RPL28
RPL3
RPL30
RPL4
RPL5
RPL7
RPLP0
RPLP2
RPN1
RPS10
RPS12
RPS14
RPS16
RPS18
RPS19
RPS2
RPS21
RPS27A
RPS3A
Rps4
RPS4X
RPS5
RPS7
RPS8
RPSA
RRAGA
RRAGB
RRAGC
RRBP1
RSPH1
RSPH14
RSPH3
RSPH6A
RSPH9
RTCB
RTN4
S100A10
S100A12
S100A14
S100A16
S100A2
S100A7
S100A8
S100A9
SAMD15
SAMM50
SARDH
SARS2
SAXO1
SCAMP2
SCCPDH
SCO2
SCP2
SDF4
SDHA
SDHB
SDR9C7
SEC13
SEC22B
SEC23A
SEC23B
SEC31A
SELENBP1
SENP8
SEPHS1_tv1
SERHL2
SERPINA1
SERPINB12
SERPINB2
SERPINB5
SERPINB6
SERPINB8
SERPINE2
Sfn
SH3D21
SH3GLB1
SIRT5
SKP1
SLC25A1
SLC25A10
SLC25A11
SLC25A12
SLC25A13
SLC25A19
SLC25A20
SLC25A3
SLC25A31
SLC25A35
SLC25A5
SLC25A6
SLC2A3
SLC2A5
SLC44A5
SLC4A11
SLC9A3R1
SLFNL1
SMCP
SNAP23
SND1
SNRNP200
SNRPD3
SOD2
SOD3
SORD
SORT1
SPA17
SPACA1
SPACA3
SPACA4
SPACA5
SPACA7
SPACA9
SPAG11
SPAG16
SPAG17
SPAG6
SPAG8
SPAG9
SPAM-1
SPATA18
SPATA19
SPATA20
SPATA31D1
SPATA48
SPATA6
SPATA7
SPATC1
SPEF2
SPEM3
SPERT
SPESP1
SPINK2
SPR
SPTAN1
SPTBN1
SPTBN2
SQOR
SRI
SRR
SRSF1
SRSF2
SRSF4
SSNA1
SSR4
ST13
STARD10
STIP1
STK11
STKLD1
STOML2
STPG4
STRADA
STRAP
STUB1
STX2
STX7
STXBP2
STYXL1
SUCLA2
SUCLG1
SUCLG2
SUGCT
SUGT1
SULT2B1
SUOX
SYNCRIP
SYNE2
SYNGR4
TAGLN2
TANGO2
TBC1D21
TBC1D24
TCN2
TCP1
TCTE1
TCTE3
TEKT1
TEKT2
TEKT3
TEKT4
TEKT5
Tepp
TEX101
TEX26
TEX33
TEX37
TEX43
TF
TFAM
TFF3
TGM1
TGM2
TGM3
TGM5
THBS1
THEG
THNSL1
TIMM50
TIMP1
TIMP-2
TINAGL1
TIPRL
TK2
TKFC
tkt
TLN1
TMED10
TMED4
TMED9
TMEM190
TMEM209
TMEM210
TMEM38B
TMEM89
TMF1
TMSB4
TMSB4X
TNFAIP2
TOMM34
TOMM40
TPI1
TPM1
TPM3
TPM4
TPP2
TPPP2
TPR
TRAPPC11
TRAPPC12
TRAPPC2
TRAPPC3
TRAPPC6B
TRAPPC8
TRIM29
TRX1
TrxR1
TSFM
TSGA10
TSPAN8
TSSK1B
TSSK2
TSSK4
TSSK6
TST
TSTA3
TSTD1
TTC25
TTC29
TUBA1A
TUBA4A
TUBA8
TUBAL3
TUBB
TUBB4A
TUBB4B
TUBB6
tuf
TWSG1
TXN
TXNDC12
TXNDC4
TXNDC8
TXNRD1
TXNRD2
TXNRD3
U2AF1
UBA1
UBA5
UBA6
UBB
UBC
UBCH5B
UBE2D2
UBE2D3
UBR4
UBXN11
UBXN6
UCHL1
UCHL3
UFD1
UFM1
UGDH
UGP2
UGT1A6
UMOD
UOX
UPF1
UPTI
UQCRB
UQCRC1
UQCRC2
UQCRQ
UROD
USP4
USP5
USP7
VAMP3
VAPA
VAPB
VARS
VARS2
VAT1
VBP1
VCL
VCP
VDAC1
VDAC2
VDAC3
VIM
VPS13A
VPS26A
VRK3
VTN
VWA8
WDR1
WDR26
WDR44
WDR63
WDR66
WDR77
WDR78
WDR93
WFDC10AL
WFDC2
wga16
WIPI2
XPNPEP1
XPO1
XPO7
XYLB
YBX3
YOD1
YWHAB
YWHAE
YWHAG
YWHAQ
YWHAZ
ZAN
ZMYND12
ZPBP
ZPBP2

## Sheet: Graphic Panther Analysis View
A) All purified zincoproteins
B) Significant up or down proteins after in vitro capacitation, P < 0.05
													Fig 2B

## Sheet: All Zn Purified Protein Pathway
PANTHER PATHWAY GENE List of all Zn Purified Proteins
	Mapped IDs
Gene ID		Gene Name	PANTHER Family/Subfamily	PANTHER Protein Class	Species
		Gene Symbol
		Ortholog
1	PIG|Ensembl=ENSSSCG00000016583|UniProtKB=F1SMM8	FAM71F2	DUF3699 domain-containing protein	PROTEIN FAM71F2 (PTHR22574:SF10)	-
			FAM71F2
			ortholog
2	PIG|Ensembl=ENSSSCG00000006831|UniProtKB=A0A287A1U0	SORT1	VPS10 domain-containing protein	SORTILIN (PTHR12106:SF23)	membrane traffic protein
			SORT1
			ortholog
3	PIG|Ensembl=ENSSSCG00000004002|UniProtKB=A0A287AKC0	RPS5	Ribosomal_S7 domain-containing protein	40S RIBOSOMAL PROTEIN S5 (PTHR11205:SF18)	ribosomal protein
			RPS5
			ortholog
4	PIG|Ensembl=ENSSSCG00000027701|UniProtKB=I3L855	RP2	Protein XRP2	PROTEIN XRP2 (PTHR15440:SF0)	GTPase-activating protein
			RP2
			ortholog
5	PIG|Ensembl=ENSSSCG00000013625|UniProtKB=F1S598	CCDC151	Uncharacterized protein	COILED-COIL DOMAIN-CONTAINING PROTEIN 151 (PTHR46518:SF1)	-
			CCDC151
			ortholog
6	PIG|Ensembl=ENSSSCG00000032111|UniProtKB=A0A287A8T0	RPL7	Uncharacterized protein	60S RIBOSOMAL PROTEIN L7 (PTHR11524:SF12)	ribosomal protein
			RPL7
			ortholog
7	PIG|Ensembl=ENSSSCG00000010099|UniProtKB=I3LDR2	LOC100510930	Tubulin alpha chain	TUBULIN ALPHA-3C CHAIN-RELATED (PTHR11588:SF322)	tubulin
			LOC100510930
			ortholog
8	PIG|Ensembl=ENSSSCG00015060480|UniProtKB=P00571	AK1	Adenylate kinase isoenzyme 1	ADENYLATE KINASE ISOENZYME 1 (PTHR23359:SF59)	nucleotide kinase
			AK1
			ortholog
9	PIG|Ensembl=ENSSSCG00000001410|UniProtKB=A0A2C9F389	BAG6	BCL2-associated athanogene 6	LARGE PROLINE-RICH PROTEIN BAG6 (PTHR15204:SF0)	chaperone
			BAG6
			ortholog
10	PIG|Ensembl=ENSSSCG00000018078|UniProtKB=Q69GF7	COX2	Cytochrome c oxidase subunit 2	CYTOCHROME C OXIDASE SUBUNIT 2 (PTHR22888:SF9)	oxidoreductase
			COX2
			ortholog
11	PIG|Ensembl=ENSSSCG00000012252|UniProtKB=F1RX16	DDX3X	RNA helicase	RNA HELICASE (PTHR47958:SF32)	-
			DDX3X
			ortholog
12	PIG|Ensembl=ENSSSCG00000016971|UniProtKB=A0A287B773	MCCC2	Uncharacterized protein	METHYLCROTONOYL-COA CARBOXYLASE BETA CHAIN, MITOCHONDRIAL (PTHR22855:SF13)	ligase
			MCCC2
			ortholog
13	PIG|Gene=CLIC1|UniProtKB=Q29238	CLIC1	Chloride intracellular channel protein 1	CHLORIDE INTRACELLULAR CHANNEL PROTEIN 1 (PTHR43920:SF2)	ion channel
			CLIC1
			ortholog
14	PIG|Ensembl=ENSSSCG00000003491|UniProtKB=F1SUP1	AKR7A2	Aldo_ket_red domain-containing protein	ALDO_KET_RED DOMAIN-CONTAINING PROTEIN (PTHR43625:SF4)	reductase
			AKR7A2
			ortholog
15	PIG|Ensembl=ENSSSCG00000014339|UniProtKB=F1RGJ2	CTNNA1	Uncharacterized protein	CATENIN ALPHA-1 (PTHR18914:SF24)	non-motor actin binding protein
			CTNNA1
			ortholog
16	PIG|Ensembl=ENSSSCG00000016829|UniProtKB=A0A286ZST3	AGXT2	Uncharacterized protein	ALANINE--GLYOXYLATE AMINOTRANSFERASE 2, MITOCHONDRIAL (PTHR45688:SF3)	-
			AGXT2
			ortholog
17	PIG|Ensembl=ENSSSCG00000010734|UniProtKB=A0A287BBB4	OAT	Ornithine--oxo-acid aminotransferase	ORNITHINE AMINOTRANSFERASE, MITOCHONDRIAL (PTHR11986:SF18)	transaminase
			OAT
			ortholog
18	PIG|Ensembl=ENSSSCG00000001056|UniProtKB=F1RV77	RANBP9	Uncharacterized protein	RAN-BINDING PROTEIN 9 (PTHR12864:SF56)	scaffold/adaptor protein
			RANBP9
			ortholog
19	PIG|Gene=TXNRD1|UniProtKB=Q9MYY8	TXNRD1	Thioredoxin reductase 1, cytoplasmic	THIOREDOXIN REDUCTASE 1, CYTOPLASMIC (PTHR48105:SF7)	reductase
		TrxR1	TXNRD1
			ortholog
20	PIG|Ensembl=ENSSSCG00000007133|UniProtKB=A0A287AT39	ACSS1	Acetyl-coenzyme A synthetase	ACETYL-COENZYME A SYNTHETASE 2-LIKE, MITOCHONDRIAL (PTHR24095:SF110)	ligase
			ACSS1
			ortholog
21	PIG|Ensembl=ENSSSCG00000006580|UniProtKB=K7GQ95	S100A2	EF-hand domain-containing protein	PROTEIN S100-A2 (PTHR11639:SF59)	calmodulin-related
			S100A2
			ortholog
22	PIG|Gene=ATP2A3|UniProtKB=O77696	ATP2A3	Sarcoplasmic/endoplasmic reticulum calcium ATPase 3	SARCOPLASMIC/ENDOPLASMIC RETICULUM CALCIUM ATPASE 3 (PTHR42861:SF6)	primary active transporter
			ATP2A3
			ortholog
23	PIG|Ensembl=ENSSSCG00000037228|UniProtKB=I3LK13	RRAGB	Ras-related GTP-binding protein	RAS-RELATED GTP-BINDING PROTEIN B (PTHR11259:SF4)	small GTPase
			RRAGB
			ortholog
24	PIG|Ensembl=ENSSSCG00000003481|UniProtKB=K7GNB4	PADI1	Protein-arginine deiminase	PROTEIN-ARGININE DEIMINASE TYPE-1 (PTHR10837:SF11)	-
			PADI1
			ortholog
25	PIG|Ensembl=ENSSSCG00000005740|UniProtKB=A0A287B4Z6	SARDH	Sarcosine dehydrogenase, mitochondrial	SARCOSINE DEHYDROGENASE, MITOCHONDRIAL (PTHR13847:SF200)	dehydrogenase
			SARDH
			ortholog
26	PIG|Ensembl=ENSSSCG00000013992|UniProtKB=A0A286ZZ57	ARF1	Uncharacterized protein	ADP-RIBOSYLATION FACTOR 1 (PTHR11711:SF357)	G-protein
			ARF1
			ortholog
27	PIG|Ensembl=ENSSSCG00000005627|UniProtKB=A0A286ZQ79	AK1	Adenylate kinase isoenzyme 1	ADENYLATE KINASE ISOENZYME 1 (PTHR23359:SF59)	nucleotide kinase
			AK1
			ortholog
28	PIG|Gene=CMPK1|UniProtKB=Q29561	CMPK1	UMP-CMP kinase	UMP-CMP KINASE (PTHR23359:SF206)	nucleotide kinase
			CMPK1
			ortholog
29	PIG|Ensembl=ENSSSCG00000002722|UniProtKB=A0A5G2RDC6	DDX19B	RNA helicase	ATP-DEPENDENT RNA HELICASE DDX19B (PTHR47958:SF93)	-
			DDX19B
			ortholog
30	PIG|Gene=BHMT|UniProtKB=Q95332	BHMT	Betaine--homocysteine S-methyltransferase 1	BETAINE--HOMOCYSTEINE S-METHYLTRANSFERASE 1 (PTHR46120:SF2)	methyltransferase
			BHMT
			ortholog
31	PIG|Ensembl=ENSSSCG00000017759|UniProtKB=A0A287B8Z2	ALDOC	Fructose-bisphosphate aldolase	FRUCTOSE-BISPHOSPHATE ALDOLASE C (PTHR11627:SF3)	aldolase
			ALDOC
			ortholog
32	PIG|Ensembl=ENSSSCG00070019099|UniProtKB=A5GFS8	VAPB	Vesicle-associated membrane protein-associated protein B	VESICLE-ASSOCIATED MEMBRANE PROTEIN-ASSOCIATED PROTEIN B/C (PTHR10809:SF12)	membrane trafficking regulatory protein
			VAPB
			ortholog
33	PIG|Ensembl=ENSSSCG00000000071|UniProtKB=F1SRB9	ST13	TPR_REGION domain-containing protein	HSC70-INTERACTING PROTEIN (PTHR45883:SF2)	-
			ST13
			ortholog
34	PIG|Ensembl=ENSSSCG00000015491|UniProtKB=F1S743	LOC100624136	Uncharacterized protein	ANKYRIN REPEAT DOMAIN-CONTAINING PROTEIN 45 (PTHR24180:SF14)	kinase inhibitor
			LOC100624136
			ortholog
35	PIG|Ensembl=ENSSSCG00000000241|UniProtKB=F1SGI2	KRT84	IF rod domain-containing protein	KERATIN, TYPE II CUTICULAR HB4 (PTHR45616:SF17)	-
			KRT84
			ortholog
36	PIG|Ensembl=ENSSSCG00000014022|UniProtKB=I3L816	HNRNPH1	Uncharacterized protein	HETEROGENEOUS NUCLEAR RIBONUCLEOPROTEIN H (PTHR13976:SF60)	RNA splicing factor
			HNRNPH1
			ortholog
37	PIG|Gene=ITM2B|UniProtKB=Q52N47	ITM2B	Integral membrane protein 2B	INTEGRAL MEMBRANE PROTEIN 2B (PTHR10962:SF4)	-
			ITM2B
			ortholog
38	PIG|Gene=PAFAH1B1|UniProtKB=Q9GL51	PAFAH1B1	Platelet-activating factor acetylhydrolase IB subunit alpha	PLATELET-ACTIVATING FACTOR ACETYLHYDROLASE IB SUBUNIT ALPHA (PTHR44129:SF1)	-
			PAFAH1B1
			ortholog
39	PIG|Ensembl=ENSSSCG00000017232|UniProtKB=B8XH67	SLC9A3R1	Na(+)/H(+) exchange regulatory cofactor NHE-RF	NA(+)/H(+) EXCHANGE REGULATORY COFACTOR NHE-RF1 (PTHR14191:SF7)	-
			SLC9A3R1
			ortholog
40	PIG|Ensembl=ENSSSCG00000006087|UniProtKB=A0A287BIP6	CPQ	Carboxypeptidase Q	CARBOXYPEPTIDASE Q (PTHR12053:SF3)	metalloprotease
			CPQ
			ortholog
41	PIG|Ensembl=ENSSSCG00000011837|UniProtKB=F1SQX4	MELTF	Uncharacterized protein	MELANOTRANSFERRIN (PTHR11485:SF21)	transfer/carrier protein
			MELTF
			ortholog
42	PIG|Ensembl=ENSSSCG00000005643|UniProtKB=I3LIX0	GOLGA2	Uncharacterized protein	GOLGIN SUBFAMILY A MEMBER 2 (PTHR10881:SF46)	membrane traffic protein
			GOLGA2
			ortholog
43	PIG|Ensembl=ENSSSCG00000032003|UniProtKB=F1RVN0	LOC100739508	GST class-pi	GST CLASS-PI (PTHR11571:SF248)	transferase
			LOC100739508
			ortholog
44	PIG|Ensembl=ENSSSCG00000017613|UniProtKB=F1RSD6	COIL	Coilin_N domain-containing protein	COILIN (PTHR15197:SF0)	DNA metabolism protein
			COIL
			ortholog
45	PIG|Gene=TIMP1|UniProtKB=P35624	TIMP1	Metalloproteinase inhibitor 1	METALLOPROTEINASE INHIBITOR 1 (PTHR11844:SF20)	protease inhibitor
			TIMP1
			ortholog
46	PIG|Ensembl=ENSSSCG00000009916|UniProtKB=A0A287A8Y8	ACADS	Short-chain-specific acyl-CoA dehydrogenase, mitochondrial	SHORT-CHAIN SPECIFIC ACYL-COA DEHYDROGENASE, MITOCHONDRIAL (PTHR43884:SF36)	dehydrogenase
			ACADS
			ortholog
47	PIG|Ensembl=ENSSSCG00000005361|UniProtKB=F1ST54	ALDH1B1	Aldedh domain-containing protein	ALDEHYDE DEHYDROGENASE X, MITOCHONDRIAL (PTHR11699:SF207)	dehydrogenase
			ALDH1B1
			ortholog
48	PIG|Ensembl=ENSSSCG00000015596|UniProtKB=F1S2W0	FAM71A	DUF3699 domain-containing protein	PROTEIN FAM71A (PTHR22574:SF15)	-
			FAM71A
			ortholog
49	PIG|Ensembl=ENSSSCG00000007861|UniProtKB=F1RPA7	GP2	ZP domain-containing protein	PANCREATIC SECRETORY GRANULE MEMBRANE MAJOR GLYCOPROTEIN GP2 (PTHR14002:SF16)	transmembrane signal receptor
			GP2
			ortholog
50	PIG|Ensembl=ENSSSCG00000010313|UniProtKB=P26234	VCL	Vinculin	VINCULIN (PTHR46180:SF1)	-
			VCL
			ortholog
51	PIG|Ensembl=ENSSSCG00000016234|UniProtKB=A0A287A2J9	CUL3	CULLIN_2 domain-containing protein	CULLIN-3 (PTHR11932:SF168)	ubiquitin-protein ligase
			CUL3
			ortholog
52	PIG|Ensembl=ENSSSCG00000035080|UniProtKB=A0A286ZL51	RPL23A	Ribosomal_L23eN domain-containing protein	60S RIBOSOMAL PROTEIN L23A (PTHR11620:SF74)	ribosomal protein
			RPL23A
			ortholog
53	PIG|Ensembl=ENSSSCG00000002817|UniProtKB=F1RF34	DRC7	Coiled-coil domain-containing protein 135	DYNEIN REGULATORY COMPLEX SUBUNIT 7 (PTHR35249:SF2)	microtubule or microtubule-binding cytoskeletal protein
			DRC7
			ortholog
54	PIG|Ensembl=ENSSSCG00000021950|UniProtKB=I3LPE2	TPPP2	Uncharacterized protein	TUBULIN POLYMERIZATION-PROMOTING PROTEIN FAMILY MEMBER 2 (PTHR12932:SF21)	non-motor microtubule binding protein
			TPPP2
			ortholog
55	PIG|Ensembl=ENSSSCG00025014343|UniProtKB=P41367	ACADM	Medium-chain specific acyl-CoA dehydrogenase, mitochondrial	MEDIUM-CHAIN SPECIFIC ACYL-COA DEHYDROGENASE, MITOCHONDRIAL (PTHR48083:SF2)	dehydrogenase
			ACADM
			ortholog
56	PIG|Ensembl=ENSSSCG00000021067|UniProtKB=I3LQH7	BLVRB	NAD(P)-bd_dom domain-containing protein	FLAVIN REDUCTASE (NADPH) (PTHR43355:SF2)	reductase
			BLVRB
			ortholog
57	PIG|Ensembl=ENSSSCG00000011362|UniProtKB=F1SKK4	TMEM89	Uncharacterized protein	TRANSMEMBRANE PROTEIN 89 (PTHR37869:SF1)	-
			TMEM89
			ortholog
58	PIG|Ensembl=ENSSSCG00000012462|UniProtKB=F1S1P8	POF1B	Protein POF1B isoform X2	PROTEIN POF1B (PTHR22546:SF0)	-
			POF1B
			ortholog
59	PIG|Gene=SFTPA1|UniProtKB=P49874	PSAP	Pulmonary surfactant-associated protein A	PULMONARY SURFACTANT-ASSOCIATED PROTEIN A1-RELATED (PTHR24024:SF13)	surfactant
			SFTPA1
			ortholog
60	PIG|Ensembl=ENSSSCG00000007748|UniProtKB=F1RIU1	PSPH	O-phosphoserine phosphohydrolase	PHOSPHOSERINE PHOSPHATASE (PTHR43344:SF2)	phosphatase
			PSPH
			ortholog
61	PIG|Gene=IDH3A|UniProtKB=P56471	IDH3A	Isocitrate dehydrogenase [NAD] subunit alpha, mitochondrial	-	-
			IDH3A
			ortholog
62	PIG|Ensembl=ENSSSCG00000039301|UniProtKB=A0A286ZYJ8	UPF1	Uncharacterized protein	REGULATOR OF NONSENSE TRANSCRIPTS 1 (PTHR10887:SF364)	-
			UPF1
			ortholog
63	PIG|Ensembl=ENSSSCG00005009720|UniProtKB=Q29549	CLU	Clusterin	CLUSTERIN (PTHR10970:SF1)	-
			CLU
			ortholog
64	PIG|Gene=ELSPBP1|UniProtKB=Q7YR83	ELSPBP1	Epididymal sperm-binding protein 1	EPIDIDYMAL SPERM-BINDING PROTEIN 1 (PTHR22918:SF2)	-
			ELSPBP1
			ortholog
65	PIG|Ensembl=ENSSSCG00000031090|UniProtKB=A0A5G2QHV2	LOC110258651	Uncharacterized protein	ANTIBACTERIAL PEPTIDE PMAP-36 (PTHR10206:SF3)	antimicrobial response protein
			LOC110258651
			ortholog
66	PIG|Ensembl=ENSSSCG00000039235|UniProtKB=A0A287B4P8	PSMC4	26S proteasome AAA-ATPase subunit RPT3	26S PROTEASOME REGULATORY SUBUNIT 6B (PTHR23073:SF8)	protease
			PSMC4
			ortholog
67	PIG|Ensembl=ENSSSCG00000002400|UniProtKB=F1SE13	SAMD15	Uncharacterized protein	STERILE ALPHA MOTIF DOMAIN-CONTAINING PROTEIN 15 (PTHR46829:SF1)	-
			SAMD15
			ortholog
68	PIG|Ensembl=ENSSSCG00000028203|UniProtKB=A0A5G2RAY1	TF	Serotransferrin	INHIBITOR OF CARBONIC ANHYDRASE (PTHR11485:SF20)	transfer/carrier protein
			TF
			ortholog
69	PIG|Ensembl=ENSSSCG00000024564|UniProtKB=A0A5G2QEH4	IMMT	MICOS complex subunit MIC60	MICOS COMPLEX SUBUNIT MIC60 (PTHR15415:SF7)	-
			IMMT
			ortholog
70	PIG|Ensembl=ENSSSCG00000014540|UniProtKB=A0A287AL10	FTH1	Ferritin	FERRITIN HEAVY CHAIN (PTHR11431:SF37)	storage protein
			FTH1
			ortholog
71	PIG|Ensembl=ENSSSCG00000026689|UniProtKB=I3LGU2	CCDC114	Coiled-coil domain-containing protein 114 isoform X2	COILED-COIL DOMAIN-CONTAINING PROTEIN 114 (PTHR21694:SF35)	-
			CCDC114
			ortholog
72	PIG|Ensembl=ENSSSCG00000013391|UniProtKB=A0A5G2QI19	PSMA1	Proteasome subunit alpha type	PROTEASOME SUBUNIT ALPHA TYPE-1 (PTHR11599:SF12)	protease
			PSMA1
			ortholog
73	PIG|Ensembl=ENSSSCG00000024750|UniProtKB=I3LDU2	GFOD2	GFO_IDH_MocA domain-containing protein	GLUCOSE-FRUCTOSE OXIDOREDUCTASE DOMAIN-CONTAINING PROTEIN 2 (PTHR43818:SF8)	dehydrogenase
			GFOD2
			ortholog
74	PIG|Ensembl=ENSSSCG00000014289|UniProtKB=F1RI18	UQCRQ	Complex III subunit 8	CYTOCHROME B-C1 COMPLEX SUBUNIT 8 (PTHR12119:SF2)	oxidoreductase
			UQCRQ
			ortholog
75	PIG|Ensembl=ENSSSCG00000020808|UniProtKB=I3L9J4	CCT6A	Uncharacterized protein	T-COMPLEX PROTEIN 1 SUBUNIT ZETA (PTHR11353:SF54)	chaperonin
			CCT6A
			ortholog
76	PIG|Ensembl=ENSSSCG00000038726|UniProtKB=A0A287AY47	RANGRF	Ran guanine nucleotide release factor isoform A	RAN GUANINE NUCLEOTIDE RELEASE FACTOR (PTHR15837:SF0)	-
			RANGRF
			ortholog
77	PIG|Ensembl=ENSSSCG00000036711|UniProtKB=A0A286ZPH4	UBE2D2	UBC core domain-containing protein	UBIQUITIN-CONJUGATING ENZYME E2 D2-RELATED (PTHR24068:SF330)	ubiquitin-protein ligase
			UBE2D2
			ortholog
78	PIG|Ensembl=ENSSSCG00000038493|UniProtKB=A0A287BED1	PFDN1	Prefoldin subunit 1	PREFOLDIN SUBUNIT 1 (PTHR20903:SF0)	chaperone
			PFDN1
			ortholog
79	PIG|Ensembl=ENSSSCG00000039921|UniProtKB=F1S573	LOC100153854	Alpha-amylase	ALPHA-AMYLASE (PTHR43447:SF7)	amylase
			LOC100153854
			ortholog
80	PIG|Ensembl=ENSSSCG00000037977|UniProtKB=A0A286ZKT4	ALMS1	ALMS_motif domain-containing protein	ALSTROM SYNDROME PROTEIN 1 (PTHR21553:SF22)	-
			ALMS1
			ortholog
81	PIG|Ensembl=ENSSSCG00000011249|UniProtKB=F1RRB8	DLEC1	Uncharacterized protein	DELETED IN LUNG AND ESOPHAGEAL CANCER PROTEIN 1 (PTHR46348:SF1)	-
			DLEC1
			ortholog
82	PIG|Ensembl=ENSSSCG00000031269|UniProtKB=A0A287AUJ0	LYRM4	Uncharacterized protein	LYR MOTIF-CONTAINING PROTEIN 4 (PTHR13166:SF7)	-
			LYRM4
			ortholog
83	PIG|Ensembl=ENSSSCG00000009889|UniProtKB=Q2XQV4	ALDH2	Aldehyde dehydrogenase, mitochondrial	ALDEHYDE DEHYDROGENASE, MITOCHONDRIAL (PTHR11699:SF233)	dehydrogenase
			ALDH2
			ortholog
84	PIG|Ensembl=ENSSSCG00000020838|UniProtKB=I3LK01	LOC100621639	IF rod domain-containing protein	IF ROD DOMAIN-CONTAINING PROTEIN (PTHR45616:SF51)	-
			LOC100621639
			ortholog
85	PIG|Ensembl=ENSSSCG00000011572|UniProtKB=A0A5G2R7E5	SEC13	GATOR complex protein SEC13	PROTEIN SEC13 HOMOLOG (PTHR11024:SF2)	transporter
			SEC13
			ortholog
86	PIG|Ensembl=ENSSSCG00000032914|UniProtKB=A0A5G2RFW9	MANF	Uncharacterized protein	MESENCEPHALIC ASTROCYTE-DERIVED NEUROTROPHIC FACTOR (PTHR12990:SF10)	-
			MANF
			ortholog
87	PIG|Ensembl=ENSSSCG00000015935|UniProtKB=F1S1V4	CCDC173	Coiled-coil domain-containing protein 173	COILED-COIL DOMAIN-CONTAINING PROTEIN 173 (PTHR28663:SF1)	-
			CCDC173
			ortholog
88	PIG|Gene=RPIA|UniProtKB=A2TLM1	RPIA	Ribose-5-phosphate isomerase	RIBOSE-5-PHOSPHATE ISOMERASE (PTHR11934:SF0)	isomerase
			RPIA
			ortholog
89	PIG|Ensembl=ENSSSCG00000028184|UniProtKB=I3LNF2	DNAH1	Uncharacterized protein	DYNEIN HEAVY CHAIN 1, AXONEMAL (PTHR10676:SF358)	microtubule binding motor protein
			DNAH1
			ortholog
90	PIG|Ensembl=ENSSSCG00000012172|UniProtKB=A0A5G2R7V1	ACOT9	Uncharacterized protein	ACYL-COENZYME A THIOESTERASE 9, MITOCHONDRIAL (PTHR12655:SF0)	esterase
			ACOT9
			ortholog
91	PIG|Gene=VCP|UniProtKB=P03974	VCP	Transitional endoplasmic reticulum ATPase	TRANSITIONAL ENDOPLASMIC RETICULUM ATPASE (PTHR23077:SF69)	-
			VCP
			ortholog
92	PIG|Gene=RNASE4|UniProtKB=P15468	RNASE4	Ribonuclease 4	RIBONUCLEASE 4 (PTHR11437:SF53)	-
			RNASE4
			ortholog
93	PIG|Ensembl=ENSSSCG00005012967|UniProtKB=O02826	MSMB	Beta-microseminoprotein	BETA-MICROSEMINOPROTEIN (PTHR10500:SF8)	intercellular signal molecule
			MSMB
			ortholog
94	PIG|Ensembl=ENSSSCG00000033161|UniProtKB=A0A287A9H4	HNRNPH2	Heterogeneous nuclear ribonucleoprotein H2	HETEROGENEOUS NUCLEAR RIBONUCLEOPROTEIN H2 (PTHR13976:SF33)	RNA splicing factor
			HNRNPH2
			ortholog
95	PIG|Ensembl=ENSSSCG00000037793|UniProtKB=A0A287A424	NIT1	CN hydrolase domain-containing protein	DEAMINATED GLUTATHIONE AMIDASE (PTHR23088:SF27)	hydrolase
			NIT1
			ortholog
96	PIG|Ensembl=ENSSSCG00000005528|UniProtKB=F1SLR1	NDUFA8	Complex I-19kD	NADH DEHYDROGENASE [UBIQUINONE] 1 ALPHA SUBCOMPLEX SUBUNIT 8 (PTHR13344:SF0)	oxidoreductase
			NDUFA8
			ortholog
97	PIG|Ensembl=ENSSSCG00000033620|UniProtKB=A0A287ASR0	SLC25A10	Uncharacterized protein	MITOCHONDRIAL DICARBOXYLATE CARRIER (PTHR45618:SF13)	secondary carrier transporter
			SLC25A10
			ortholog
98	PIG|Gene=LDHB|UniProtKB=P00336	LDHB	L-lactate dehydrogenase B chain	L-LACTATE DEHYDROGENASE B CHAIN (PTHR43128:SF2)	dehydrogenase
			LDHB
			ortholog
99	PIG|Ensembl=ENSSSCG00000014030|UniProtKB=A0A287ATW9	PHYKPL	Uncharacterized protein	5-PHOSPHOHYDROXY-L-LYSINE PHOSPHO-LYASE (PTHR45688:SF6)	-
			PHYKPL
			ortholog
100	PIG|Ensembl=ENSSSCG00000011831|UniProtKB=A0A5K1TWC1	APOD	Apolipoprotein D	APOLIPOPROTEIN D (PTHR10612:SF34)	apolipoprotein
			APOD
			ortholog
101	PIG|Ensembl=ENSSSCG00000005012|UniProtKB=Q007T5	ARF6	ADP-ribosylation factor 6	ADP-RIBOSYLATION FACTOR 6 (PTHR11711:SF322)	G-protein
			ARF6
			ortholog
102	PIG|Ensembl=ENSSSCG00000032297|UniProtKB=A0A287AWH4	CNTRL	Uncharacterized protein	CENTRIOLIN (PTHR34491:SF2)	-
			CNTRL
			ortholog
103	PIG|Ensembl=ENSSSCG00000008061|UniProtKB=A0A5G2R2Y3	ELOB	Ubiquitin-like domain-containing protein	UBIQUITIN-LIKE DOMAIN-CONTAINING PROTEIN (PTHR13248:SF4)	general transcription factor
			ELOB
			ortholog
104	PIG|Gene=GSN|UniProtKB=P20305	GSN	Gelsolin	GELSOLIN (PTHR11977:SF29)	non-motor actin binding protein
			GSN
			ortholog
105	PIG|Ensembl=ENSSSCG00000017460|UniProtKB=A0A286ZP27	KRT12	IF rod domain-containing protein	KERATIN, TYPE I CYTOSKELETAL 12 (PTHR23239:SF369)	-
			KRT12
			ortholog
106	PIG|Ensembl=ENSSSCG00000022114|UniProtKB=I3LD34	MS4A14	Uncharacterized protein	MEMBRANE-SPANNING 4-DOMAINS SUBFAMILY A MEMBER 14 (PTHR23320:SF10)	transporter
			MS4A14
			ortholog
107	PIG|Ensembl=ENSSSCG00000026686|UniProtKB=A0A287B346	PDZD9	PDZ domain-containing protein	PDZ DOMAIN-CONTAINING PROTEIN 9 (PTHR22698:SF1)	-
			PDZD9
			ortholog
108	PIG|Ensembl=ENSSSCG00000002321|UniProtKB=F1S4A3	LOC100525409	Uncharacterized protein	A DISINTEGRIN AND METALLOPEPTIDASE DOMAIN 4-RELATED (PTHR11905:SF167)	metalloprotease
			LOC100525409
			ortholog
109	PIG|Ensembl=ENSSSCG00000009019|UniProtKB=F2Z5C7	RPS3A	40S ribosomal protein S3a	40S RIBOSOMAL PROTEIN S3A (PTHR11830:SF28)	ribosomal protein
			RPS3A
			ortholog
110	PIG|Gene=PGK2|UniProtKB=Q6RI85	PGK2	Phosphoglycerate kinase 2	PHOSPHOGLYCERATE KINASE 2 (PTHR11406:SF10)	carbohydrate kinase
			PGK2
			ortholog
111	PIG|Ensembl=ENSSSCG00040041330|UniProtKB=P79384	PCCB	Propionyl-CoA carboxylase beta chain, mitochondrial	PROPIONYL-COA CARBOXYLASE BETA CHAIN, MITOCHONDRIAL (PTHR43842:SF2)	ligase
			PCCB
			ortholog
112	PIG|Ensembl=ENSSSCG00000016349|UniProtKB=F1SIS9	NDUFA10	NADH dehydrogenase [ubiquinone] 1 alpha subcomplex subunit 10, mitochondrial	NADH DEHYDROGENASE [UBIQUINONE] 1 ALPHA SUBCOMPLEX SUBUNIT 10, MITOCHONDRIAL (PTHR10513:SF15)	nucleotide kinase
			NDUFA10
			ortholog
113	PIG|Ensembl=ENSSSCG00005004278|UniProtKB=P80895	PCMT1	Protein-L-isoaspartate(D-aspartate) O-methyltransferase	PROTEIN-L-ISOASPARTATE(D-ASPARTATE) O-METHYLTRANSFERASE (PTHR11579:SF7)	methyltransferase
			PCMT1
			ortholog
114	PIG|Ensembl=ENSSSCG00000015892|UniProtKB=A0A480DPN6	PSMD14	26S proteasome regulatory subunit RPN11	26S PROTEASOME NON-ATPASE REGULATORY SUBUNIT 14 (PTHR10410:SF5)	translation initiation factor
			PSMD14
			ortholog
115	PIG|Ensembl=ENSSSCG00000010929|UniProtKB=A0A286ZXF1	CYB5R1	Cytochrome-b5 reductase	NADH-CYTOCHROME B5 REDUCTASE 1 (PTHR19370:SF74)	reductase
			CYB5R1
			ortholog
116	PIG|Gene=AKR1B1|UniProtKB=P80276	AKR1B1	Aldo-keto reductase family 1 member B1	ALDO-KETO REDUCTASE FAMILY 1 MEMBER B1 (PTHR11732:SF294)	reductase
			AKR1B1
			ortholog
117	PIG|Ensembl=ENSSSCG00000017549|UniProtKB=F2Z543	PHB	Prohibitin	PROHIBITIN (PTHR23222:SF0)	-
			PHB
			ortholog
118	PIG|Gene=PR39|UniProtKB=P80054	PR39	Antibacterial protein PR-39	CATHELICIDIN ANTIMICROBIAL PEPTIDE (PTHR10206:SF2)	antimicrobial response protein
			PR39
			ortholog
119	PIG|Ensembl=ENSSSCG00000035048|UniProtKB=A0A0D5BWD2	C1QBP	Complement component 1 Q subcomponent-binding protein, mitochondrial	COMPLEMENT COMPONENT 1 Q SUBCOMPONENT-BINDING PROTEIN, MITOCHONDRIAL (PTHR10826:SF1)	-
			C1QBP
			ortholog
120	PIG|Ensembl=ENSSSCG00000000179|UniProtKB=F1SPN2	CCDC65	NYD-SP28 domain-containing protein	DYNEIN REGULATORY COMPLEX SUBUNIT 2 (PTHR21625:SF0)	-
			CCDC65
			ortholog
121	PIG|Ensembl=ENSSSCG00000013551|UniProtKB=A0A5G2QJA9	C3	C3-beta-c	COMPLEMENT C3 (PTHR11412:SF81)	protease inhibitor
			C3
			ortholog
122	PIG|Ensembl=ENSSSCG00000037213|UniProtKB=A0A287AWQ9	TRAPPC3	Trafficking protein particle complex subunit	TRAFFICKING PROTEIN PARTICLE COMPLEX SUBUNIT 3 (PTHR13048:SF2)	-
			TRAPPC3
			ortholog
123	PIG|Ensembl=ENSSSCG00000045890|UniProtKB=M3UZ42	UFM1	Ubiquitin-fold modifier 1	UBIQUITIN-FOLD MODIFIER 1 (PTHR15825:SF5)	-
			UFM1
			ortholog
124	PIG|Ensembl=ENSSSCG00000009877|UniProtKB=F1RKB1	IQCD	Dynein regulatory complex protein 10	DYNEIN REGULATORY COMPLEX PROTEIN 10 (PTHR31598:SF1)	-
			IQCD
			ortholog
125	PIG|Ensembl=ENSSSCG00000033332|UniProtKB=A0A287BRR7	PSMA7	Proteasome subunit alpha type	PROTEASOME SUBUNIT ALPHA TYPE-7 (PTHR11599:SF40)	protease
			PSMA7
			ortholog
126	PIG|Ensembl=ENSSSCG00000017994|UniProtKB=F1SS88	CFAP52	Cilia-and flagella-associated protein 52 isoform X1	CILIA- AND FLAGELLA-ASSOCIATED PROTEIN 52 (PTHR13720:SF14)	-
			CFAP52
			ortholog
127	PIG|Gene=MAN2B2|UniProtKB=Q28949	MAN2B2	Epididymis-specific alpha-mannosidase	EPIDIDYMIS-SPECIFIC ALPHA-MANNOSIDASE (PTHR11607:SF28)	-
			MAN2B2
			ortholog
128	PIG|Ensembl=ENSSSCG00000037463|UniProtKB=A0A5G2R7A6	MRPS36	Uncharacterized protein	28S RIBOSOMAL PROTEIN S36, MITOCHONDRIAL (PTHR31601:SF2)	ribosomal protein
			MRPS36
			ortholog
129	PIG|Gene=GAPDH|UniProtKB=A0A286ZVK5	GAPDH	Glyceraldehyde-3-phosphate dehydrogenase	GLYCERALDEHYDE-3-PHOSPHATE DEHYDROGENASE (PTHR10836:SF111)	dehydrogenase
			GAPDH
			ortholog
130	PIG|Ensembl=ENSSSCG00000028613|UniProtKB=I3L7N8	CETN1	Centrin 1	CENTRIN-1 (PTHR23050:SF218)	calmodulin-related
			CETN1
			ortholog
131	PIG|Ensembl=ENSSSCG00000027114|UniProtKB=I3LEB7	PODN	LRRNT domain-containing protein	PODOCAN (PTHR45712:SF20)	-
			PODN
			ortholog
132	PIG|Ensembl=ENSSSCG00000002996|UniProtKB=F2Z507	RAB4B	Uncharacterized protein	RAS-RELATED PROTEIN RAB-4B (PTHR47979:SF17)	-
			RAB4B
			ortholog
133	PIG|Ensembl=ENSSSCG00000033179|UniProtKB=A0A287BQ99	LOC110258345	Uncharacterized protein	A DISINTEGRIN AND METALLOPEPTIDASE DOMAIN 6-RELATED (PTHR11905:SF140)	metalloprotease
			LOC110258345
			ortholog
134	PIG|Ensembl=ENSSSCG00000004221|UniProtKB=F1S2W6	HINT3	Uncharacterized protein	HISTIDINE TRIAD NUCLEOTIDE-BINDING PROTEIN 3 (PTHR12486:SF5)	damaged DNA-binding protein
			HINT3
			ortholog
135	PIG|Ensembl=ENSSSCG00000032609|UniProtKB=F1RPL1	LOC100154071	Histone H2A	HISTONE H2A TYPE 1-H (PTHR23430:SF29)	histone
			LOC100154071
			ortholog
136	PIG|Ensembl=ENSSSCG00000001427|UniProtKB=A0A5G2QCL1	C4A	C4a anaphylatoxin	COMPLEMENT C4-A-RELATED (PTHR11412:SF86)	protease inhibitor
			C4A
			ortholog
137	PIG|Ensembl=ENSSSCG00005037806|UniProtKB=P00355	GAPDH	Glyceraldehyde-3-phosphate dehydrogenase	GLYCERALDEHYDE-3-PHOSPHATE DEHYDROGENASE (PTHR10836:SF111)	dehydrogenase
			GAPDH
			ortholog
138	PIG|Ensembl=ENSSSCG00000005438|UniProtKB=F1SP30	ACTL7B	Actin-like protein 7B	ACTIN-LIKE PROTEIN 7B (PTHR11937:SF59)	actin and actin related protein
			ACTL7B
			ortholog
139	PIG|Ensembl=ENSSSCG00000007927|UniProtKB=F1RK90	PPL	SH3_10 domain-containing protein	PERIPLAKIN (PTHR23169:SF10)	intermediate filament binding protein
			PPL
			ortholog
140	PIG|Ensembl=ENSSSCG00000033526|UniProtKB=A0A287AV76	BAG2	BAG domain-containing protein	BAG FAMILY MOLECULAR CHAPERONE REGULATOR 2 (PTHR12334:SF6)	chaperone
			BAG2
			ortholog
141	PIG|Ensembl=ENSSSCG00000011882|UniProtKB=F1SQ16	GOLGB1	Uncharacterized protein	GOLGIN SUBFAMILY B MEMBER 1 (PTHR18887:SF2)	-
			GOLGB1
			ortholog
142	PIG|Ensembl=ENSSSCG00000032081|UniProtKB=A0A286ZNN4	NDUFS3	Complex I-30kD	NADH DEHYDROGENASE [UBIQUINONE] IRON-SULFUR PROTEIN 3, MITOCHONDRIAL (PTHR10884:SF14)	dehydrogenase
			NDUFS3
			ortholog
143	PIG|Ensembl=ENSSSCG00000013834|UniProtKB=F1SAN2	CCDC105	Uncharacterized protein	COILED-COIL DOMAIN-CONTAINING PROTEIN 105 (PTHR35081:SF1)	-
			CCDC105
			ortholog
144	PIG|Ensembl=ENSSSCG00000034137|UniProtKB=A0A286ZKG9	PPIB	Peptidyl-prolyl cis-trans isomerase	PEPTIDYL-PROLYL CIS-TRANS ISOMERASE B (PTHR11071:SF477)	chaperone
			PPIB
			ortholog
145	PIG|Ensembl=ENSSSCG00000006556|UniProtKB=A0A5G2RN24	TPM3	Tropomyosin alpha-3 chain	TROPOMYOSIN ALPHA-3 CHAIN (PTHR19269:SF38)	actin binding motor protein
			TPM3
			ortholog
146	PIG|Ensembl=ENSSSCG00000038947|UniProtKB=I3LK71	HNRNPC	RRM domain-containing protein	HETEROGENEOUS NUCLEAR RIBONUCLEOPROTEINS C1/C2 (PTHR13968:SF3)	-
			HNRNPC
			ortholog
147	PIG|Ensembl=ENSSSCG00000003204|UniProtKB=F1RH55	VRK3	Protein kinase domain-containing protein	INACTIVE SERINE/THREONINE-PROTEIN KINASE VRK3 (PTHR11909:SF99)	non-receptor serine/threonine protein kinase
			VRK3
			ortholog
148	PIG|Ensembl=ENSSSCG00000003125|UniProtKB=F1RLA2	ELSPBP1	Epididymal sperm-binding protein 1	EPIDIDYMAL SPERM-BINDING PROTEIN 1 (PTHR22918:SF2)	-
			ELSPBP1
			ortholog
149	PIG|Ensembl=ENSSSCG00000000247|UniProtKB=A0A287A2G9	KRT71	IF rod domain-containing protein	KERATIN, TYPE II CYTOSKELETAL 71 (PTHR45616:SF16)	-
			KRT71
			ortholog
150	PIG|Gene=IDH3B|UniProtKB=P56472	IDH3B	Isocitrate dehydrogenase [NAD] subunit beta, mitochondrial	-	-
			IDH3B
			ortholog
151	PIG|Ensembl=ENSSSCG00000009747|UniProtKB=K7GMA7	STX2	t-SNARE coiled-coil homology domain-containing protein	SYNTAXIN-2 (PTHR19957:SF36)	SNARE protein
			STX2
			ortholog
152	PIG|Ensembl=ENSSSCG00000016077|UniProtKB=A0A287ATN8	HSPD1	60 kDa chaperonin	60 KDA HEAT SHOCK PROTEIN, MITOCHONDRIAL (PTHR45633:SF3)	-
			HSPD1
			ortholog
153	PIG|Gene=MSMB|UniProtKB=A0A2C9F3B6	MSMB	Beta-microseminoprotein	BETA-MICROSEMINOPROTEIN (PTHR10500:SF8)	intercellular signal molecule
			MSMB
			ortholog
154	PIG|Ensembl=ENSSSCG00000023500|UniProtKB=F1RWZ8	DUSP21	Uncharacterized protein	DUAL SPECIFICITY PROTEIN PHOSPHATASE 21 (PTHR46495:SF1)	protein phosphatase
			DUSP21
			ortholog
155	PIG|Ensembl=ENSSSCG00000028178|UniProtKB=A0A5S8M9X9	FH	Fumarate hydratase, mitochondrial	FUMARATE HYDRATASE, MITOCHONDRIAL (PTHR11444:SF1)	lyase
			FH
			ortholog
156	PIG|Ensembl=ENSSSCG00000038107|UniProtKB=A0A287BEN1	SPINK2	Kazal-like domain-containing protein	SERINE PROTEASE INHIBITOR KAZAL-TYPE 2 (PTHR47608:SF1)	protease inhibitor
			SPINK2
			ortholog
157	PIG|Gene=FTH1|UniProtKB=P19130	FTH1	Ferritin heavy chain	FERRITIN HEAVY CHAIN (PTHR11431:SF37)	storage protein
			FTH1
			ortholog
158	PIG|Ensembl=ENSSSCG00000036545|UniProtKB=A0A287AFA6	SPACA7	Uncharacterized protein	-	-
			SPACA7
			ortholog
159	PIG|Ensembl=ENSSSCG00000002285|UniProtKB=A0A287AFJ9	GPHN	Domain E	GEPHYRIN (PTHR10192:SF5)	-
			GPHN
			ortholog
160	PIG|Ensembl=ENSSSCG00000034539|UniProtKB=K7GNU8	LOC110260465	EF-hand domain-containing protein	PROTEIN S100-A7A (PTHR11639:SF67)	calmodulin-related
			LOC110260465
			ortholog
161	PIG|Ensembl=ENSSSCG00000004875|UniProtKB=P00172	CYB5A	Cytochrome b5	CYTOCHROME B5 (PTHR19359:SF126)	oxidoreductase
			CYB5A
			ortholog
162	PIG|Ensembl=ENSSSCG00000001732|UniProtKB=A0A287BA08	MMUT	Methylmalonyl-CoA isomerase	METHYLMALONYL-COA MUTASE, MITOCHONDRIAL (PTHR48101:SF4)	mutase
			MMUT
			ortholog
163	PIG|Ensembl=ENSSSCG00000001414|UniProtKB=P67872	CSNK2B	Casein kinase II subunit beta	CASEIN KINASE II SUBUNIT BETA (PTHR11740:SF0)	kinase modulator
			CSNK2B
			ortholog
164	PIG|Ensembl=ENSSSCG00000016203|UniProtKB=F1SRW7	CFAP65	Uncharacterized protein	CILIA- AND FLAGELLA-ASSOCIATED PROTEIN 65 (PTHR46127:SF1)	structural protein
			CFAP65
			ortholog
165	PIG|Ensembl=ENSSSCG00000012270|UniProtKB=A0A5K1U589	UBA1	Ubiquitin-activating enzyme E1	UBIQUITIN-LIKE MODIFIER-ACTIVATING ENZYME 1 (PTHR10953:SF155)	ubiquitin-protein ligase
			UBA1
			ortholog
166	PIG|Ensembl=ENSSSCG00000017398|UniProtKB=A0A5G2QEL7	COASY	CTP_transf_like domain-containing protein	BIFUNCTIONAL COENZYME A SYNTHASE (PTHR10695:SF54)	kinase
			COASY
			ortholog
167	PIG|Ensembl=ENSSSCG00000008808|UniProtKB=A0A5G2R3B6	GNPDA2	Glucosamine-6-phosphate isomerase	GLUCOSAMINE-6-PHOSPHATE ISOMERASE 2 (PTHR11280:SF9)	isomerase
			GNPDA2
			ortholog
168	PIG|Ensembl=ENSSSCG00000030386|UniProtKB=I3LC31	NUP205	Uncharacterized protein	NUCLEAR PORE COMPLEX PROTEIN NUP205 (PTHR31344:SF0)	-
			NUP205
			ortholog
169	PIG|Ensembl=ENSSSCG00000004190|UniProtKB=A0A5G2R847	STX7	t-SNARE coiled-coil homology domain-containing protein	SYNTAXIN-7 (PTHR19957:SF90)	SNARE protein
			STX7
			ortholog
170	PIG|Ensembl=ENSSSCG00000037131|UniProtKB=A0A287A682	CLTA	Clathrin light chain	CLATHRIN LIGHT CHAIN A (PTHR10639:SF1)	vesicle coat protein
			CLTA
			ortholog
171	PIG|Ensembl=ENSSSCG00000006107|UniProtKB=A0A287B9C6	PDP1	PPM-type phosphatase domain-containing protein	[PYRUVATE DEHYDROGENASE [ACETYL-TRANSFERRING]]-PHOSPHATASE 1, MITOCHONDRIAL (PTHR13832:SF627)	protein phosphatase
			PDP1
			ortholog
172	PIG|Gene=EIF2S1|UniProtKB=P20460	EIF2S1	Eukaryotic translation initiation factor 2 subunit 1	EUKARYOTIC TRANSLATION INITIATION FACTOR 2 SUBUNIT 1 (PTHR10602:SF0)	translation initiation factor
		EIF2A	EIF2S1
			ortholog
173	PIG|Ensembl=ENSSSCG00000013536|UniProtKB=A0A287AJ16	ACSBG2	AMP-binding domain-containing protein	LONG-CHAIN-FATTY-ACID--COA LIGASE ACSBG2 (PTHR24096:SF260)	ligase
			ACSBG2
			ortholog
174	PIG|Ensembl=ENSSSCG00000024092|UniProtKB=A0A287BEI1	KRT77	IF rod domain-containing protein	KERATIN, TYPE II CYTOSKELETAL 1B (PTHR45616:SF24)	-
			KRT77
			ortholog
175	PIG|Gene=MDH1|UniProtKB=P11708	MDH1	Malate dehydrogenase, cytoplasmic	MALATE DEHYDROGENASE, CYTOPLASMIC (PTHR23382:SF3)	dehydrogenase
			MDH1
			ortholog
176	PIG|Ensembl=ENSSSCG00000005923|UniProtKB=F1RSL2	SPATC1	Uncharacterized protein	SPERIOLIN (PTHR22192:SF16)	-
			SPATC1
			ortholog
177	PIG|Ensembl=ENSSSCG00000001736|UniProtKB=F1RPZ6	CRISP2	ShKT domain-containing protein	CYSTEINE-RICH SECRETORY PROTEIN 2 (PTHR10334:SF388)	defense/immunity protein
			CRISP2
			ortholog
178	PIG|Ensembl=ENSSSCG00000006366|UniProtKB=F1S192	PFDN2	Prefoldin subunit 2	PREFOLDIN SUBUNIT 2 (PTHR13303:SF0)	chaperone
			PFDN2
			ortholog
179	PIG|Ensembl=ENSSSCG00000030130|UniProtKB=F1RJT3	DPYSL2	Dihydropyrimidinase-related protein 2	DIHYDROPYRIMIDINASE-RELATED PROTEIN 2 (PTHR11647:SF56)	hydrolase
			DPYSL2
			ortholog
180	PIG|Ensembl=ENSSSCG00000010261|UniProtKB=A0A5G2QKC9	PPA1	Inorganic diphosphatase	INORGANIC PYROPHOSPHATASE (PTHR10286:SF47)	pyrophosphatase
			PPA1
			ortholog
181	PIG|Ensembl=ENSSSCG00000000171|UniProtKB=F1SPP8	CKAP4	Uncharacterized protein	CYTOSKELETON-ASSOCIATED PROTEIN 4 (PTHR45161:SF1)	-
			CKAP4
			ortholog
182	PIG|Gene=RNASE6|UniProtKB=P81649	RNASE6	Ribonuclease K3	RIBONUCLEASE K6 (PTHR11437:SF4)	-
			RNASE6
			ortholog
183	PIG|Ensembl=ENSSSCG00000008488|UniProtKB=I3L8C4	RMDN2	Uncharacterized protein	REGULATOR OF MICROTUBULE DYNAMICS PROTEIN 2 (PTHR16056:SF15)	-
			RMDN2
			ortholog
184	PIG|Ensembl=ENSSSCG00000012623|UniProtKB=F2Z565	SLC25A5	ADP/ATP translocase 2	ADP/ATP TRANSLOCASE 2 (PTHR45635:SF3)	transfer/carrier protein
			SLC25A5
			ortholog
185	PIG|Ensembl=ENSSSCG00000000259|UniProtKB=A0A287BFF5	CSAD	Uncharacterized protein	CYSTEINE SULFINIC ACID DECARBOXYLASE (PTHR45677:SF7)	decarboxylase
			CSAD
			ortholog
186	PIG|Ensembl=ENSSSCG00000015106|UniProtKB=A0A286ZZF0	HYOU1	Uncharacterized protein	HYPOXIA UP-REGULATED PROTEIN 1 (PTHR45639:SF3)	-
			HYOU1
			ortholog
187	PIG|Ensembl=ENSSSCG00000017000|UniProtKB=F1RRY0	RANBP17	Importin N-terminal domain-containing protein	RAN-BINDING PROTEIN 17 (PTHR12596:SF8)	transporter
			RANBP17
			ortholog
188	PIG|Ensembl=ENSSSCG00000016100|UniProtKB=F1SI50	NDUFB3	Complex I-B12	NADH DEHYDROGENASE [UBIQUINONE] 1 BETA SUBCOMPLEX SUBUNIT 3 (PTHR15082:SF2)	oxidoreductase
			NDUFB3
			ortholog
189	PIG|Ensembl=ENSSSCG00000007076|UniProtKB=A0A5G2QKW6	NDUFAF5	Methyltransf_11 domain-containing protein	ARGININE-HYDROXYLASE NDUFAF5, MITOCHONDRIAL (PTHR13090:SF1)	-
			NDUFAF5
			ortholog
190	PIG|Gene=UCHL1|UniProtKB=Q6SEG5	UCHL1	Ubiquitin carboxyl-terminal hydrolase isozyme L1	UBIQUITIN CARBOXYL-TERMINAL HYDROLASE ISOZYME L1 (PTHR10589:SF19)	cysteine protease
			UCHL1
			ortholog
191	PIG|Ensembl=ENSSSCG00000016272|UniProtKB=F1SMW9	PSMD1	26S proteasome non-ATPase regulatory subunit 1	26S PROTEASOME NON-ATPASE REGULATORY SUBUNIT 1 (PTHR10943:SF2)	protease
			PSMD1
			ortholog
192	PIG|Ensembl=ENSSSCG00000032929|UniProtKB=A0A286ZIE6	ENKUR	Enkurin domain-containing protein	ENKURIN (PTHR21490:SF0)	-
			ENKUR
			ortholog
193	PIG|Ensembl=ENSSSCG00000039094|UniProtKB=A0A287B9H1	PLEC	Uncharacterized protein	PLECTIN (PTHR23169:SF20)	intermediate filament binding protein
			PLEC
			ortholog
194	PIG|Gene=TKFC|UniProtKB=F1RKQ4	TKFC	Triokinase/FMN cyclase	TRIOKINASE/FMN CYCLASE (PTHR28629:SF4)	cyclase
			TKFC
			ortholog
195	PIG|Gene=GMPPA|UniProtKB=I3LUP1	GMPPA	Mannose-1-phosphate guanyltransferase alpha	MANNOSE-1-PHOSPHATE GUANYLTRANSFERASE ALPHA (PTHR22572:SF104)	transferase
			GMPPA
			ortholog
196	PIG|Gene=EEF1G|UniProtKB=Q29387	EEF1G	Elongation factor 1-gamma	ELONGATION FACTOR 1-GAMMA (PTHR43986:SF1)	-
			EEF1G
			ortholog
197	PIG|Ensembl=ENSSSCG00030028801|UniProtKB=P10173	FH	Fumarate hydratase, mitochondrial	FUMARATE HYDRATASE, MITOCHONDRIAL (PTHR11444:SF1)	lyase
			FH
			ortholog
198	PIG|Ensembl=ENSSSCG00000027128|UniProtKB=I3L7T4	LONP1	Lon protease homolog, mitochondrial	LON PROTEASE HOMOLOG, MITOCHONDRIAL (PTHR43718:SF2)	serine protease
			LONP1
			ortholog
199	PIG|Ensembl=ENSSSCG00000016663|UniProtKB=F1SIK7	DPY19L2	Uncharacterized protein	C-MANNOSYLTRANSFERASE DPY19L2-RELATED (PTHR31488:SF6)	-
			DPY19L2
			ortholog
200	PIG|Ensembl=ENSSSCG00000033107|UniProtKB=A0A5G2RBX0	DYNLT1	Uncharacterized protein	SUBFAMILY NOT NAMED (PTHR21255:SF57)	microtubule or microtubule-binding cytoskeletal protein
			DYNLT1
			ortholog
201	PIG|Ensembl=ENSSSCG00000039882|UniProtKB=A0A287A6X5	HTRA2	PDZ domain-containing protein	SERINE PROTEASE HTRA2, MITOCHONDRIAL (PTHR22939:SF127)	serine protease
			HTRA2
			ortholog
202	PIG|Ensembl=ENSSSCG00000039654|UniProtKB=A0A287ASH3	NIF3L1	NIF3-like protein 1	NIF3-LIKE PROTEIN 1 (PTHR13799:SF13)	-
			NIF3L1
			ortholog
203	PIG|Ensembl=ENSSSCG00000003142|UniProtKB=A0A287BMD8	IZUMO1	Izumo-Ig domain-containing protein	IZUMO SPERM-EGG FUSION PROTEIN 1 (PTHR35540:SF1)	-
			IZUMO1
			ortholog
204	PIG|Ensembl=ENSSSCG00000016616|UniProtKB=A0A480TAV6	FAM3C	Protein FAM3C	PROTEIN FAM3C (PTHR14592:SF10)	antimicrobial response protein
			FAM3C
			ortholog
205	PIG|Ensembl=ENSSSCG00000010447|UniProtKB=F6Q364	ACTA2	Uncharacterized protein	ACTIN, AORTIC SMOOTH MUSCLE (PTHR11937:SF445)	actin and actin related protein
			ACTA2
			ortholog
206	PIG|Ensembl=ENSSSCG00000003612|UniProtKB=F1SV90	EIF3I	Eukaryotic translation initiation factor 3 subunit I	EUKARYOTIC TRANSLATION INITIATION FACTOR 3 SUBUNIT I (PTHR19877:SF1)	translation initiation factor
			EIF3I
			ortholog
207	PIG|Ensembl=ENSSSCG00000031510|UniProtKB=A0A287AJ97	FNTA	Uncharacterized protein	PROTEIN O-MANNOSE KINASE (PTHR22618:SF2)	-
			FNTA
			ortholog
208	PIG|Ensembl=ENSSSCG00000020990|UniProtKB=I3LP90	DNAH12	Uncharacterized protein	DYNEIN HEAVY CHAIN 12, AXONEMAL (PTHR10676:SF255)	microtubule binding motor protein
			DNAH12
			ortholog
209	PIG|Ensembl=ENSSSCG00000027801|UniProtKB=I3L9F8	VTN	SMB domain-containing protein	VITRONECTIN (PTHR22917:SF3)	-
			VTN
			ortholog
210	PIG|Ensembl=ENSSSCG00000013281|UniProtKB=F1SHI1	EXT2	Uncharacterized protein	EXOSTOSIN-2-RELATED (PTHR11062:SF338)	glycosyltransferase
			EXT2
			ortholog
211	PIG|Ensembl=ENSSSCG00000008247|UniProtKB=F1SNZ7	SUCLG1	Succinate--CoA ligase [ADP/GDP-forming] subunit alpha, mitochondrial	SUCCINATE--COA LIGASE [ADP/GDP-FORMING] SUBUNIT ALPHA, MITOCHONDRIAL (PTHR11117:SF2)	ligase
			SUCLG1
			ortholog
212	PIG|Ensembl=ENSSSCG00000025942|UniProtKB=A0A287BB12	MCCC1	Uncharacterized protein	METHYLCROTONOYL-COA CARBOXYLASE SUBUNIT ALPHA, MITOCHONDRIAL-RELATED (PTHR18866:SF33)	ligase
			MCCC1
			ortholog
213	PIG|Ensembl=ENSSSCG00000011382|UniProtKB=A0A287AQJ4	USP4	Ubiquitinyl hydrolase 1	UBIQUITIN CARBOXYL-TERMINAL HYDROLASE 4 (PTHR21646:SF45)	cysteine protease
			USP4
			ortholog
214	PIG|Ensembl=ENSSSCG00000003064|UniProtKB=F1RMV5	ETHE1	Lactamase_B domain-containing protein	PERSULFIDE DIOXYGENASE ETHE1, MITOCHONDRIAL (PTHR43084:SF1)	oxygenase
			ETHE1
			ortholog
215	PIG|Ensembl=ENSSSCG00000037757|UniProtKB=A0A287BR64	C4orf45	Chromosome 4 open reading frame 45	GENE, 17359-RELATED (PTHR34833:SF1)	-
			C4orf45
			ortholog
216	PIG|Ensembl=ENSSSCG00000023801|UniProtKB=A0A287AQ33	LANCL2	Uncharacterized protein	LANC-LIKE PROTEIN 2 (PTHR12736:SF11)	-
			LANCL2
			ortholog
217	PIG|Gene=MYO6|UniProtKB=Q29122	MYO6	Unconventional myosin-VI	UNCONVENTIONAL MYOSIN-VI (PTHR13140:SF745)	actin binding motor protein
			MYO6
			ortholog
218	PIG|Ensembl=ENSSSCG00000023380|UniProtKB=I3LR64	ISCU	NifU_N domain-containing protein	IRON-SULFUR CLUSTER ASSEMBLY ENZYME ISCU, MITOCHONDRIAL (PTHR10093:SF26)	chaperone
			ISCU
			ortholog
219	PIG|Ensembl=ENSSSCG00000034487|UniProtKB=A0A5G2R381	NDUFB11	Complex I-ESSS	NADH DEHYDROGENASE [UBIQUINONE] 1 BETA SUBCOMPLEX SUBUNIT 11, MITOCHONDRIAL (PTHR13327:SF0)	oxidoreductase
			NDUFB11
			ortholog
220	PIG|Ensembl=ENSSSCG00070015771|UniProtKB=P62936	PPIA	Peptidyl-prolyl cis-trans isomerase A	PEPTIDYL-PROLYL CIS-TRANS ISOMERASE A (PTHR11071:SF490)	chaperone
			PPIA
			ortholog
221	PIG|Ensembl=ENSSSCG00000004009|UniProtKB=A0A5G2QB29	TCTE3	Uncharacterized protein	TCTEX1 DOMAIN-CONTAINING PROTEIN 3 (PTHR21255:SF27)	microtubule or microtubule-binding cytoskeletal protein
			TCTE3
			ortholog
222	PIG|Ensembl=ENSSSCG00000025525|UniProtKB=A0A287ANM8	GATD3A	Uncharacterized protein	GLUTAMINE AMIDOTRANSFERASE-LIKE CLASS 1 DOMAIN-CONTAINING PROTEIN 3A, MITOCHONDRIAL-RELATED (PTHR10224:SF9)	-
			GATD3A
			ortholog
223	PIG|Ensembl=ENSSSCG00000007125|UniProtKB=A0A5G2QWS2	LOC100516119	Cystatin domain-containing protein	CYSTATIN-13 (PTHR47010:SF2)	-
			LOC100516119
			ortholog
224	PIG|Ensembl=ENSSSCG00000010315|UniProtKB=A0A5G2R0F5	ADK	Adenosine kinase	ADENOSINE KINASE (PTHR45769:SF3)	-
			ADK
			ortholog
225	PIG|Ensembl=ENSSSCG00000021620|UniProtKB=I3LNG8	STIP1	Uncharacterized protein	STRESS-INDUCED-PHOSPHOPROTEIN 1 (PTHR22904:SF523)	-
			STIP1
			ortholog
226	PIG|Ensembl=ENSSSCG00000001739|UniProtKB=F1RPZ4	CRISP1	ShKT domain-containing protein	CYSTEINE-RICH SECRETORY PROTEIN 1 (PTHR10334:SF213)	defense/immunity protein
			CRISP1
			ortholog
227	PIG|Ensembl=ENSSSCG00000028373|UniProtKB=I3LCN1	ENO2	2-phospho-D-glycerate hydro-lyase	GAMMA-ENOLASE (PTHR11902:SF10)	lyase
			ENO2
			ortholog
228	PIG|Ensembl=ENSSSCG00000004899|UniProtKB=A0A287AJI7	RELCH	LisH domain-containing protein	RAB11-BINDING PROTEIN RELCH (PTHR32059:SF0)	-
			RELCH
			ortholog
229	PIG|Ensembl=ENSSSCG00000038308|UniProtKB=F1RHM8	RANBP1	RanBD1 domain-containing protein	RAN-SPECIFIC GTPASE-ACTIVATING PROTEIN (PTHR23138:SF94)	scaffold/adaptor protein
			RANBP1
			ortholog
230	PIG|Ensembl=ENSSSCG00000016428|UniProtKB=F1SSP4	CCT8L2	Uncharacterized protein	T-COMPLEX PROTEIN 1 SUBUNIT THETA-LIKE 1-RELATED (PTHR11353:SF100)	chaperonin
			CCT8L2
			ortholog
231	PIG|Ensembl=ENSSSCG00000015784|UniProtKB=A0A287AIP7	ACSL1	AMP-binding domain-containing protein	LONG-CHAIN-FATTY-ACID--COA LIGASE 1 (PTHR43272:SF28)	ligase
			ACSL1
			ortholog
232	PIG|Ensembl=ENSSSCG00000035615|UniProtKB=A0A5G2QCY7	GSTK1	DSBA domain-containing protein	GLUTATHIONE S-TRANSFERASE KAPPA 1 (PTHR42943:SF2)	transferase
			GSTK1
			ortholog
233	PIG|Ensembl=ENSSSCG00000034450|UniProtKB=A0A287AL53	ABHD10	Hydrolase_4 domain-containing protein	MYCOPHENOLIC ACID ACYL-GLUCURONIDE ESTERASE, MITOCHONDRIAL (PTHR16138:SF7)	esterase
			ABHD10
			ortholog
234	PIG|Gene=AMY2|UniProtKB=P00690	AMY2	Pancreatic alpha-amylase	ALPHA-AMYLASE (PTHR43447:SF7)	amylase
			AMY2
			ortholog
235	PIG|Ensembl=ENSSSCG00000006394|UniProtKB=A0A287B4I1	CFAP45	Uncharacterized protein	CILIA- AND FLAGELLA-ASSOCIATED PROTEIN 45 (PTHR15504:SF0)	-
			CFAP45
			ortholog
236	PIG|Ensembl=ENSSSCG00000000764|UniProtKB=F1SHR6	HDHD5	Uncharacterized protein	HALOACID DEHALOGENASE-LIKE HYDROLASE DOMAIN-CONTAINING 5 (PTHR14269:SF17)	transferase
			HDHD5
			ortholog
237	PIG|Ensembl=ENSSSCG00000013094|UniProtKB=F1RIE2	DDB1	DNA damage-binding protein 1	DNA DAMAGE-BINDING PROTEIN 1 (PTHR10644:SF3)	RNA processing factor
			DDB1
			ortholog
238	PIG|Ensembl=ENSSSCG00000002620|UniProtKB=A0A287API1	EFHC1	Uncharacterized protein	EF-HAND DOMAIN-CONTAINING PROTEIN 1 (PTHR12086:SF9)	calmodulin-related
			EFHC1
			ortholog
239	PIG|Ensembl=ENSSSCG00000030255|UniProtKB=A0A287B9M9	EIF4G1	MI domain-containing protein	EUKARYOTIC TRANSLATION INITIATION FACTOR 4 GAMMA 1 (PTHR23253:SF10)	translation initiation factor
			EIF4G1
			ortholog
240	PIG|Ensembl=ENSSSCG00000012285|UniProtKB=D5K891	SPACA5	Sperm acrosome associated 5	SPERM ACROSOME-ASSOCIATED PROTEIN 5 (PTHR11407:SF31)	-
			SPACA5
			ortholog
241	PIG|Ensembl=ENSSSCG00000011356|UniProtKB=A0A287AJH5	UQCRC1	Uncharacterized protein	CYTOCHROME B-C1 COMPLEX SUBUNIT 1, MITOCHONDRIAL (PTHR11851:SF116)	metalloprotease
			UQCRC1
			ortholog
242	PIG|Ensembl=ENSSSCG00000017895|UniProtKB=A0A287A3T3	RABEP1	Uncharacterized protein	RAB GTPASE-BINDING EFFECTOR PROTEIN 1 (PTHR31179:SF5)	-
			RABEP1
			ortholog
243	PIG|Ensembl=ENSSSCG00000000496|UniProtKB=F6Q936	CCT2	CCT-beta	T-COMPLEX PROTEIN 1 SUBUNIT BETA (PTHR11353:SF23)	chaperonin
			CCT2
			ortholog
244	PIG|Ensembl=ENSSSCG00000016923|UniProtKB=A0A287A4R1	ACTBL2	Uncharacterized protein	BETA-ACTIN-LIKE PROTEIN 2 (PTHR11937:SF168)	actin and actin related protein
			ACTBL2
			ortholog
245	PIG|Ensembl=ENSSSCG00000015453|UniProtKB=F1SAD9	PDIA4	Protein disulfide-isomerase	PROTEIN DISULFIDE-ISOMERASE A4 (PTHR18929:SF210)	chaperone
			PDIA4
			ortholog
246	PIG|Ensembl=ENSSSCG00000040973|UniProtKB=A0A286ZP34	HYDIN	ASH domain-containing protein	HYDROCEPHALUS-INDUCING PROTEIN HOMOLOG (PTHR23053:SF0)	-
			HYDIN
			ortholog
247	PIG|Ensembl=ENSSSCG00000007063|UniProtKB=F1SBK5	ANKEF1	ANK_REP_REGION domain-containing protein	ANKYRIN REPEAT AND EF-HAND DOMAIN-CONTAINING PROTEIN 1 (PTHR24127:SF1)	-
			ANKEF1
			ortholog
248	PIG|Ensembl=ENSSSCG00000005671|UniProtKB=A0A287A2X3	CRAT	Carn_acyltransf domain-containing protein	CARNITINE O-ACETYLTRANSFERASE (PTHR22589:SF50)	acyltransferase
			CRAT
			ortholog
249	PIG|Ensembl=ENSSSCG00000012560|UniProtKB=F2Z572	PRPS1	Ribose-phosphate diphosphokinase	RIBOSE-PHOSPHATE PYROPHOSPHOKINASE 1 (PTHR10210:SF60)	nucleotide kinase
			PRPS1
			ortholog
250	PIG|Gene=TFAM|UniProtKB=Q5D144	TFAM	Transcription factor A, mitochondrial	TRANSCRIPTION FACTOR A, MITOCHONDRIAL (PTHR48112:SF1)	-
			TFAM
			ortholog
251	PIG|Ensembl=ENSSSCG00000006592|UniProtKB=F1SFU5	S100A7	EF-hand domain-containing protein	PROTEIN S100-A7A (PTHR11639:SF67)	calmodulin-related
			S100A7
			ortholog
252	PIG|Gene=PFKM|UniProtKB=Q2HYU2	PFKM	ATP-dependent 6-phosphofructokinase, muscle type	ATP-DEPENDENT 6-PHOSPHOFRUCTOKINASE, MUSCLE TYPE (PTHR13697:SF13)	carbohydrate kinase
			PFKM
			ortholog
253	PIG|Ensembl=ENSSSCG00000023540|UniProtKB=I3LE65	ATP6V1FNB	Uncharacterized protein	PROTEIN ATP6V1FNB (PTHR35826:SF2)	-
			ATP6V1FNB
			ortholog
254	PIG|Ensembl=ENSSSCG00000017794|UniProtKB=A0A287B7D9	EFCAB5	EF-hand domain-containing protein	EF-HAND CALCIUM-BINDING DOMAIN-CONTAINING PROTEIN 5 (PTHR46788:SF1)	calmodulin-related
			EFCAB5
			ortholog
255	PIG|Ensembl=ENSSSCG00000037854|UniProtKB=A0A286ZTS1	L3HYPDH	Trans-3-hydroxy-L-proline dehydratase	TRANS-3-HYDROXY-L-PROLINE DEHYDRATASE (PTHR33442:SF1)	dehydratase
			L3HYPDH
			ortholog
256	PIG|Ensembl=ENSSSCG00000032472|UniProtKB=F1RFX9	SLC25A11	Uncharacterized protein	MITOCHONDRIAL 2-OXOGLUTARATE/MALATE CARRIER PROTEIN (PTHR45618:SF38)	secondary carrier transporter
			SLC25A11
			ortholog
257	PIG|Ensembl=ENSSSCG00000011214|UniProtKB=F1RS44	NGLY1	N-glycanase 1	PEPTIDE-N(4)-(N-ACETYL-BETA-GLUCOSAMINYL)ASPARAGINE AMIDASE (PTHR12143:SF19)	hydrolase
			NGLY1
			ortholog
258	PIG|Ensembl=ENSSSCG00000029447|UniProtKB=I3LFS9	IQCF5	Uncharacterized protein	IQ DOMAIN-CONTAINING PROTEIN F5 (PTHR21633:SF24)	-
			IQCF5
			ortholog
259	PIG|Ensembl=ENSSSCG00000002825|UniProtKB=F1RF16	CES1	Carboxylic ester hydrolase	LIVER CARBOXYLESTERASE 1-RELATED (PTHR11559:SF179)	esterase
			CES1
			ortholog
260	PIG|Ensembl=ENSSSCG00000027362|UniProtKB=I3L6V0	LEXM	Uncharacterized protein	LYMPHOCYTE EXPANSION MOLECULE (PTHR34914:SF1)	-
			LEXM
			ortholog
261	PIG|Ensembl=ENSSSCG00000016836|UniProtKB=A0A287BBX3	NADK2	NAD kinase 2, mitochondrial	NAD KINASE 2, MITOCHONDRIAL (PTHR13158:SF5)	-
			NADK2
			ortholog
262	PIG|Ensembl=ENSSSCG00000017316|UniProtKB=A0A287AYL9	NSF	Vesicle-fusing ATPase	VESICLE-FUSING ATPASE (PTHR23078:SF3)	membrane traffic protein
			NSF
			ortholog
263	PIG|Ensembl=ENSSSCG00000003711|UniProtKB=A0A5G2R5J1	CABYR	RIIa domain-containing protein	CALCIUM-BINDING TYROSINE PHOSPHORYLATION-REGULATED PROTEIN (PTHR15494:SF0)	-
			CABYR
			ortholog
264	PIG|Ensembl=ENSSSCG00000008433|UniProtKB=A0A5G2QEH3	STPG4	Uncharacterized protein	PROTEIN STPG4 (PTHR35678:SF1)	-
			STPG4
			ortholog
265	PIG|Ensembl=ENSSSCG00000032067|UniProtKB=A0A5G2QNB5	AK2	Adenylate kinase 2, mitochondrial	ADENYLATE KINASE 2, MITOCHONDRIAL (PTHR23359:SF234)	nucleotide kinase
			AK2
			ortholog
266	PIG|Ensembl=ENSSSCG00000040854|UniProtKB=A0A5G2RAT5	BOLA3	Uncharacterized protein	BOLA-LIKE PROTEIN 3 (PTHR46188:SF1)	-
			BOLA3
			ortholog
267	PIG|Gene=RAB1A|UniProtKB=Q52NJ2	RAB1A	Ras-related protein Rab-1A	RAS-RELATED PROTEIN RAB-1A (PTHR24073:SF963)	-
			RAB1A
			ortholog
268	PIG|Ensembl=ENSSSCG00000014337|UniProtKB=F2Z505	ETF1	Eukaryotic peptide chain release factor subunit 1	EUKARYOTIC PEPTIDE CHAIN RELEASE FACTOR SUBUNIT 1 (PTHR10113:SF10)	translation release factor
			ETF1
			ortholog
269	PIG|Ensembl=ENSSSCG00000003660|UniProtKB=A0A287BQ02	PABPC4	Polyadenylate-binding protein	POLYADENYLATE-BINDING PROTEIN 4 (PTHR24012:SF365)	-
			PABPC4
			ortholog
270	PIG|Ensembl=ENSSSCG00000031938|UniProtKB=A0A287AE63	NEDD8	NEDD8	NEDD8 (PTHR10666:SF173)	-
			NEDD8
			ortholog
271	PIG|Ensembl=ENSSSCG00000016266|UniProtKB=F1SMX5	CAB39	Calcium-binding protein 39	CALCIUM-BINDING PROTEIN 39 (PTHR10182:SF11)	-
			CAB39
			ortholog
272	PIG|Gene=CSNK1A1|UniProtKB=O19175	CSNK1A1	Casein kinase I isoform alpha	CASEIN KINASE I ISOFORM ALPHA (PTHR11909:SF20)	non-receptor serine/threonine protein kinase
			CSNK1A1
			ortholog
273	PIG|Ensembl=ENSSSCG00000003485|UniProtKB=A0A287ANK4	RCC2	Uncharacterized protein	PROTEIN RCC2 (PTHR46207:SF1)	-
			RCC2
			ortholog
274	PIG|Ensembl=ENSSSCG00000014292|UniProtKB=A0A287B6J6	HSPA4	Heat shock 70 kDa protein 4	HEAT SHOCK 70 KDA PROTEIN 4 (PTHR45639:SF6)	-
			HSPA4
			ortholog
275	PIG|Ensembl=ENSSSCG00000020984|UniProtKB=I3LN84	LXN	Latexin	LATEXIN (PTHR28591:SF1)	protease inhibitor
			LXN
			ortholog
276	PIG|Ensembl=ENSSSCG00000012042|UniProtKB=A0A2C9F3A3	ATP5PO	ATP synthase peripheral stalk subunit OSCP	ATP SYNTHASE SUBUNIT O, MITOCHONDRIAL (PTHR11910:SF1)	ATP synthase
			ATP5PO
			ortholog
277	PIG|Ensembl=ENSSSCG00000024144|UniProtKB=A0A5G2R526	NDUFS7	Uncharacterized protein	NADH DEHYDROGENASE [UBIQUINONE] IRON-SULFUR PROTEIN 7, MITOCHONDRIAL (PTHR11995:SF14)	dehydrogenase
			NDUFS7
			ortholog
278	PIG|Ensembl=ENSSSCG00000033268|UniProtKB=A0A287B5F7	CABCOCO1	Ciliary-associated calcium-binding coiled-coil protein 1 isoform X1	CILIARY-ASSOCIATED CALCIUM-BINDING COILED-COIL PROTEIN 1 (PTHR28457:SF3)	-
			CABCOCO1
			ortholog
279	PIG|Ensembl=ENSSSCG00000015293|UniProtKB=A0A5G2RGB4	LOC100736569	Membrane cofactor protein	MEMBRANE COFACTOR PROTEIN (PTHR19325:SF468)	-
			LOC100736569
			ortholog
280	PIG|Ensembl=ENSSSCG00000011080|UniProtKB=A0A5G2RMX4	SPAG6	Uncharacterized protein	SPERM-ASSOCIATED ANTIGEN 6 (PTHR23314:SF0)	microtubule or microtubule-binding cytoskeletal protein
			SPAG6
			ortholog
281	PIG|Gene=MT-CO2|UniProtKB=P50667	COII	Cytochrome c oxidase subunit 2	CYTOCHROME C OXIDASE SUBUNIT 2 (PTHR22888:SF9)	oxidoreductase
		COX2	MT-CO2
			ortholog
282	PIG|Ensembl=ENSSSCG00000028431|UniProtKB=I3LEF8	HSD17B4	Peroxisomal multifunctional enzyme type 2 isoform 2	SCP2 DOMAIN-CONTAINING PROTEIN (PTHR45024:SF2)	dehydrogenase
			HSD17B4
			ortholog
283	PIG|Ensembl=ENSSSCG00000002809|UniProtKB=F1RFS5	Tepp	Uncharacterized protein	TESTIS, PROSTATE AND PLACENTA-EXPRESSED PROTEIN (PTHR35348:SF1)	-
			TEPP
			ortholog
284	PIG|Ensembl=ENSSSCG00000031450|UniProtKB=D2D0E6	MLYCD	Malonyl-CoA decarboxylase	MALONYL-COA DECARBOXYLASE, MITOCHONDRIAL (PTHR28641:SF1)	-
			MLYCD
			ortholog
285	PIG|Ensembl=ENSSSCG00000025842|UniProtKB=F1STB2	SPAG8	Uncharacterized protein	SPERM-ASSOCIATED ANTIGEN 8 (PTHR15510:SF5)	-
			SPAG8
			ortholog
286	PIG|Ensembl=ENSSSCG00000017489|UniProtKB=F1RXA7	PSMD3	PCI domain-containing protein	26S PROTEASOME NON-ATPASE REGULATORY SUBUNIT 3 (PTHR10758:SF2)	protease
			PSMD3
			ortholog
287	PIG|Ensembl=ENSSSCG00000008239|UniProtKB=A0A287B8B6	CAPG	Uncharacterized protein	MACROPHAGE-CAPPING PROTEIN (PTHR11977:SF127)	non-motor actin binding protein
			CAPG
			ortholog
288	PIG|Ensembl=ENSSSCG00000007383|UniProtKB=A0A287BPA2	TOMM34	Mitochondrial import receptor subunit TOM34	MITOCHONDRIAL IMPORT RECEPTOR SUBUNIT TOM34 (PTHR45984:SF2)	-
			TOMM34
			ortholog
289	PIG|Ensembl=ENSSSCG00000005955|UniProtKB=A0A287AYC0	EFR3A	Uncharacterized protein	PROTEIN EFR3 HOMOLOG A (PTHR12444:SF1)	-
			EFR3A
			ortholog
290	PIG|Ensembl=ENSSSCG00000016376|UniProtKB=F1SI09	PPP1R7	Uncharacterized protein	LRRCAP DOMAIN-CONTAINING PROTEIN (PTHR15454:SF58)	scaffold/adaptor protein
			PPP1R7
			ortholog
291	PIG|Gene=C3|UniProtKB=P01025	C3	Complement C3	COMPLEMENT C3 (PTHR11412:SF81)	protease inhibitor
			C3
			ortholog
292	PIG|Ensembl=ENSSSCG00000022055|UniProtKB=A0A287BCV9	GLIPR1L1	SCP domain-containing protein	GLIPR1-LIKE PROTEIN 1 (PTHR10334:SF220)	defense/immunity protein
			GLIPR1L1
			ortholog
293	PIG|Ensembl=ENSSSCG00000010823|UniProtKB=A0A480QG80	IARS2	Isoleucyl-tRNA synthetase	ISOLEUCINE--TRNA LIGASE, MITOCHONDRIAL (PTHR42765:SF1)	aminoacyl-tRNA synthetase
			IARS2
			ortholog
294	PIG|Ensembl=ENSSSCG00000016216|UniProtKB=A0A5G2R655	TUBA4A	Uncharacterized protein	TUBULIN ALPHA-4A CHAIN (PTHR11588:SF53)	tubulin
			TUBA4A
			ortholog
295	PIG|Ensembl=ENSSSCG00000013081|UniProtKB=F1RKR0	PPP1R32	Uncharacterized protein	PROTEIN PHOSPHATASE 1 REGULATORY SUBUNIT 32 (PTHR34349:SF1)	phosphatase modulator
			PPP1R32
			ortholog
296	PIG|Ensembl=ENSSSCG00000006995|UniProtKB=F1SES5	ASAH1	Uncharacterized protein	ACID CERAMIDASE (PTHR28583:SF1)	cysteine protease
			ASAH1
			ortholog
297	PIG|Ensembl=ENSSSCG00000028949|UniProtKB=A0A480QBL1	NUP35	Nucleoporin NUP53	NUCLEOPORIN NUP35 (PTHR21527:SF6)	-
			NUP35
			ortholog
298	PIG|Ensembl=ENSSSCG00000039779|UniProtKB=A0A286ZQZ7	CHGB	Secretogranin-1	SECRETOGRANIN-1 (PTHR10583:SF4)	-
			CHGB
			ortholog
299	PIG|Ensembl=ENSSSCG00000028346|UniProtKB=A0A287A9I6	SAMM50	POTRA domain-containing protein	SORTING AND ASSEMBLY MACHINERY COMPONENT 50 HOMOLOG (PTHR12815:SF18)	-
			SAMM50
			ortholog
300	PIG|Ensembl=ENSSSCG00000008293|UniProtKB=F1SLG6	DGUOK	dNK domain-containing protein	DEOXYGUANOSINE KINASE, MITOCHONDRIAL (PTHR10513:SF8)	nucleotide kinase
			DGUOK
			ortholog
301	PIG|Ensembl=ENSSSCG00000005976|UniProtKB=K7GSE5	NDUFB9	Complex I-B22	NADH DEHYDROGENASE [UBIQUINONE] 1 BETA SUBCOMPLEX SUBUNIT 9 (PTHR12868:SF0)	oxidoreductase
			NDUFB9
			ortholog
302	PIG|Ensembl=ENSSSCG00000000679|UniProtKB=F1SLV1	LRRC23	Leucine-rich repeat-containing protein 23 isoform a	LEUCINE RICH REPEAT CONTAINING 23, ISOFORM CRA_A (PTHR18849:SF3)	-
			LRRC23
			ortholog
303	PIG|Gene=ATP6V1A|UniProtKB=Q29048	ATP6V1A	V-type proton ATPase catalytic subunit A	V-TYPE PROTON ATPASE CATALYTIC SUBUNIT A (PTHR43607:SF1)	ATP synthase
			ATP6V1A
			ortholog
304	PIG|Ensembl=ENSSSCG00000026701|UniProtKB=A0A5G2RD56	PHOSPHO1	Uncharacterized protein	PHOSPHOETHANOLAMINE/PHOSPHOCHOLINE PHOSPHATASE (PTHR20889:SF2)	phosphatase
			PHOSPHO1
			ortholog
305	PIG|Ensembl=ENSSSCG00015004194|UniProtKB=Q9MYT8	ATP5ME	ATP synthase subunit e, mitochondrial	ATP SYNTHASE SUBUNIT E, MITOCHONDRIAL (PTHR12427:SF1)	ATP synthase
			ATP5ME
			ortholog
306	PIG|Ensembl=ENSSSCG00000010065|UniProtKB=F1RL35	GSTT4	Glutathione transferase	GLUTATHIONE S-TRANSFERASE THETA-4-RELATED (PTHR43917:SF13)	-
			GSTT4
			ortholog
307	PIG|Ensembl=ENSSSCG00000008924|UniProtKB=A0A287BRW8	UBA6	Gonadotropin-releasing hormone receptor	UBIQUITIN-LIKE MODIFIER-ACTIVATING ENZYME 6 (PTHR10953:SF186)	ubiquitin-protein ligase
			UBA6
			ortholog
308	PIG|Ensembl=ENSSSCG00000034386|UniProtKB=P11607	ATP2A2	Sarcoplasmic/endoplasmic reticulum calcium ATPase 2	SARCOPLASMIC/ENDOPLASMIC RETICULUM CALCIUM ATPASE 2 (PTHR42861:SF18)	primary active transporter
			ATP2A2
			ortholog
309	PIG|Ensembl=ENSSSCG00000009565|UniProtKB=A0A287AYJ5	GAS6	Uncharacterized protein	GROWTH ARREST-SPECIFIC PROTEIN 6 (PTHR24035:SF104)	extracellular matrix protein
			GAS6
			ortholog
310	PIG|Gene=LGALS1|UniProtKB=Q49I35	LGALS1	Galectin-1	GALECTIN-1 (PTHR11346:SF97)	extracellular matrix protein
			LGALS1
			ortholog
311	PIG|Ensembl=ENSSSCG00000003776|UniProtKB=A0A5G2R006	ACADM	Medium-chain specific acyl-CoA dehydrogenase, mitochondrial	MEDIUM-CHAIN SPECIFIC ACYL-COA DEHYDROGENASE, MITOCHONDRIAL (PTHR48083:SF2)	dehydrogenase
			ACADM
			ortholog
312	PIG|Ensembl=ENSSSCG00000039034|UniProtKB=A0A287BF02	DNALI1	Uncharacterized protein	AXONEMAL DYNEIN LIGHT INTERMEDIATE POLYPEPTIDE 1 (PTHR13183:SF0)	microtubule or microtubule-binding cytoskeletal protein
			DNALI1
			ortholog
313	PIG|Ensembl=ENSSSCG00000039782|UniProtKB=A0A286ZSD7	STOML2	PHB domain-containing protein	STOMATIN-LIKE PROTEIN 2, MITOCHONDRIAL (PTHR43327:SF10)	transporter
			STOML2
			ortholog
314	PIG|Ensembl=ENSSSCG00000001701|UniProtKB=A0A286ZKC5	HSP90AB1	HATPase_c domain-containing protein	HEAT SHOCK PROTEIN HSP 90-BETA (PTHR11528:SF79)	Hsp90 family chaperone
			HSP90AB1
			ortholog
315	PIG|Ensembl=ENSSSCG00000008607|UniProtKB=F1SCU0	LOC100516797	Uncharacterized protein	CYTOSOLIC 5'-NUCLEOTIDASE 1B (PTHR31367:SF0)	-
			LOC100516797
			ortholog
316	PIG|Ensembl=ENSSSCG00000005439|UniProtKB=F1SP29	ACTL7A	Actin-like protein 7A	ACTIN-LIKE PROTEIN 7A (PTHR11937:SF167)	actin and actin related protein
			ACTL7A
			ortholog
317	PIG|Ensembl=ENSSSCG00000009684|UniProtKB=F1RJP5	PRSS55	Peptidase S1 domain-containing protein	MITOCHONDRIAL PEPTIDE METHIONINE SULFOXIDE REDUCTASE (PTHR42799:SF2)	reductase
			PRSS55
			ortholog
318	PIG|Ensembl=ENSSSCG00000036924|UniProtKB=A0A5G2QL81	PSMA4	Proteasome subunit alpha type	PROTEASOME SUBUNIT ALPHA TYPE-4 (PTHR11599:SF13)	protease
			PSMA4
			ortholog
319	PIG|Ensembl=ENSSSCG00000021173|UniProtKB=I3LPW1	BSPRY	B30.2/SPRY domain-containing protein	B BOX AND SPRY DOMAIN-CONTAINING PROTEIN (PTHR24103:SF568)	ubiquitin-protein ligase
			BSPRY
			ortholog
320	PIG|Ensembl=ENSSSCG00000017198|UniProtKB=A0A286ZSR3	ACOX1	Acyl-coenzyme A oxidase	PEROXISOMAL ACYL-COENZYME A OXIDASE 1 (PTHR10909:SF250)	oxidoreductase
			ACOX1
			ortholog
321	PIG|Ensembl=ENSSSCG00000031421|UniProtKB=A0A287ABY4	DYNLRB2	Dynein light chain roadblock	DYNEIN LIGHT CHAIN ROADBLOCK-TYPE 2 (PTHR10779:SF3)	microtubule or microtubule-binding cytoskeletal protein
			DYNLRB2
			ortholog
322	PIG|Ensembl=ENSSSCG00000025441|UniProtKB=D5K890	SPACA4	UPAR/Ly6 domain-containing protein	SPERM ACROSOME MEMBRANE-ASSOCIATED PROTEIN 4 (PTHR47613:SF1)	-
			SPACA4
			ortholog
323	PIG|Ensembl=ENSSSCG00000009932|UniProtKB=A0A5G2Q8H3	MMAB	Corrinoid adenosyltransferase	CORRINOID ADENOSYLTRANSFERASE (PTHR12213:SF0)	dehydrogenase
			MMAB
			ortholog
324	PIG|Ensembl=ENSSSCG00000013045|UniProtKB=C5H0C6	OTUB1	Ubiquitin thioesterase	UBIQUITIN THIOESTERASE OTUB1 (PTHR12931:SF19)	cysteine protease
			OTUB1
			ortholog
325	PIG|Gene=SORD|UniProtKB=Q29318	SORD	Sorbitol dehydrogenase	SORBITOL DEHYDROGENASE (PTHR43161:SF9)	dehydrogenase
			SORD
			ortholog
326	PIG|Ensembl=ENSSSCG00000030045|UniProtKB=A0A287A8X4	PRMT5	Protein arginine N-methyltransferase 5	PROTEIN ARGININE N-METHYLTRANSFERASE 5 (PTHR10738:SF0)	protein modifying enzyme
			PRMT5
			ortholog
327	PIG|Ensembl=ENSSSCG00000003728|UniProtKB=A0A287A791	TRAPPC8	Uncharacterized protein	TRAFFICKING PROTEIN PARTICLE COMPLEX SUBUNIT 8 (PTHR12975:SF6)	-
			TRAPPC8
			ortholog
328	PIG|Ensembl=ENSSSCG00000025616|UniProtKB=I3L5H4	SENP8	ULP_PROTEASE domain-containing protein	SENTRIN-SPECIFIC PROTEASE 8 (PTHR46468:SF1)	protease
			SENP8
			ortholog
329	PIG|Ensembl=ENSSSCG00000009978|UniProtKB=F1RFI2	AP1B1	AP complex subunit beta	AP-1 COMPLEX SUBUNIT BETA-1 (PTHR11134:SF31)	membrane traffic protein
			AP1B1
			ortholog
330	PIG|Ensembl=ENSSSCG00000022306|UniProtKB=I3LDE6	ROPN1L	Ropporin-1-like protein	ROPPORIN-1-LIKE PROTEIN (PTHR14952:SF14)	-
			ROPN1L
			ortholog
331	PIG|Ensembl=ENSSSCG00005033087|UniProtKB=A5D9M6	BAG6	Large proline-rich protein BAG6	LARGE PROLINE-RICH PROTEIN BAG6 (PTHR15204:SF0)	chaperone
			BAG6
			ortholog
332	PIG|Ensembl=ENSSSCG00000003867|UniProtKB=A0A481A893	TXNDC12	Thioredoxin domain-containing protein 12	THIOREDOXIN DOMAIN-CONTAINING PROTEIN 12 (PTHR15337:SF10)	reductase
			TXNDC12
			ortholog
333	PIG|Ensembl=ENSSSCG00000001550|UniProtKB=F1RYX9	ARMC12	Arm_2 domain-containing protein	ARMADILLO REPEAT-CONTAINING PROTEIN 12 (PTHR47144:SF1)	-
			ARMC12
			ortholog
334	PIG|Ensembl=ENSSSCG00000009172|UniProtKB=F1S100	PPP3CA	Serine/threonine-protein phosphatase	SERINE/THREONINE-PROTEIN PHOSPHATASE 2B CATALYTIC SUBUNIT ALPHA ISOFORM (PTHR45673:SF5)	protein phosphatase
			PPP3CA
			ortholog
335	PIG|Gene=HSP90B1|UniProtKB=Q29092	HSP90B1	Endoplasmin	ENDOPLASMIN (PTHR11528:SF97)	Hsp90 family chaperone
			HSP90B1
			ortholog
336	PIG|Ensembl=ENSSSCG00000017445|UniProtKB=A0A5G2RAS7	LOC100515166	IF rod domain-containing protein	KERATIN, TYPE I CYTOSKELETAL 13 (PTHR23239:SF121)	-
			LOC100515166
			ortholog
337	PIG|Gene=UBC|UniProtKB=A0A2C9F3G2	UBC	Polyubiquitin-C	POLYUBIQUITIN-C (PTHR10666:SF277)	-
			UBC
			ortholog
338	PIG|Ensembl=ENSSSCG00000017057|UniProtKB=F1RQD7	FAM71B	DUF3699 domain-containing protein	PROTEIN FAM71B (PTHR22574:SF2)	-
			FAM71B
			ortholog
339	PIG|Ensembl=ENSSSCG00000031077|UniProtKB=A0A287ATD3	KPNA4	Importin subunit alpha	IMPORTIN SUBUNIT ALPHA-3 (PTHR23316:SF7)	transporter
			KPNA4
			ortholog
340	PIG|Ensembl=ENSSSCG00000003052|UniProtKB=A0A287AE72	TEX101	Uncharacterized protein	TESTIS-EXPRESSED PROTEIN 101 (PTHR16529:SF3)	-
			TEX101
			ortholog
341	PIG|Ensembl=ENSSSCG00000022196|UniProtKB=I3LT97	CCT6B	Uncharacterized protein	T-COMPLEX PROTEIN 1 SUBUNIT ZETA-2 (PTHR11353:SF58)	chaperonin
			CCT6B
			ortholog
342	PIG|Ensembl=ENSSSCG00000014995|UniProtKB=F1SV49	DDI1	Ubiquitin-like domain-containing protein	PROTEIN DDI1 HOMOLOG 1 (PTHR12917:SF15)	aspartic protease
			DDI1
			ortholog
343	PIG|Ensembl=ENSSSCG00000008901|UniProtKB=A0A287AI68	PAICS	AIR carboxylase	MULTIFUNCTIONAL PROTEIN ADE2 (PTHR43599:SF3)	-
			PAICS
			ortholog
344	PIG|Ensembl=ENSSSCG00000005924|UniProtKB=A0A287BI00	MROH1	Uncharacterized protein	MAESTRO HEAT-LIKE REPEAT-CONTAINING PROTEIN FAMILY MEMBER 1 (PTHR23120:SF44)	-
			MROH1
			ortholog
345	PIG|Gene=QDPR|UniProtKB=Q8MJ30	QDPR	Dihydropteridine reductase	DIHYDROPTERIDINE REDUCTASE (PTHR15104:SF0)	reductase
			QDPR
			ortholog
346	PIG|Ensembl=ENSSSCG00000020758|UniProtKB=A0A286ZIQ2	NQO2	Flavodoxin_2 domain-containing protein	RIBOSYLDIHYDRONICOTINAMIDE DEHYDROGENASE [QUINONE] (PTHR10204:SF33)	oxidoreductase
			NQO2
			ortholog
347	PIG|Gene=RPN1|UniProtKB=Q9GMB0	RPN1	Dolichyl-diphosphooligosaccharide--protein glycosyltransferase subunit 1	DOLICHYL-DIPHOSPHOOLIGOSACCHARIDE--PROTEIN GLYCOSYLTRANSFERASE SUBUNIT 1 (PTHR21049:SF0)	glycosyltransferase
			RPN1
			ortholog
348	PIG|Ensembl=ENSSSCG00000024692|UniProtKB=A0A287BPI2	RRBP1	Rib_recp_KP_reg domain-containing protein	RIBOSOME-BINDING PROTEIN 1 (PTHR18939:SF6)	scaffold/adaptor protein
			RRBP1
			ortholog
349	PIG|Ensembl=ENSSSCG00000002379|UniProtKB=J9JIK5	ACYP1	Acylphosphatase	ACYLPHOSPHATASE-1 (PTHR10029:SF21)	phosphatase
			ACYP1
			ortholog
350	PIG|Ensembl=ENSSSCG00000024413|UniProtKB=A0A287BB72	PPP2R1A	Serine/threonine-protein phosphatase 2A 65 kDa regulatory subunit A alpha isoform	SERINE/THREONINE-PROTEIN PHOSPHATASE 2A 65 KDA REGULATORY SUBUNIT A ALPHA ISOFORM (PTHR10648:SF2)	phosphatase modulator
			PPP2R1A
			ortholog
351	PIG|Ensembl=ENSSSCG00000002366|UniProtKB=O97763	NPC2	NPC intracellular cholesterol transporter 2	NPC INTRACELLULAR CHOLESTEROL TRANSPORTER 2 (PTHR11306:SF30)	-
			NPC2
			ortholog
352	PIG|Ensembl=ENSSSCG00000003967|UniProtKB=F1SF92	ZMYND12	MYND-type domain-containing protein	ZINC FINGER MYND DOMAIN-CONTAINING PROTEIN 12 (PTHR46533:SF1)	-
			ZMYND12
			ortholog
353	PIG|Ensembl=ENSSSCG00000000590|UniProtKB=F1SQZ0	PLCZ1	Phosphoinositide phospholipase C	1-PHOSPHATIDYLINOSITOL 4,5-BISPHOSPHATE PHOSPHODIESTERASE ZETA-1 (PTHR10336:SF29)	phospholipase
			PLCZ1
			ortholog
354	PIG|Ensembl=ENSSSCG00000006821|UniProtKB=F1S605	GSTM3	Glutathione S-transferase	GLUTATHIONE S-TRANSFERASE MU 3 (PTHR11571:SF133)	transferase
			GSTM3
			ortholog
355	PIG|Ensembl=ENSSSCG00000026153|UniProtKB=I3LP02	ACAT1	Uncharacterized protein	ACETYL-COA ACETYLTRANSFERASE, MITOCHONDRIAL (PTHR18919:SF156)	acyltransferase
			ACAT1
			ortholog
356	PIG|Ensembl=ENSSSCG00000011510|UniProtKB=F1SFP6	TMF1	TMF_TATA_bd domain-containing protein	TATA ELEMENT MODULATORY FACTOR (PTHR46515:SF1)	-
			TMF1
			ortholog
357	PIG|Ensembl=ENSSSCG00000010470|UniProtKB=A0A287BBS8	IDE	Uncharacterized protein	INSULIN-DEGRADING ENZYME (PTHR43690:SF31)	metalloprotease
			IDE
			ortholog
358	PIG|Ensembl=ENSSSCG00000000849|UniProtKB=F1SRK6	HSP90B1	HATPase_c domain-containing protein	ENDOPLASMIN (PTHR11528:SF97)	Hsp90 family chaperone
			HSP90B1
			ortholog
359	PIG|Ensembl=ENSSSCG00000037455|UniProtKB=A0A287BJQ2	NDUFS8	Complex I-23kD	NADH DEHYDROGENASE [UBIQUINONE] IRON-SULFUR PROTEIN 8, MITOCHONDRIAL (PTHR10849:SF20)	oxidoreductase
			NDUFS8
			ortholog
360	PIG|Ensembl=ENSSSCG00000015535|UniProtKB=A0A5G2QXX3	QSOX1	Sulfhydryl oxidase	SULFHYDRYL OXIDASE 1 (PTHR22897:SF6)	oxidase
			QSOX1
			ortholog
361	PIG|Ensembl=ENSSSCG00000007009|UniProtKB=A0A5G2RH96	ADAM3A	Uncharacterized protein	A DISINTEGRIN AND METALLOPEPTIDASE DOMAIN 3 (PTHR11905:SF26)	metalloprotease
			ADAM3A
			ortholog
362	PIG|Ensembl=ENSSSCG00000012817|UniProtKB=Q864V5	FUNDC2	FUN14 domain-containing protein 2	FUN14 DOMAIN-CONTAINING PROTEIN 2 (PTHR21346:SF5)	-
			FUNDC2
			ortholog
363	PIG|Ensembl=ENSSSCG00000016213|UniProtKB=F1SR82	GLB1L	Glyco_hydro_35 domain-containing protein	BETA-GALACTOSIDASE-1-LIKE PROTEIN (PTHR23421:SF50)	galactosidase
			GLB1L
			ortholog
364	PIG|Gene=LAP3|UniProtKB=P28839	LAP3	Cytosol aminopeptidase	-	-
			LAP3
			ortholog
365	PIG|Ensembl=ENSSSCG00000037767|UniProtKB=A0A5G2QFS9	TSFM	Elongation factor Ts, mitochondrial	ELONGATION FACTOR TS, MITOCHONDRIAL (PTHR11741:SF0)	translation elongation factor
			TSFM
			ortholog
366	PIG|Gene=ANXA2|UniProtKB=P19620	ANXA2	Annexin A2	ANNEXIN A2-RELATED (PTHR10502:SF18)	calcium-binding protein
			ANXA2
			ortholog
367	PIG|Ensembl=ENSSSCG00000040541|UniProtKB=F1RXU3	FTHL17	Ferritin	FERRITIN HEAVY POLYPEPTIDE-LIKE 17-RELATED (PTHR11431:SF97)	storage protein
			FTHL17
			ortholog
368	PIG|Ensembl=ENSSSCG00025048049|UniProtKB=Q29214	RPLP0	60S acidic ribosomal protein P0	60S ACIDIC RIBOSOMAL PROTEIN P0 (PTHR45699:SF3)	ribosomal protein
			RPLP0
			ortholog
369	PIG|Ensembl=ENSSSCG00000017208|UniProtKB=A0A5G2RA89	SLC25A19	Uncharacterized protein	MITOCHONDRIAL THIAMINE PYROPHOSPHATE CARRIER (PTHR24089:SF59)	mitochondrial carrier protein
			SLC25A19
			ortholog
370	PIG|Ensembl=ENSSSCG00000003131|UniProtKB=F1RL96	SYNGR4	Synaptogyrin	SYNAPTOGYRIN-4 (PTHR10838:SF22)	membrane trafficking regulatory protein
			SYNGR4
			ortholog
371	PIG|Ensembl=ENSSSCG00000004890|UniProtKB=F1SMW7	SERPINB2	SERPIN domain-containing protein	PLASMINOGEN ACTIVATOR INHIBITOR 2 (PTHR11461:SF61)	protease inhibitor
			SERPINB2
			ortholog
372	PIG|Ensembl=ENSSSCG00000017437|UniProtKB=A0A5G2R1F9	KRT36	IF rod domain-containing protein	KERATIN, TYPE I CUTICULAR HA6 (PTHR23239:SF204)	-
			KRT36
			ortholog
373	PIG|Ensembl=ENSSSCG00000033228|UniProtKB=A0A286ZJX9	SPAG9	Uncharacterized protein	C-JUN-AMINO-TERMINAL KINASE-INTERACTING PROTEIN 4 (PTHR13886:SF2)	scaffold/adaptor protein
			SPAG9
			ortholog
374	PIG|Ensembl=ENSSSCG00055001944|UniProtKB=P10775	RNH1	Ribonuclease inhibitor	RIBONUCLEASE INHIBITOR (PTHR24112:SF50)	-
			RNH1
			ortholog
375	PIG|Gene=WFDC2|UniProtKB=Q8MI69	WFDC2	WAP four-disulfide core domain protein 2	WAP FOUR-DISULFIDE CORE DOMAIN PROTEIN 2 (PTHR19441:SF34)	protease inhibitor
			WFDC2
			ortholog
376	PIG|Ensembl=ENSSSCG00000034086|UniProtKB=A0A287AHM1	ATP5F1C	ATP synthase subunit gamma	ATP SYNTHASE SUBUNIT GAMMA, MITOCHONDRIAL (PTHR11693:SF22)	ATP synthase
			ATP5F1C
			ortholog
377	PIG|Ensembl=ENSSSCG00000006263|UniProtKB=F1RSG6	ATP6V1H	V-type proton ATPase subunit H	V-TYPE PROTON ATPASE SUBUNIT H (PTHR10698:SF0)	ATP synthase
			ATP6V1H
			ortholog
378	PIG|Ensembl=ENSSSCG00000017563|UniProtKB=A0A287A2M6	MYCBPAP	Uncharacterized protein	MYCBP-ASSOCIATED PROTEIN (PTHR12276:SF54)	-
			MYCBPAP
			ortholog
379	PIG|Ensembl=ENSSSCG00000014832|UniProtKB=F1SUR7	DNAJB13	J domain-containing protein	DNAJ HOMOLOG SUBFAMILY B MEMBER 13 (PTHR24078:SF519)	chaperone
			DNAJB13
			ortholog
380	PIG|Gene=COX6C|UniProtKB=A1XQT2	COX6C	Cytochrome c oxidase subunit 6C	CYTOCHROME C OXIDASE SUBUNIT 6C (PTHR12916:SF3)	oxidase
			COX6C
			ortholog
381	PIG|Gene=NPG4|UniProtKB=P49933	NPG4	Protegrin-4	ANTIBACTERIAL PEPTIDE PMAP-36 (PTHR10206:SF3)	antimicrobial response protein
			NPG4
			ortholog
382	PIG|Ensembl=ENSSSCG00000006790|UniProtKB=F1S8D4	WDR77	WD_REPEATS_REGION domain-containing protein	METHYLOSOME PROTEIN 50 (PTHR46853:SF1)	-
			WDR77
			ortholog
383	PIG|Ensembl=ENSSSCG00000029837|UniProtKB=A0A287AG24	VWA8	Uncharacterized protein	VON WILLEBRAND FACTOR A DOMAIN-CONTAINING PROTEIN 8 (PTHR21610:SF9)	-
			VWA8
			ortholog
384	PIG|Ensembl=ENSSSCG00000039494|UniProtKB=A0A480JRW3	NDUFC2	NADH dehydrogenase [ubiquinone] 1 subunit C2	NADH DEHYDROGENASE [UBIQUINONE] 1 SUBUNIT C2-RELATED (PTHR13099:SF0)	oxidoreductase
			NDUFC2
			ortholog
385	PIG|Ensembl=ENSSSCG00000017273|UniProtKB=A0A480SMR6	PSMD12	PCI domain-containing protein	26S PROTEASOME NON-ATPASE REGULATORY SUBUNIT 12 (PTHR10855:SF1)	protease
			PSMD12
			ortholog
386	PIG|Ensembl=ENSSSCG00000002281|UniProtKB=F1SA56	FNTB	Protein farnesyltransferase subunit beta	PROTEIN FARNESYLTRANSFERASE SUBUNIT BETA (PTHR11774:SF6)	acyltransferase
			FNTB
			ortholog
387	PIG|Ensembl=ENSSSCG00000012053|UniProtKB=F1SGX4	CBR3	Carbonyl reductase NADPH 3	CARBONYL REDUCTASE [NADPH] 3 (PTHR43963:SF3)	reductase
			CBR3
			ortholog
388	PIG|Ensembl=ENSSSCG00000017462|UniProtKB=F1RXG1	KRT27	IF rod domain-containing protein	KERATIN, TYPE I CYTOSKELETAL 27 (PTHR23239:SF120)	-
			KRT27
			ortholog
389	PIG|Ensembl=ENSSSCG00000013849|UniProtKB=P67937	TPM4	Tropomyosin alpha-4 chain	TROPOMYOSIN ALPHA-4 CHAIN (PTHR19269:SF70)	actin binding motor protein
			TPM4
			ortholog
390	PIG|Ensembl=ENSSSCG00000006904|UniProtKB=A0A5G2QKN2	GLMN	Uncharacterized protein	GLOMULIN (PTHR15430:SF1)	ubiquitin-protein ligase
			GLMN
			ortholog
391	PIG|Ensembl=ENSSSCG00000013239|UniProtKB=A0A5G2QSU8	PSMC3	AAA domain-containing protein	26S PROTEASOME REGULATORY SUBUNIT 6A (PTHR23073:SF7)	protease
			PSMC3
			ortholog
392	PIG|Gene=TPI1|UniProtKB=Q29371	TPI1	Triosephosphate isomerase	TRIOSEPHOSPHATE ISOMERASE (PTHR21139:SF33)	isomerase
			TPI1
			ortholog
393	PIG|Ensembl=ENSSSCG00000038348|UniProtKB=A0A287AS29	NME1	Nucleoside diphosphate kinase	NUCLEOSIDE DIPHOSPHATE KINASE A (PTHR11349:SF69)	kinase
			NME1
			ortholog
394	PIG|Ensembl=ENSSSCG00000009956|UniProtKB=A0A5G2QHT4	GRK3	G protein-coupled receptor kinase	BETA-ADRENERGIC RECEPTOR KINASE 2 (PTHR24355:SF17)	non-receptor serine/threonine protein kinase
			GRK3
			ortholog
395	PIG|Ensembl=ENSSSCG00000021866|UniProtKB=A0A5G2R618	RNASE6	RNAse_Pc domain-containing protein	EPIDIDYMAL SECRETORY PROTEIN E3-BETA (PTHR16788:SF0)	-
			RNASE6
			ortholog
396	PIG|Ensembl=ENSSSCG00000017321|UniProtKB=F1RRQ9	LYZL6	GLYCOSYL_HYDROL_F22_1 domain-containing protein	LYSOZYME-LIKE PROTEIN 6 (PTHR11407:SF9)	-
			LYZL6
			ortholog
397	PIG|Ensembl=ENSSSCG00000030510|UniProtKB=I3L5T3	FBL	Uncharacterized protein	RRNA 2'-O-METHYLTRANSFERASE FIBRILLARIN (PTHR10335:SF4)	RNA processing factor
			FBL
			ortholog
398	PIG|Ensembl=ENSSSCG00000006582|UniProtKB=F1SFV3	S100A14	S_100 domain-containing protein	PROTEIN S100-A14 (PTHR11639:SF4)	calmodulin-related
			S100A14
			ortholog
399	PIG|Ensembl=ENSSSCG00000038153|UniProtKB=A0A287AL41	PACRG	Parkin coregulated gene protein isoform 2	PARKIN COREGULATED GENE PROTEIN (PTHR21207:SF2)	-
			PACRG
			ortholog
400	PIG|Gene=SERPINA1|UniProtKB=P50447	SERPINA1	Alpha-1-antitrypsin	ALPHA-1-ANTITRYPSIN (PTHR11461:SF165)	protease inhibitor
			SERPINA1
			ortholog
401	PIG|Ensembl=ENSSSCG00000030137|UniProtKB=A0A287BM73	LMNTD2	LTD domain-containing protein	LAMIN TAIL DOMAIN-CONTAINING PROTEIN 2 (PTHR19956:SF5)	-
			LMNTD2
			ortholog
402	PIG|Ensembl=ENSSSCG00000012842|UniProtKB=A0A287B7U0	RPLP2	60S acidic ribosomal protein P2	60S ACIDIC RIBOSOMAL PROTEIN P2 (PTHR21141:SF5)	ribosomal protein
			RPLP2
			ortholog
403	PIG|Ensembl=ENSSSCG00000003288|UniProtKB=A0A287BJM3	HSPBP1	Fes1 domain-containing protein	HSP70-BINDING PROTEIN 1 (PTHR19316:SF18)	-
			HSPBP1
			ortholog
404	PIG|Ensembl=ENSSSCG00000024714|UniProtKB=I3LK91	LRRC34	Uncharacterized protein	LEUCINE-RICH REPEAT-CONTAINING PROTEIN 34 (PTHR24111:SF0)	-
			LRRC34
			ortholog
405	PIG|Ensembl=ENSSSCG00000024718|UniProtKB=F1SM62	RIBC2	RIB43A-like with coiled-coils protein 2	RIB43A-LIKE WITH COILED-COILS PROTEIN 2 (PTHR14517:SF10)	cytoskeletal protein
			RIBC2
			ortholog
406	PIG|Ensembl=ENSSSCG00000009528|UniProtKB=A0A287AL38	TPP2	Tripeptidyl-peptidase 2	TRIPEPTIDYL-PEPTIDASE 2 (PTHR43806:SF14)	serine protease
			TPP2
			ortholog
407	PIG|Ensembl=ENSSSCG00000016545|UniProtKB=A0A286ZUS4	CHCHD3	MICOS complex subunit	MICOS COMPLEX SUBUNIT MIC19 (PTHR21588:SF2)	-
			CHCHD3
			ortholog
408	PIG|Ensembl=ENSSSCG00000010620|UniProtKB=A0A286ZIJ1	XPNPEP1	Uncharacterized protein	XAA-PRO AMINOPEPTIDASE 1 (PTHR43763:SF6)	protease
			XPNPEP1
			ortholog
409	PIG|Gene=DSTN|UniProtKB=P60982	DSTN	Destrin	DESTRIN (PTHR11913:SF18)	non-motor actin binding protein
			DSTN
			ortholog
410	PIG|Ensembl=ENSSSCG00000040753|UniProtKB=A0A287AEV7	WFDC10AL	WAP four-disulfide core domain protein 10A	WAP FOUR-DISULFIDE CORE DOMAIN PROTEIN 13 (PTHR19441:SF22)	protease inhibitor
			WFDC10AL
			ortholog
411	PIG|Ensembl=ENSSSCG00000000110|UniProtKB=A0A286ZWY3	PLA2G6	Uncharacterized protein	85/88 KDA CALCIUM-INDEPENDENT PHOSPHOLIPASE A2 (PTHR24139:SF34)	phospholipase
			PLA2G6
			ortholog
412	PIG|Ensembl=ENSSSCG00000004704|UniProtKB=A0A287A3A4	PPIP5K1	Inositol hexakisphosphate and diphosphoinositol-pentakisphosphate kinase	INOSITOL HEXAKISPHOSPHATE AND DIPHOSPHOINOSITOL-PENTAKISPHOSPHATE KINASE 1 (PTHR12750:SF11)	nucleotide kinase
			PPIP5K1
			ortholog
413	PIG|Ensembl=ENSSSCG00000031188|UniProtKB=A0A287AKD1	C1orf185	Chromosome 1 open reading frame 185	HYPOTHETICAL PROTEIN LOC689589 (PTHR37858:SF1)	-
			C1orf185
			ortholog
414	PIG|Ensembl=ENSSSCG00000025248|UniProtKB=A0A5G2R815	PITPNA	Uncharacterized protein	PHOSPHATIDYLINOSITOL TRANSFER PROTEIN ALPHA ISOFORM (PTHR10658:SF28)	transporter
			PITPNA
			ortholog
415	PIG|Gene=HSPB1|UniProtKB=Q5S1U1	HSPB1	Heat shock protein beta-1	HEAT SHOCK PROTEIN BETA-1 (PTHR45640:SF7)	-
			HSPB1
			ortholog
416	PIG|Ensembl=ENSSSCG00000006260|UniProtKB=A0A5G2QNM9	LYPLA1	Abhydrolase_2 domain-containing protein	ACYL-PROTEIN THIOESTERASE 1 (PTHR10655:SF22)	phospholipase
			LYPLA1
			ortholog
417	PIG|Ensembl=ENSSSCG00000003168|UniProtKB=A0A287AEA5	ALDH16A1	Uncharacterized protein	ALDEHYDE DEHYDROGENASE FAMILY 16 MEMBER A1 (PTHR11699:SF211)	dehydrogenase
			ALDH16A1
			ortholog
418	PIG|Ensembl=ENSSSCG00000000145|UniProtKB=I3LER3	MYH9	Uncharacterized protein	MYOSIN-9 (PTHR45615:SF16)	-
			MYH9
			ortholog
419	PIG|Ensembl=ENSSSCG00000010537|UniProtKB=P00503	GOT1	Aspartate aminotransferase, cytoplasmic	ASPARTATE AMINOTRANSFERASE, CYTOPLASMIC (PTHR11879:SF3)	transaminase
			GOT1
			ortholog
420	PIG|Ensembl=ENSSSCG00000032092|UniProtKB=A0A287BLH5	DDX5	DEAD box protein 5	ATP-DEPENDENT RNA HELICASE DDX5-RELATED (PTHR47958:SF90)	-
			DDX5
			ortholog
421	PIG|Gene=CDSN|UniProtKB=O19084	CDSN	Corneodesmosin	CORNEODESMOSIN (PTHR23207:SF2)	-
			CDSN
			ortholog
422	PIG|Gene=STXBP2|UniProtKB=Q29268	STXBP2	Syntaxin-binding protein 2	SYNTAXIN-BINDING PROTEIN 1 (PTHR11679:SF35)	membrane trafficking regulatory protein
			STXBP2
			ortholog
423	PIG|Ensembl=ENSSSCG00000034860|UniProtKB=A0A287AIR5	HSCB	Iron-sulfur cluster co-chaperone protein HscB, mitochondrial isoform 1	IRON-SULFUR CLUSTER CO-CHAPERONE PROTEIN HSCB (PTHR14021:SF15)	chaperone
			HSCB
			ortholog
424	PIG|Ensembl=ENSSSCG00000021411|UniProtKB=F2Z584	HIST1H2BD	Histone H2B	HISTONE H2B TYPE 1-D (PTHR23428:SF245)	histone
			HIST1H2BD
			ortholog
425	PIG|Ensembl=ENSSSCG00000004044|UniProtKB=F1SB67	IGF2R	Fibronectin type-II domain-containing protein	CATION-INDEPENDENT MANNOSE-6-PHOSPHATE RECEPTOR (PTHR15071:SF17)	membrane traffic protein
			IGF2R
			ortholog
426	PIG|Ensembl=ENSSSCG00000039460|UniProtKB=A0A287AJT7	RPL28	60S ribosomal protein L28	60S RIBOSOMAL PROTEIN L28 (PTHR10544:SF0)	ribosomal protein
			RPL28
			ortholog
427	PIG|Ensembl=ENSSSCG00000015443|UniProtKB=A0A5G2QH34	DLD	Dihydrolipoyl dehydrogenase	DIHYDROLIPOYL DEHYDROGENASE, MITOCHONDRIAL (PTHR22912:SF151)	oxidoreductase
			DLD
			ortholog
428	PIG|Ensembl=ENSSSCG00000012440|UniProtKB=F1RPH0	PGK1	Phosphoglycerate kinase	PHOSPHOGLYCERATE KINASE 1 (PTHR11406:SF14)	carbohydrate kinase
			PGK1
			ortholog
429	PIG|Ensembl=ENSSSCG00000035007|UniProtKB=A0A287B386	RPL17-C18orf32	60S ribosomal protein L17	60S RIBOSOMAL PROTEIN L17 (PTHR11593:SF11)	ribosomal protein
			RPL17-C18orf32
			ortholog
430	PIG|Gene=ACADS|UniProtKB=P79273	ACADS	Short-chain specific acyl-CoA dehydrogenase, mitochondrial	SHORT-CHAIN SPECIFIC ACYL-COA DEHYDROGENASE, MITOCHONDRIAL (PTHR43884:SF36)	dehydrogenase
			ACADS
			ortholog
431	PIG|Ensembl=ENSSSCG00000011113|UniProtKB=A0A5G2QP36	NUDT5	Nudix hydrolase domain-containing protein	ADP-SUGAR PYROPHOSPHATASE (PTHR11839:SF1)	pyrophosphatase
			NUDT5
			ortholog
432	PIG|Ensembl=ENSSSCG00000027074|UniProtKB=I3LI71	FER	Tyrosine-protein kinase	TYROSINE-PROTEIN KINASE FER (PTHR24418:SF227)	-
			FER
			ortholog
433	PIG|Ensembl=ENSSSCG00000005848|UniProtKB=F1RVX7	FAM166A	Uncharacterized protein	PROTEIN FAM166A (PTHR47299:SF1)	-
			FAM166A
			ortholog
434	PIG|Ensembl=ENSSSCG00000016174|UniProtKB=F1SS24	FN1	Fibronectin	FIBRONECTIN (PTHR19143:SF267)	intercellular signal molecule
			FN1
			ortholog
435	PIG|Ensembl=ENSSSCG00000006063|UniProtKB=F2Z557	PABPC1	Polyadenylate-binding protein	POLYADENYLATE-BINDING PROTEIN 1 (PTHR24012:SF409)	-
			PABPC1
			ortholog
436	PIG|Ensembl=ENSSSCG00000011432|UniProtKB=F1SIX9	GLYCTK	Glycerate kinase	GLYCERATE KINASE (PTHR12227:SF0)	carbohydrate kinase
			GLYCTK
			ortholog
437	PIG|Ensembl=ENSSSCG00000013937|UniProtKB=F1S6Q0	TSSK6	Protein kinase domain-containing protein	TESTIS-SPECIFIC SERINE/THREONINE-PROTEIN KINASE 6 (PTHR24343:SF166)	non-receptor serine/threonine protein kinase
			TSSK6
			ortholog
438	PIG|Ensembl=ENSSSCG00000010337|UniProtKB=F1SER1	MAT1A	S-adenosylmethionine synthase	S-ADENOSYLMETHIONINE SYNTHASE ISOFORM TYPE-1 (PTHR11964:SF11)	nucleotidyltransferase
			MAT1A
			ortholog
439	PIG|Ensembl=ENSSSCG00000014371|UniProtKB=A0A5G2QV68	NDUFA2	Complex I-B8	NADH DEHYDROGENASE [UBIQUINONE] 1 ALPHA SUBCOMPLEX SUBUNIT 2 (PTHR12878:SF0)	oxidoreductase
			NDUFA2
			ortholog
440	PIG|Ensembl=ENSSSCG00000023495|UniProtKB=I3L9H4	PITHD1	PITH domain-containing protein	PITH DOMAIN-CONTAINING PROTEIN 1 (PTHR12175:SF1)	oxidoreductase
			PITHD1
			ortholog
441	PIG|Ensembl=ENSSSCG00000023935|UniProtKB=A0A140TAL0	GMPPA	NTP_transferase domain-containing protein	MANNOSE-1-PHOSPHATE GUANYLTRANSFERASE ALPHA (PTHR22572:SF104)	transferase
			GMPPA
			ortholog
442	PIG|Ensembl=ENSSSCG00000000104|UniProtKB=A0A286ZLI8	DDX17	RNA helicase	ATP-DEPENDENT RNA HELICASE DDX17-RELATED (PTHR47958:SF140)	-
			DDX17
			ortholog
443	PIG|Ensembl=ENSSSCG00000017156|UniProtKB=F1RZ82	GAA	Acid maltase	LYSOSOMAL ALPHA-GLUCOSIDASE (PTHR22762:SF92)	glucosidase
			GAA
			ortholog
444	PIG|Gene=GGT1|UniProtKB=P20735	GGT1	Glutathione hydrolase 1 proenzyme	GLUTATHIONE HYDROLASE 1 PROENZYME-RELATED (PTHR11686:SF56)	protease
			GGT1
			ortholog
445	PIG|Ensembl=ENSSSCG00000033594|UniProtKB=A0A287ALH7	LY6K	UPAR/Ly6 domain-containing protein	LYMPHOCYTE ANTIGEN 6K (PTHR15049:SF1)	-
			LY6K
			ortholog
446	PIG|Ensembl=ENSSSCG00000011764|UniProtKB=F1SGC6	NDUFB5	Complex I-SGDH	NADH DEHYDROGENASE [UBIQUINONE] 1 BETA SUBCOMPLEX SUBUNIT 5, MITOCHONDRIAL (PTHR13178:SF0)	oxidoreductase
			NDUFB5
			ortholog
447	PIG|Ensembl=ENSSSCG00000017294|UniProtKB=A0A287BIR3	DCAF7	WD_REPEATS_REGION domain-containing protein	DDB1- AND CUL4-ASSOCIATED FACTOR 7 (PTHR19919:SF0)	-
			DCAF7
			ortholog
448	PIG|Ensembl=ENSSSCG00000015412|UniProtKB=F1SB85	CCDC146	Uncharacterized protein	COILED-COIL DOMAIN-CONTAINING PROTEIN 146 (PTHR32083:SF34)	structural protein
			CCDC146
			ortholog
449	PIG|Gene=HBA|UniProtKB=P01965	HBA	Hemoglobin subunit alpha	HEMOGLOBIN SUBUNIT ALPHA (PTHR11442:SF48)	-
			HBA
			ortholog
450	PIG|Ensembl=ENSSSCG00000007307|UniProtKB=B6UV57	NFS1	Cysteine desulfurase, mitochondrial	CYSTEINE DESULFURASE, MITOCHONDRIAL-RELATED (PTHR11601:SF34)	lyase
			NFS1
			ortholog
451	PIG|Ensembl=ENSSSCG00000017413|UniProtKB=F1S0Q1	HSPB9	SHSP domain-containing protein	HEAT SHOCK PROTEIN BETA-9 (PTHR47896:SF1)	-
			HSPB9
			ortholog
452	PIG|Ensembl=ENSSSCG00000024067|UniProtKB=I3LHI0	KRT23	IF rod domain-containing protein	KERATIN, TYPE I CYTOSKELETAL 23 (PTHR23239:SF44)	-
			KRT23
			ortholog
453	PIG|Ensembl=ENSSSCG00000007503|UniProtKB=A5GFN6	RAE1	mRNA export factor	MRNA EXPORT FACTOR (PTHR10971:SF11)	RNA metabolism protein
			RAE1
			ortholog
454	PIG|Ensembl=ENSSSCG00000034151|UniProtKB=A0A287AM26	RNPEP	Leuk-A4-hydro_C domain-containing protein	AMINOPEPTIDASE B (PTHR45726:SF1)	-
			RNPEP
			ortholog
455	PIG|Ensembl=ENSSSCG00000008414|UniProtKB=A0A5G2R4W4	ERLEC1	Uncharacterized protein	ENDOPLASMIC RETICULUM LECTIN 1 (PTHR15414:SF0)	-
			ERLEC1
			ortholog
456	PIG|Ensembl=ENSSSCG00000021668|UniProtKB=I3LUM7	KRT31	IF rod domain-containing protein	KERATIN, TYPE I CUTICULAR HA1 (PTHR23239:SF97)	-
			KRT31
			ortholog
457	PIG|Ensembl=ENSSSCG00000032076|UniProtKB=A0A287A3S5	TEKT4	Tektin	MAFF-INTERACTING PROTEIN-RELATED (PTHR19960:SF12)	non-motor microtubule binding protein
			TEKT4
			ortholog
458	PIG|Ensembl=ENSSSCG00000007904|UniProtKB=F1RL08	TEKT5	Tektin	TEKTIN-5 (PTHR19960:SF23)	non-motor microtubule binding protein
			TEKT5
			ortholog
459	PIG|Ensembl=ENSSSCG00000009828|UniProtKB=A0A5G2Q7T5	PPP1CC	Serine/threonine-protein phosphatase	SERINE/THREONINE-PROTEIN PHOSPHATASE PP1-GAMMA CATALYTIC SUBUNIT (PTHR11668:SF204)	protein phosphatase
			PPP1CC
			ortholog
460	PIG|Ensembl=ENSSSCG00000022204|UniProtKB=A0A286ZS39	AGRN	Agrin	AGRIN (PTHR10574:SF423)	extracellular matrix protein
			AGRN
			ortholog
461	PIG|Ensembl=ENSSSCG00000008339|UniProtKB=A0A286ZUW0	GFPT1	Glutamine--fructose-6-phosphate transaminase (isomerizing)	GLUTAMINE--FRUCTOSE-6-PHOSPHATE AMINOTRANSFERASE [ISOMERIZING] 1 (PTHR10937:SF12)	transaminase
			GFPT1
			ortholog
462	PIG|Ensembl=ENSSSCG00000029092|UniProtKB=A0A287A597	LRRD1	Death domain-containing protein	LEUCINE-RICH REPEAT AND DEATH DOMAIN-CONTAINING PROTEIN 1 (PTHR45752:SF50)	scaffold/adaptor protein
			LRRD1
			ortholog
463	PIG|Ensembl=ENSSSCG00000003881|UniProtKB=D5K8A1	SPATA6	SPATA6 domain-containing protein	SPERMATOGENESIS-ASSOCIATED PROTEIN 6 (PTHR16435:SF3)	-
			SPATA6
			ortholog
464	PIG|Ensembl=ENSSSCG00000008441|UniProtKB=A0A5G2Q6M4	ATP6V1E2	Uncharacterized protein	V-TYPE PROTON ATPASE SUBUNIT E 2 (PTHR45715:SF7)	-
			ATP6V1E2
			ortholog
465	PIG|Ensembl=ENSSSCG00000032244|UniProtKB=A0A287B423	SPESP1	Sperm equatorial segment protein 1	SPERM EQUATORIAL SEGMENT PROTEIN 1 (PTHR31667:SF2)	-
			SPESP1
			ortholog
466	PIG|Ensembl=ENSSSCG00000002356|UniProtKB=A0A5G2QX83	BBOF1	Basal body-orientation factor 1	BASAL BODY-ORIENTATION FACTOR 1 (PTHR14845:SF5)	-
			BBOF1
			ortholog
467	PIG|Gene=CTH|UniProtKB=Q19QT7	CTH	Cystathionine gamma-lyase	CYSTATHIONINE GAMMA-LYASE (PTHR11808:SF15)	lyase
			CTH
			ortholog
468	PIG|Ensembl=ENSSSCG00000039469|UniProtKB=A0A287B5J3	DNAL1	Uncharacterized protein	DYNEIN LIGHT CHAIN 1, AXONEMAL (PTHR15454:SF33)	scaffold/adaptor protein
			DNAL1
			ortholog
469	PIG|Ensembl=ENSSSCG00000004294|UniProtKB=F2Z5D4	SYNCRIP	Uncharacterized protein	HETEROGENEOUS NUCLEAR RIBONUCLEOPROTEIN Q (PTHR21245:SF11)	RNA metabolism protein
			SYNCRIP
			ortholog
470	PIG|Ensembl=ENSSSCG00000024752|UniProtKB=I3LNB4	ALDH4A1	Multifunctional fusion protein	DELTA-1-PYRROLINE-5-CARBOXYLATE DEHYDROGENASE, MITOCHONDRIAL (PTHR14516:SF3)	dehydrogenase
			ALDH4A1
			ortholog
471	PIG|Gene=MUT|UniProtKB=Q8MI68	MMUT	Methylmalonyl-CoA mutase, mitochondrial	METHYLMALONYL-COA MUTASE, MITOCHONDRIAL (PTHR48101:SF4)	mutase
		MUT	MMUT
			ortholog
472	PIG|Ensembl=ENSSSCG00000015126|UniProtKB=A0A287BH84	TRIM29	B box-type domain-containing protein	TRIPARTITE MOTIF-CONTAINING PROTEIN 29 (PTHR25465:SF7)	-
			TRIM29
			ortholog
473	PIG|Ensembl=ENSSSCG00000027478|UniProtKB=A0A287BCN6	PPCDC	Flavoprotein domain-containing protein	PHOSPHOPANTOTHENOYLCYSTEINE DECARBOXYLASE (PTHR14359:SF6)	decarboxylase
			PPCDC
			ortholog
474	PIG|Ensembl=ENSSSCG00000022343|UniProtKB=A0A287B6S5	ENO1	2-phospho-D-glycerate hydro-lyase	ALPHA-ENOLASE (PTHR11902:SF12)	lyase
			ENO1
			ortholog
475	PIG|Ensembl=ENSSSCG00000027946|UniProtKB=I3LQ79	MVP	Major vault protein	MAJOR VAULT PROTEIN (PTHR14165:SF3)	scaffold/adaptor protein
			MVP
			ortholog
476	PIG|Ensembl=ENSSSCG00000038089|UniProtKB=A0A286ZIL9	COL18A1	FZ domain-containing protein	COLLAGEN ALPHA-1(XVIII) CHAIN (PTHR24023:SF1034)	extracellular matrix structural protein
			COL18A1
			ortholog
477	PIG|Ensembl=ENSSSCG00000010116|UniProtKB=A0A5G2QHR5	SLC25A1	Uncharacterized protein	TRICARBOXYLATE TRANSPORT PROTEIN, MITOCHONDRIAL (PTHR45788:SF4)	transporter
			SLC25A1
			ortholog
478	PIG|Ensembl=ENSSSCG00000032769|UniProtKB=F2Z5L2	LOC102159655	Histone H2A	HISTONE H2A TYPE 2-A (PTHR23430:SF42)	histone
			LOC102159655
			ortholog
479	PIG|Ensembl=ENSSSCG00000014272|UniProtKB=A0A287BLC7	ACSL6	AMP-binding domain-containing protein	LONG-CHAIN-FATTY-ACID--COA LIGASE 6 (PTHR43272:SF54)	ligase
			ACSL6
			ortholog
480	PIG|Ensembl=ENSSSCG00000010011|UniProtKB=F1RPE4	TCN2	Transcobalamin-2	TRANSCOBALAMIN-2 (PTHR10559:SF14)	-
			TCN2
			ortholog
481	PIG|Ensembl=ENSSSCG00000001780|UniProtKB=A0A5G2QPJ7	FAH	Fumarylacetoacetase	FUMARYLACETOACETASE (PTHR43069:SF2)	-
			FAH
			ortholog
482	PIG|Ensembl=ENSSSCG00000023612|UniProtKB=A0A5G2RC85	LOC100515049	Angiotensin-converting enzyme	ANGIOTENSIN-CONVERTING ENZYME-LIKE PROTEIN ACE3 (PTHR10514:SF41)	metalloprotease
			LOC100515049
			ortholog
483	PIG|Ensembl=ENSSSCG00000012119|UniProtKB=Q95274	TMSB4	Thymosin beta-4	THYMOSIN BETA-4 (PTHR12021:SF20)	-
			TMSB4
			ortholog
484	PIG|Ensembl=ENSSSCG00000010495|UniProtKB=F1SC47	ALDH18A1	Delta-1-pyrroline-5-carboxylate synthase	DELTA-1-PYRROLINE-5-CARBOXYLATE SYNTHASE (PTHR11063:SF8)	dehydrogenase
			ALDH18A1
			ortholog
485	PIG|Ensembl=ENSSSCG00000017385|UniProtKB=P61291	PSME3	Proteasome activator complex subunit 3	PROTEASOME ACTIVATOR COMPLEX SUBUNIT 3 (PTHR10660:SF4)	-
			PSME3
			ortholog
486	PIG|Ensembl=ENSSSCG00000009746|UniProtKB=A0A5G2QZY6	RAN	GTP-binding nuclear protein Ran	GTP-BINDING NUCLEAR PROTEIN RAN (PTHR24071:SF37)	small GTPase
			RAN
			ortholog
487	PIG|Ensembl=ENSSSCG00000038735|UniProtKB=A0A287AHK8	SNAP23	Synaptosomal-associated protein	SYNAPTOSOMAL-ASSOCIATED PROTEIN 23 (PTHR19305:SF4)	SNARE protein
			SNAP23
			ortholog
488	PIG|Ensembl=ENSSSCG00000002410|UniProtKB=I3L554	CEP128	Uncharacterized protein	CENTROSOMAL PROTEIN OF 128 KDA (PTHR46657:SF1)	-
			CEP128
			ortholog
489	PIG|Ensembl=ENSSSCG00000005084|UniProtKB=F1SSI1	PPM1A	Protein-serine/threonine phosphatase	PROTEIN PHOSPHATASE 1A (PTHR47992:SF121)	-
			PPM1A
			ortholog
490	PIG|Ensembl=ENSSSCG00000006395|UniProtKB=F1RJ93	TAGLN2	Transgelin	TRANSGELIN-2 (PTHR18959:SF41)	non-motor actin binding protein
			TAGLN2
			ortholog
491	PIG|Ensembl=ENSSSCG00000020856|UniProtKB=A0A5G2R744	PPME1	Protein phosphatase methylesterase 1	PROTEIN PHOSPHATASE METHYLESTERASE 1 (PTHR14189:SF0)	protein modifying enzyme
			PPME1
			ortholog
492	PIG|Ensembl=ENSSSCG00000006135|UniProtKB=A0A287B2X0	CPNE3	Uncharacterized protein	COPINE-3 (PTHR10857:SF22)	-
			CPNE3
			ortholog
493	PIG|Ensembl=ENSSSCG00000006146|UniProtKB=F1RXB7	LRRCC1	Uncharacterized protein	LEUCINE RICH REPEAT AND COILED-COIL CENTROSOMAL PROTEIN 1 (PTHR45973:SF13)	phosphatase modulator
			LRRCC1
			ortholog
494	PIG|Ensembl=ENSSSCG00000012784|UniProtKB=A0A5G2R7N1	SSR4	Signal sequence receptor subunit delta	TRANSLOCON-ASSOCIATED PROTEIN SUBUNIT DELTA (PTHR12731:SF1)	-
			SSR4
			ortholog
495	PIG|Ensembl=ENSSSCG00000010015|UniProtKB=F1RPE0	OSBP2	Oxysterol-binding protein	OXYSTEROL-BINDING PROTEIN 2 (PTHR10972:SF194)	-
			OSBP2
			ortholog
496	PIG|Ensembl=ENSSSCG00000013429|UniProtKB=F1S6Q9	STK11	Non-specific serine/threonine protein kinase	SERINE/THREONINE-PROTEIN KINASE STK11 (PTHR43895:SF25)	-
			STK11
			ortholog
497	PIG|Ensembl=ENSSSCG00000006391|UniProtKB=I3L8L8	ATP1A4	Sodium/potassium-transporting ATPase subunit alpha	SODIUM/POTASSIUM-TRANSPORTING ATPASE SUBUNIT ALPHA-4 (PTHR43294:SF3)	primary active transporter
			ATP1A4
			ortholog
498	PIG|Ensembl=ENSSSCG00000040795|UniProtKB=A0A287A3T5	LOC110257910	Ubiquitin-activating enzyme E1	UBIQUITIN-LIKE MODIFIER-ACTIVATING ENZYME 1 (PTHR10953:SF155)	ubiquitin-protein ligase
			LOC110257910
			ortholog
499	PIG|Ensembl=ENSSSCG00005002253|UniProtKB=P54612	PPP2R1A	Serine/threonine-protein phosphatase 2A 65 kDa regulatory subunit A alpha isoform	SERINE/THREONINE-PROTEIN PHOSPHATASE 2A 65 KDA REGULATORY SUBUNIT A ALPHA ISOFORM (PTHR10648:SF2)	phosphatase modulator
			PPP2R1A
			ortholog
500	PIG|Ensembl=ENSSSCG00000032908|UniProtKB=A0A287AEH0	PSMD7	MPN domain-containing protein	26S PROTEASOME NON-ATPASE REGULATORY SUBUNIT 7 (PTHR10540:SF7)	translation initiation factor
			PSMD7
			ortholog
501	PIG|Ensembl=ENSSSCG00000028423|UniProtKB=A0A287AM30	RBBP4	WD_REPEATS_REGION domain-containing protein	WD_REPEATS_REGION DOMAIN-CONTAINING PROTEIN (PTHR22850:SF216)	-
			RBBP4
			ortholog
502	PIG|Ensembl=ENSSSCG00000036438|UniProtKB=A0A287AIJ3	GPX3	Glutathione peroxidase	GPX6 PROTEIN-RELATED (PTHR11592:SF32)	peroxidase
			GPX3
			ortholog
503	PIG|Ensembl=ENSSSCG00000040333|UniProtKB=A0A287AZ57	NUP62	Nsp1_C domain-containing protein	NUCLEAR PORE GLYCOPROTEIN P62 (PTHR12084:SF12)	transporter
			NUP62
			ortholog
504	PIG|Ensembl=ENSSSCG00000008274|UniProtKB=A0A287B8J2	DCTN1	Dynactin subunit 1	DYNACTIN SUBUNIT 1 (PTHR18916:SF6)	chaperone
			DCTN1
			ortholog
505	PIG|Ensembl=ENSSSCG00000004569|UniProtKB=A0A286ZIM8	LACTB	Serine beta-lactamase-like protein LACTB, mitochondrial isoform a	SERINE BETA-LACTAMASE-LIKE PROTEIN LACTB, MITOCHONDRIAL (PTHR46520:SF1)	-
			LACTB
			ortholog
506	PIG|Ensembl=ENSSSCG00000028228|UniProtKB=A0A286ZTK1	XPO1	Importin N-terminal domain-containing protein	EXPORTIN-1 (PTHR11223:SF2)	transporter
			XPO1
			ortholog
507	PIG|Ensembl=ENSSSCG00000014912|UniProtKB=F1STT0	CCDC83	Uncharacterized protein	COILED-COIL DOMAIN-CONTAINING PROTEIN 83 (PTHR21468:SF1)	-
			CCDC83
			ortholog
508	PIG|Gene=TPM1|UniProtKB=P42639	TPM1	Tropomyosin alpha-1 chain	TROPOMYOSIN ALPHA-1 CHAIN (PTHR19269:SF41)	actin binding motor protein
			TPM1
			ortholog
509	PIG|Ensembl=ENSSSCG00000030274|UniProtKB=I3LR47	PPEF1	Serine/threonine-protein phosphatase with EF-hands	SERINE/THREONINE-PROTEIN PHOSPHATASE WITH EF-HANDS 1 (PTHR45668:SF1)	protein phosphatase
			PPEF1
			ortholog
510	PIG|Ensembl=ENSSSCG00000006370|UniProtKB=F1S179	TSTD1	Rhodanese domain-containing protein	THIOSULFATE:GLUTATHIONE SULFURTRANSFERASE (PTHR45544:SF1)	transferase
			TSTD1
			ortholog
511	PIG|Ensembl=ENSSSCG00000017142|UniProtKB=A0A287BKX8	BAIAP2	Brain-specific angiogenesis inhibitor 1-associated protein 2	BRAIN-SPECIFIC ANGIOGENESIS INHIBITOR 1-ASSOCIATED PROTEIN 2 (PTHR14206:SF3)	scaffold/adaptor protein
			BAIAP2
			ortholog
512	PIG|Ensembl=ENSSSCG00000038600|UniProtKB=A0A5G2QSK0	PRSS8	Peptidase S1 domain-containing protein	PROSTASIN (PTHR24253:SF0)	serine protease
			PRSS8
			ortholog
513	PIG|Gene=CAPZB|UniProtKB=A0PFK7	CAPZB	F-actin-capping protein subunit beta	F-ACTIN-CAPPING PROTEIN SUBUNIT BETA (PTHR10619:SF0)	non-motor actin binding protein
			CAPZB
			ortholog
514	PIG|Gene=Jup|UniProtKB=Q8WNW3	JUP	Junction plakoglobin	JUNCTION PLAKOGLOBIN (PTHR45976:SF3)	-
			Jup
			ortholog
515	PIG|Gene=ATP5J|UniProtKB=P13618	ATP5PF	ATP synthase-coupling factor 6, mitochondrial	ATP SYNTHASE-COUPLING FACTOR 6, MITOCHONDRIAL (PTHR12441:SF10)	ATP synthase
			ATP5PF
			ortholog
516	PIG|Gene=CFL1|UniProtKB=P10668	CFL1	Cofilin-1	COFILIN-1 (PTHR11913:SF17)	non-motor actin binding protein
			CFL1
			ortholog
517	PIG|Ensembl=ENSSSCG00000013732|UniProtKB=F1SDY2	MAST1	Non-specific serine/threonine protein kinase	MICROTUBULE-ASSOCIATED SERINE/THREONINE-PROTEIN KINASE 1 (PTHR24356:SF150)	non-receptor serine/threonine protein kinase
			MAST1
			ortholog
518	PIG|Ensembl=ENSSSCG00000030513|UniProtKB=I3LUQ5	CFAP74	Uncharacterized protein	CILIA- AND FLAGELLA-ASSOCIATED PROTEIN 74 (PTHR22538:SF0)	-
			CFAP74
			ortholog
519	PIG|Ensembl=ENSSSCG00000011366|UniProtKB=F1SKK1	SLC25A20	Mitochondrial carnitine/acylcarnitine carrier protein	MITOCHONDRIAL CARNITINE/ACYLCARNITINE CARRIER PROTEIN (PTHR45624:SF4)	transporter
			SLC25A20
			ortholog
520	PIG|Ensembl=ENSSSCG00000038465|UniProtKB=A0A5G2RB73	VAPA	Vesicle-associated membrane protein-associated protein A	VESICLE-ASSOCIATED MEMBRANE PROTEIN-ASSOCIATED PROTEIN A (PTHR10809:SF6)	membrane trafficking regulatory protein
			VAPA
			ortholog
521	PIG|Ensembl=ENSSSCG00000028085|UniProtKB=I3LQX1	CCDC96	DUF4201 domain-containing protein	COILED-COIL DOMAIN-CONTAINING PROTEIN 96 (PTHR15654:SF1)	-
			CCDC96
			ortholog
522	PIG|Ensembl=ENSSSCG00000014296|UniProtKB=Q9MZ16	VDAC1	Voltage-dependent anion-selective channel protein 1	VOLTAGE-DEPENDENT ANION-SELECTIVE CHANNEL PROTEIN 1 (PTHR11743:SF13)	voltage-gated ion channel
			VDAC1
			ortholog
523	PIG|Ensembl=ENSSSCG00000007122|UniProtKB=F1SAT2	CST11	Cystatin domain-containing protein	CYSTATIN-11 (PTHR47886:SF1)	-
			CST11
			ortholog
524	PIG|Ensembl=ENSSSCG00000014231|UniProtKB=F1RLC5	FTMT	Ferritin	FERRITIN, MITOCHONDRIAL (PTHR11431:SF30)	storage protein
			FTMT
			ortholog
525	PIG|Ensembl=ENSSSCG00000011952|UniProtKB=A0A287A286	RPL24	TRASH domain-containing protein	60S RIBOSOMAL PROTEIN L24 (PTHR10792:SF44)	ribosomal protein
			RPL24
			ortholog
526	PIG|Ensembl=ENSSSCG00000040296|UniProtKB=I3LJ48	EHHADH	Enoyl-CoA hydratase	PEROXISOMAL BIFUNCTIONAL ENZYME (PTHR23309:SF49)	dehydrogenase
			EHHADH
			ortholog
527	PIG|Gene=PRM2|UniProtKB=I3LIV5	PRM2	Protamine-2	PROTAMINE-2 (PTHR21341:SF2)	-
			PRM2
			ortholog
528	PIG|Ensembl=ENSSSCG00000003972|UniProtKB=A0A287B2E0	SLFNL1	AlbA_2 domain-containing protein	SCHLAFEN-LIKE PROTEIN 1 (PTHR12155:SF29)	-
			SLFNL1
			ortholog
529	PIG|Ensembl=ENSSSCG00000022874|UniProtKB=A0A287AJ91	DNAJA3	DnaJ homolog subfamily A member 3, mitochondrial isoform 1	DNAJ HOMOLOG SUBFAMILY A MEMBER 3, MITOCHONDRIAL (PTHR44145:SF3)	chaperone
			DNAJA3
			ortholog
530	PIG|Ensembl=ENSSSCG00000040203|UniProtKB=A0A287BA24	GCSH	Glycine cleavage system H protein	GLYCINE CLEAVAGE SYSTEM H PROTEIN, MITOCHONDRIAL (PTHR11715:SF3)	-
			GCSH
			ortholog
531	PIG|Ensembl=ENSSSCG00000013043|UniProtKB=A0A286ZRX4	MACROD1	Uncharacterized protein	ADP-RIBOSE GLYCOHYDROLASE MACROD1 (PTHR11106:SF93)	-
			MACROD1
			ortholog
532	PIG|Ensembl=ENSSSCG00000013720|UniProtKB=A0A5G2R0E8	MAN2B1	Alpha-mannosidase	ALPHA-MANNOSIDASE 2-RELATED (PTHR11607:SF3)	-
			MAN2B1
			ortholog
533	PIG|Ensembl=ENSSSCG00000016223|UniProtKB=A0A287B8R8	ACSL3	AMP-binding domain-containing protein	LONG-CHAIN-FATTY-ACID--COA LIGASE 3 (PTHR43272:SF13)	ligase
			ACSL3
			ortholog
534	PIG|Ensembl=ENSSSCG00000013647|UniProtKB=Q684M6	CDC37	Hsp90 chaperone protein kinase-targeting subunit	HSP90 CO-CHAPERONE CDC37 (PTHR12800:SF3)	chaperone
			CDC37
			ortholog
535	PIG|Ensembl=ENSSSCG00000005467|UniProtKB=A0A5G2R0Z8	HSDL2	SCP2 domain-containing protein	HYDROXYSTEROID DEHYDROGENASE-LIKE PROTEIN 2 (PTHR42808:SF3)	dehydrogenase
			HSDL2
			ortholog
536	PIG|Ensembl=ENSSSCG00000039792|UniProtKB=A0A287ASY7	CDRT4	Uncharacterized protein	CMT1A DUPLICATED REGION TRANSCRIPT 4 PROTEIN (PTHR37885:SF1)	-
			CDRT4
			ortholog
537	PIG|Ensembl=ENSSSCG00000006081|UniProtKB=F2Z554	RPL30	60S ribosomal protein L30	60S RIBOSOMAL PROTEIN L30 (PTHR11449:SF27)	ribosomal protein
			RPL30
			ortholog
538	PIG|Ensembl=ENSSSCG00000022395|UniProtKB=I3LRN4	SLC25A35	Uncharacterized protein	SOLUTE CARRIER FAMILY 25 MEMBER 35 (PTHR45928:SF2)	-
			SLC25A35
			ortholog
539	PIG|Ensembl=ENSSSCG00000013936|UniProtKB=F1S6Q1	NDUFA13	Complex I-B16.6	NADH DEHYDROGENASE [UBIQUINONE] 1 ALPHA SUBCOMPLEX SUBUNIT 13 (PTHR12966:SF0)	dehydrogenase
			NDUFA13
			ortholog
540	PIG|Ensembl=ENSSSCG00000023761|UniProtKB=M3V815	HNRNPR	Heterogeneous nuclear ribonucleoprotein R isoform X2	HETEROGENEOUS NUCLEAR RIBONUCLEOPROTEIN R (PTHR21245:SF5)	RNA metabolism protein
			HNRNPR
			ortholog
541	PIG|Ensembl=ENSSSCG00000027190|UniProtKB=A0A287B5H5	TUBA8	Tubulin alpha chain	PEROXISOME ASSEMBLY PROTEIN 26 (PTHR16262:SF2)	chaperone
			TUBA8
			ortholog
542	PIG|Ensembl=ENSSSCG00000004478|UniProtKB=A0A5G2QW31	MYO6	Unconventional myosin-6	UNCONVENTIONAL MYOSIN-VI (PTHR13140:SF745)	actin binding motor protein
			MYO6
			ortholog
543	PIG|Ensembl=ENSSSCG00000004114|UniProtKB=F1S738	ADGB	Uncharacterized protein	ANDROGLOBIN (PTHR46298:SF1)	-
			ADGB
			ortholog
544	PIG|Ensembl=ENSSSCG00000016078|UniProtKB=F1SMZ6	HSPE1	10 kDa heat shock protein, mitochondrial	10 KDA HEAT SHOCK PROTEIN, MITOCHONDRIAL (PTHR10772:SF0)	chaperonin
			HSPE1
			ortholog
545	PIG|Ensembl=ENSSSCG00000033739|UniProtKB=A0A287AZQ6	AK9	Nucleoside-diphosphate kinase	ADENYLATE KINASE 9 (PTHR23359:SF148)	nucleotide kinase
			AK9
			ortholog
546	PIG|Ensembl=ENSSSCG00000033805|UniProtKB=A0A5G2R4I3	SPATA31D1	Uncharacterized protein	SPERMATOGENESIS-ASSOCIATED PROTEIN 31D1 (PTHR21859:SF12)	-
			SPATA31D1
			ortholog
547	PIG|Ensembl=ENSSSCG00000006232|UniProtKB=F1RT87	RAB2A	Uncharacterized protein	RAS-RELATED PROTEIN RAB-2A (PTHR47979:SF12)	-
			RAB2A
			ortholog
548	PIG|Ensembl=ENSSSCG00000009786|UniProtKB=F1REX8	HIP1R	Huntingtin-interacting protein 1-related protein	HUNTINGTIN-INTERACTING PROTEIN 1-RELATED PROTEIN (PTHR10407:SF10)	non-motor actin binding protein
			HIP1R
			ortholog
549	PIG|Ensembl=ENSSSCG00000017184|UniProtKB=A0A287A1P5	PRPSAP1	Pribosyltran_N domain-containing protein	PHOSPHORIBOSYL PYROPHOSPHATE SYNTHASE-ASSOCIATED PROTEIN 1 (PTHR10210:SF28)	nucleotide kinase
			PRPSAP1
			ortholog
550	PIG|Ensembl=ENSSSCG00000017421|UniProtKB=F1S0N2	ACLY	ATP-citrate synthase	ATP-CITRATE SYNTHASE (PTHR23118:SF0)	transferase
			ACLY
			ortholog
551	PIG|Ensembl=ENSSSCG00000011314|UniProtKB=A0A5G2QML6	LZTFL1	Leucine zipper transcription factor-like protein 1	LEUCINE ZIPPER TRANSCRIPTION FACTOR-LIKE PROTEIN 1 (PTHR21635:SF0)	basic leucine zipper transcription factor
			LZTFL1
			ortholog
552	PIG|Ensembl=ENSSSCG00000004601|UniProtKB=A0A5G2RCJ8	MNS1	Meiosis-specific nuclear structural protein 1	MEIOSIS-SPECIFIC NUCLEAR STRUCTURAL PROTEIN 1 (PTHR19265:SF0)	structural protein
			MNS1
			ortholog
553	PIG|Ensembl=ENSSSCG00000003691|UniProtKB=F2Z5V6	MYL12A	Myosin regulatory light chain 12A isoform 2	MYOSIN REGULATORY LIGHT CHAIN 12A (PTHR23049:SF57)	actin or actin-binding cytoskeletal protein
			MYL12A
			ortholog
554	PIG|Ensembl=ENSSSCG00000025612|UniProtKB=I3LDJ2	SPATA19	Spermatogenesis-associated protein 19, mitochondrial	SPERMATOGENESIS-ASSOCIATED PROTEIN 19, MITOCHONDRIAL (PTHR36468:SF1)	-
			SPATA19
			ortholog
555	PIG|Ensembl=ENSSSCG00000002977|UniProtKB=I7HJH6	AQN-3	CUB domain-containing protein	-	-
			AQN-3
			ortholog
556	PIG|Gene=CRYZ|UniProtKB=Q19QT8	CRYZ	PKS_ER domain-containing protein	QUINONE OXIDOREDUCTASE (PTHR44154:SF1)	oxidoreductase
			CRYZ
			ortholog
557	PIG|Ensembl=ENSSSCG00000016574|UniProtKB=F1SMP8	KCP	Uncharacterized protein	KIELIN/CHORDIN-LIKE PROTEIN (PTHR46698:SF2)	-
			KCP
			ortholog
558	PIG|Ensembl=ENSSSCG00000028996|UniProtKB=I3LRS5	ALDH1A1	Aldedh domain-containing protein	RETINAL DEHYDROGENASE 1 (PTHR11699:SF140)	dehydrogenase
			ALDH1A1
			ortholog
559	PIG|Ensembl=ENSSSCG00000000253|UniProtKB=A0A5G2RBD3	KRT18	IF rod domain-containing protein	KERATIN, TYPE I CYTOSKELETAL 18 (PTHR23239:SF349)	-
			KRT18
			ortholog
560	PIG|Ensembl=ENSSSCG00000040272|UniProtKB=A0A287AQJ3	TTC29	Tetratricopeptide repeat protein 29 isoform 1	TETRATRICOPEPTIDE REPEAT PROTEIN 29 (PTHR46630:SF1)	-
			TTC29
			ortholog
561	PIG|Ensembl=ENSSSCG00000036350|UniProtKB=A0A286ZI52	HNRNPA2B1	Heterogeneous nuclear ribonucleoproteins A2/B1	HETEROGENEOUS NUCLEAR RIBONUCLEOPROTEINS A2/B1 (PTHR48026:SF13)	-
			HNRNPA2B1
			ortholog
562	PIG|Gene=NDUFB6|UniProtKB=Q29259	NDUFB6	NADH dehydrogenase [ubiquinone] 1 beta subcomplex subunit 6	NADH DEHYDROGENASE [UBIQUINONE] 1 BETA SUBCOMPLEX SUBUNIT 6 (PTHR15083:SF0)	dehydrogenase
			NDUFB6
			ortholog
563	PIG|Ensembl=ENSSSCG00000011045|UniProtKB=F1RW87	MINDY3	Deubiquitinating enzyme MINDY-3	UBIQUITIN CARBOXYL-TERMINAL HYDROLASE MINDY-3 (PTHR12473:SF8)	-
			MINDY3
			ortholog
564	PIG|Ensembl=ENSSSCG00000000839|UniProtKB=F1SG41	ALDH1L2	Formyltetrahydrofolate dehydrogenase	MITOCHONDRIAL 10-FORMYLTETRAHYDROFOLATE DEHYDROGENASE (PTHR11699:SF131)	dehydrogenase
			ALDH1L2
			ortholog
565	PIG|Ensembl=ENSSSCG00000034811|UniProtKB=A0A287AAE2	QDPR	Dihydropteridine reductase	DIHYDROPTERIDINE REDUCTASE (PTHR15104:SF0)	reductase
			QDPR
			ortholog
566	PIG|Ensembl=ENSSSCG00000014176|UniProtKB=F1RNT6	RGMB	Uncharacterized protein	RGM DOMAIN FAMILY MEMBER B (PTHR31428:SF5)	-
			RGMB
			ortholog
567	PIG|Ensembl=ENSSSCG00000017513|UniProtKB=A0A5G2R745	NPEPPS	Aminopeptidase	PUROMYCIN-SENSITIVE AMINOPEPTIDASE-RELATED (PTHR11533:SF285)	metalloprotease
			NPEPPS
			ortholog
568	PIG|Ensembl=ENSSSCG00000011535|UniProtKB=F1SFL1	ARL8B	Uncharacterized protein	ADP-RIBOSYLATION FACTOR-LIKE PROTEIN 8B (PTHR45732:SF13)	-
			ARL8B
			ortholog
569	PIG|Ensembl=ENSSSCG00000002978|UniProtKB=A0A5G2QHJ8	PSP-I	CUB domain-containing protein	-	-
			PSP-I
			ortholog
570	PIG|Ensembl=ENSSSCG00000010175|UniProtKB=A0A287B7T2	GNPAT	Dihydroxyacetone phosphate acyltransferase	DIHYDROXYACETONE PHOSPHATE ACYLTRANSFERASE (PTHR12563:SF17)	acyltransferase
			GNPAT
			ortholog
571	PIG|Ensembl=ENSSSCG00000039747|UniProtKB=A0A286ZTB6	LOC110261265	NTR domain-containing protein	NTR DOMAIN-CONTAINING PROTEIN (PTHR11844:SF10)	protease inhibitor
			LOC110261265
			ortholog
572	PIG|Ensembl=ENSSSCG00000038992|UniProtKB=A0A287B749	TUBB6	Tubulin beta chain	TUBULIN BETA-6 CHAIN (PTHR11588:SF88)	tubulin
			TUBB6
			ortholog
573	PIG|Gene=SLC2A3|UniProtKB=I3LG15	SLC2A3	MFS domain-containing protein	SOLUTE CARRIER FAMILY 2, FACILITATED GLUCOSE TRANSPORTER MEMBER 3 (PTHR23503:SF99)	-
			SLC2A3
			ortholog
574	PIG|Ensembl=ENSSSCG00000013445|UniProtKB=A0A5G2Q6V7	CSNK1G2	Non-specific serine/threonine protein kinase	CASEIN KINASE I ISOFORM GAMMA-2 (PTHR11909:SF157)	non-receptor serine/threonine protein kinase
			CSNK1G2
			ortholog
575	PIG|Ensembl=ENSSSCG00000026446|UniProtKB=F1SLD2	FAM136A	Protein FAM136A	PROTEIN FAM136A (PTHR21096:SF0)	-
			FAM136A
			ortholog
576	PIG|Ensembl=ENSSSCG00000012075|UniProtKB=A0A287BQE5	FAM3B	ILEI domain-containing protein	PROTEIN FAM3B (PTHR14592:SF2)	antimicrobial response protein
			FAM3B
			ortholog
577	PIG|Ensembl=ENSSSCG00000000483|UniProtKB=F1SH67	MDM1	Nuclear protein MDM1	NUCLEAR PROTEIN MDM1 (PTHR32078:SF1)	-
			MDM1
			ortholog
578	PIG|Ensembl=ENSSSCG00000026746|UniProtKB=I3LTX2	CEP70	Centrosomal protein of 70 kDa	CENTROSOMAL PROTEIN OF 70 KDA (PTHR14594:SF1)	-
			CEP70
			ortholog
579	PIG|Ensembl=ENSSSCG00000021363|UniProtKB=A0A287BG95	CHD3	DNA helicase	CHROMODOMAIN-HELICASE-DNA-BINDING PROTEIN 3 (PTHR45623:SF9)	-
			CHD3
			ortholog
580	PIG|Ensembl=ENSSSCG00000010795|UniProtKB=A0A287AAR5	NDUFAB1	Acyl carrier protein	ACYL CARRIER PROTEIN, MITOCHONDRIAL (PTHR20863:SF64)	transfer/carrier protein
			NDUFAB1
			ortholog
581	PIG|Ensembl=ENSSSCG00000025463|UniProtKB=A0A287A6Q0	PROS1	Vitamin K-dependent protein S	VITAMIN K-DEPENDENT PROTEIN S (PTHR24040:SF0)	-
			PROS1
			ortholog
582	PIG|Ensembl=ENSSSCG00000034058|UniProtKB=A0A287AQC2	ARHGDIA	Uncharacterized protein	RHO GDP-DISSOCIATION INHIBITOR 1 (PTHR10980:SF9)	G-protein modulator
			ARHGDIA
			ortholog
583	PIG|Ensembl=ENSSSCG00000006604|UniProtKB=A0A287AM19	CRNN	EF-hand domain-containing protein	CORNULIN (PTHR11639:SF26)	calmodulin-related
			CRNN
			ortholog
584	PIG|Ensembl=ENSSSCG00000003954|UniProtKB=A0A5G2QYL2	FAM183A	Uncharacterized protein	PROTEIN FAM183B (PTHR33865:SF3)	-
			FAM183A
			ortholog
585	PIG|Ensembl=ENSSSCG00000014725|UniProtKB=A0A5G2QRW3	HBB	GLOBIN domain-containing protein	HEMOGLOBIN SUBUNIT BETA (PTHR11442:SF42)	-
			HBB
			ortholog
586	PIG|Ensembl=ENSSSCG00000013605|UniProtKB=F1SA46	ACTL9	Uncharacterized protein	ACTIN-LIKE PROTEIN 9 (PTHR11937:SF194)	actin and actin related protein
			ACTL9
			ortholog
587	PIG|Ensembl=ENSSSCG00000018033|UniProtKB=A7U5U2	UBB	Ubiquitin B	SI:CH211-202A12.4 (PTHR10666:SF320)	-
			UBB
			ortholog
588	PIG|Ensembl=ENSSSCG00000006056|UniProtKB=Q29077	ODF1	Outer dense fiber protein 1	OUTER DENSE FIBER PROTEIN 1 (PTHR17125:SF2)	-
		ODFP	ODF1
			ortholog
589	PIG|Ensembl=ENSSSCG00000035775|UniProtKB=A0A287AKM3	BCS1L	BCS1-like protein	MITOCHONDRIAL CHAPERONE BCS1 (PTHR23070:SF151)	-
			BCS1L
			ortholog
590	PIG|Gene=CCT3|UniProtKB=Q29068	CCT3	T-complex protein 1 subunit gamma	T-COMPLEX PROTEIN 1 SUBUNIT GAMMA (PTHR11353:SF24)	chaperonin
			CCT3
			ortholog
591	PIG|Ensembl=ENSSSCG00000008017|UniProtKB=F1RG17	NME3	Nucleoside diphosphate kinase	NUCLEOSIDE DIPHOSPHATE KINASE 3 (PTHR11349:SF54)	kinase
			NME3
			ortholog
592	PIG|Ensembl=ENSSSCG00000007586|UniProtKB=I3LKF3	FSCN1	Fascin	FASCIN (PTHR10551:SF23)	non-motor actin binding protein
			FSCN1
			ortholog
593	PIG|Ensembl=ENSSSCG00000036817|UniProtKB=M3VK32	PPP4C	Serine/threonine-protein phosphatase	SERINE/THREONINE-PROTEIN PHOSPHATASE 4 CATALYTIC SUBUNIT (PTHR45619:SF8)	protein phosphatase
			PPP4C
			ortholog
594	PIG|Ensembl=ENSSSCG00000031698|UniProtKB=A0A5G2R675	TSTA3	GDP-4-keto-6-deoxy-D-mannose-3,5-epimerase-4-reductase	GDP-L-FUCOSE SYNTHASE (PTHR43238:SF1)	oxidoreductase
			TSTA3
			ortholog
595	PIG|Ensembl=ENSSSCG00000008638|UniProtKB=A0A5G2QM17	YWHAQ	14-3-3 protein theta	14-3-3 PROTEIN THETA (PTHR18860:SF3)	scaffold/adaptor protein
			YWHAQ
			ortholog
596	PIG|Ensembl=ENSSSCG00000016556|UniProtKB=F1SND9	CEP41	Rhodanese domain-containing protein	CENTROSOMAL PROTEIN OF 41 KDA (PTHR44390:SF1)	-
			CEP41
			ortholog
597	PIG|Ensembl=ENSSSCG00000000050|UniProtKB=A0A287AV20	NAGA	Alpha-galactosidase	ALPHA-N-ACETYLGALACTOSAMINIDASE (PTHR11452:SF25)	galactosidase
			NAGA
			ortholog
598	PIG|Ensembl=ENSSSCG00000021229|UniProtKB=A0A5G2QN98	MAT2B	Methionine adenosyltransferase 2 subunit beta	METHIONINE ADENOSYLTRANSFERASE 2 SUBUNIT BETA (PTHR10491:SF4)	reductase
			MAT2B
			ortholog
599	PIG|Ensembl=ENSSSCG00000028031|UniProtKB=I3LTU6	HDAC11	Hist_deacetyl domain-containing protein	HISTONE DEACETYLASE 11 (PTHR48252:SF29)	-
			HDAC11
			ortholog
600	PIG|Ensembl=ENSSSCG00000010542|UniProtKB=A0A286ZTX1	CUTC	Copper homeostasis protein cutC homolog	COPPER HOMEOSTASIS PROTEIN CUTC HOMOLOG (PTHR12598:SF0)	primary active transporter
			CUTC
			ortholog
601	PIG|Ensembl=ENSSSCG00000009150|UniProtKB=P00348	HADH	Hydroxyacyl-coenzyme A dehydrogenase, mitochondrial	HYDROXYACYL-COENZYME A DEHYDROGENASE, MITOCHONDRIAL (PTHR43561:SF3)	-
			HADH
			ortholog
602	PIG|Ensembl=ENSSSCG00000013249|UniProtKB=A0A287AK10	CKAP5	Uncharacterized protein	CYTOSKELETON-ASSOCIATED PROTEIN 5 (PTHR12609:SF0)	non-motor microtubule binding protein
			CKAP5
			ortholog
603	PIG|Ensembl=ENSSSCG00000010253|UniProtKB=A0A5G2R9N0	HK1	Hexokinase	HEXOKINASE-1 (PTHR19443:SF10)	kinase
			HK1
			ortholog
604	PIG|Ensembl=ENSSSCG00000024235|UniProtKB=A0A287B880	NPLOC4	MPN domain-containing protein	NUCLEAR PROTEIN LOCALIZATION PROTEIN 4 HOMOLOG (PTHR12710:SF0)	-
			NPLOC4
			ortholog
605	PIG|Ensembl=ENSSSCG00000006588|UniProtKB=K7GME6	S100A9	Calgranulin-B	PROTEIN S100-A9 (PTHR11639:SF79)	calmodulin-related
			S100A9
			ortholog
606	PIG|Ensembl=ENSSSCG00000003384|UniProtKB=F1RIJ5	DNAJC11	J domain-containing protein	DNAJ HOMOLOG SUBFAMILY C MEMBER 11 (PTHR44157:SF1)	chaperone
			DNAJC11
			ortholog
607	PIG|Ensembl=ENSSSCG00000006496|UniProtKB=A0A480NRZ3	LMNA	Lamin isoform A	PRELAMIN-A/C (PTHR45721:SF5)	-
			LMNA
			ortholog
608	PIG|Ensembl=ENSSSCG00000039858|UniProtKB=A0A287AZ32	PTI	BPTI/Kunitz inhibitor domain-containing protein	WAP FOUR-DISULFIDE CORE DOMAIN PROTEIN 6A (PTHR46751:SF1)	-
			PTI
			ortholog
609	PIG|Ensembl=ENSSSCG00000040510|UniProtKB=A0A5G2QEE3	KIF9	Kinesin-like protein	KINESIN-LIKE PROTEIN KIF9 (PTHR24115:SF191)	microtubule binding motor protein
			KIF9
			ortholog
610	PIG|Ensembl=ENSSSCG00000006358|UniProtKB=F1S1A8	NDUFS2	Complex I-49kD	NADH DEHYDROGENASE [UBIQUINONE] IRON-SULFUR PROTEIN 2, MITOCHONDRIAL (PTHR11993:SF10)	oxidoreductase
			NDUFS2
			ortholog
611	PIG|Ensembl=ENSSSCG00000003922|UniProtKB=F1S365	UROD	Uroporphyrinogen decarboxylase	UROPORPHYRINOGEN DECARBOXYLASE (PTHR21091:SF169)	methyltransferase
			UROD
			ortholog
612	PIG|Ensembl=ENSSSCG00000032857|UniProtKB=A0A5S6H0X2	S100A12	EF-hand domain-containing protein	PROTEIN S100-A12 (PTHR11639:SF77)	calmodulin-related
			S100A12
			ortholog
613	PIG|Ensembl=ENSSSCG00000003973|UniProtKB=A0A287B3Y5	CTPS1	CTP synthase	CTP SYNTHASE 1 (PTHR11550:SF8)	ligase
			CTPS1
			ortholog
614	PIG|Ensembl=ENSSSCG00000008057|UniProtKB=A0A286ZZ76	AMDHD2	Amidohydrolase domain-containing protein 2	N-ACETYLGLUCOSAMINE-6-PHOSPHATE DEACETYLASE (PTHR11113:SF14)	deacetylase
			AMDHD2
			ortholog
615	PIG|Ensembl=ENSSSCG00000008675|UniProtKB=F1S9F3	LETM1	Leucine zipper-EF-hand-containing transmembrane protein 1	MITOCHONDRIAL PROTON/CALCIUM EXCHANGER PROTEIN (PTHR14009:SF8)	secondary carrier transporter
			LETM1
			ortholog
616	PIG|Ensembl=ENSSSCG00000037606|UniProtKB=A0A286ZN52	PSMB3	Proteasome subunit beta	PROTEASOME SUBUNIT BETA TYPE-3 (PTHR11599:SF62)	protease
			PSMB3
			ortholog
617	PIG|Ensembl=ENSSSCG00000009519|UniProtKB=A0A287ABH0	CLYBL	HpcH_HpaI domain-containing protein	CITRAMALYL-COA LYASE, MITOCHONDRIAL (PTHR11105:SF0)	lyase
			CLYBL
			ortholog
618	PIG|Ensembl=ENSSSCG00000020962|UniProtKB=A0A5G2R8I6	DYNLL2	Dynein light chain	DYNEIN LIGHT CHAIN 2, CYTOPLASMIC (PTHR11886:SF100)	microtubule or microtubule-binding cytoskeletal protein
			DYNLL2
			ortholog
619	PIG|Ensembl=ENSSSCG00000021408|UniProtKB=A0A5G2QNL3	tkt	Transket_pyr domain-containing protein	TRANSKETOLASE (PTHR43195:SF3)	transketolase
			TKT
			ortholog
620	PIG|Ensembl=ENSSSCG00000004803|UniProtKB=B6VNT8	ACTC1	Actin, alpha cardiac muscle 1	ACTIN, ALPHA CARDIAC MUSCLE 1 (PTHR11937:SF176)	actin and actin related protein
			ACTC1
			ortholog
621	PIG|Ensembl=ENSSSCG00000014338|UniProtKB=A0A287ADJ2	HSPA9	75 kDa glucose-regulated protein	STRESS-70 PROTEIN, MITOCHONDRIAL (PTHR19375:SF184)	-
			HSPA9
			ortholog
622	PIG|Ensembl=ENSSSCG00000009290|UniProtKB=A0A5G2RCT6	MIPEP	Peptidase_M3 domain-containing protein	MITOCHONDRIAL INTERMEDIATE PEPTIDASE (PTHR11804:SF8)	metalloprotease
			MIPEP
			ortholog
623	PIG|Ensembl=ENSSSCG00000023254|UniProtKB=A0A5G2QSE8	KRT3	IF rod domain-containing protein	KERATIN, TYPE II CYTOSKELETAL 3 (PTHR45616:SF38)	-
			KRT3
			ortholog
624	PIG|Ensembl=ENSSSCG00000003877|UniProtKB=A0A5G2R698	FAF1	UBX domain-containing protein	FAS-ASSOCIATED FACTOR 1 (PTHR23322:SF56)	-
			FAF1
			ortholog
625	PIG|Ensembl=ENSSSCG00000009334|UniProtKB=A0A5G2QV59	HSPH1	Uncharacterized protein	HEAT SHOCK PROTEIN 105 KDA (PTHR45639:SF2)	-
			HSPH1
			ortholog
626	PIG|Ensembl=ENSSSCG00000027224|UniProtKB=I3LEC2	PCBP1	Uncharacterized protein	POLY(RC)-BINDING PROTEIN 1 (PTHR10288:SF96)	RNA metabolism protein
			PCBP1
			ortholog
627	PIG|Ensembl=ENSSSCG00000038628|UniProtKB=A0A287ARU4	SKP1	S-phase kinase-associated protein 1	S-PHASE KINASE-ASSOCIATED PROTEIN 1 (PTHR11165:SF24)	ubiquitin-protein ligase
			SKP1
			ortholog
628	PIG|Ensembl=ENSSSCG00000020964|UniProtKB=A0A287BEE6	SEC22B	Uncharacterized protein	VESICLE-TRAFFICKING PROTEIN SEC22B (PTHR45837:SF3)	-
			SEC22B
			ortholog
629	PIG|Ensembl=ENSSSCG00000002294|UniProtKB=F1SA26	ARG2	Arginase	ARGINASE-2, MITOCHONDRIAL (PTHR43782:SF4)	hydrolase
			ARG2
			ortholog
630	PIG|Ensembl=ENSSSCG00000003123|UniProtKB=F1RLA4	BSPH1	Binder of sperm protein homolog 1	BINDER OF SPERM PROTEIN HOMOLOG 1 (PTHR22918:SF3)	-
			BSPH1
			ortholog
631	PIG|Ensembl=ENSSSCG00000003654|UniProtKB=A0A287AIW6	MACF1	Uncharacterized protein	MICROTUBULE-ACTIN CROSS-LINKING FACTOR 1, ISOFORMS 1/2/3/5 (PTHR23169:SF25)	intermediate filament binding protein
			MACF1
			ortholog
632	PIG|Ensembl=ENSSSCG00000006930|UniProtKB=A0A288CG11	SH3GLB1	Endophilin-B1	ENDOPHILIN-B1 (PTHR14167:SF52)	-
			SH3GLB1
			ortholog
633	PIG|Ensembl=ENSSSCG00000015216|UniProtKB=D3K5J6	ACRV1	Acrosomal vesicle protein 1	-	-
			ACRV1
			ortholog
634	PIG|Ensembl=ENSSSCG00000001502|UniProtKB=P62272	RPS18	40S ribosomal protein S18	40S RIBOSOMAL PROTEIN S18 (PTHR10871:SF3)	ribosomal protein
			RPS18
			ortholog
635	PIG|Ensembl=ENSSSCG00000033546|UniProtKB=A0A287AHI4	UBXN11	SEP domain-containing protein	UBX DOMAIN-CONTAINING PROTEIN 11 (PTHR23333:SF4)	protein-binding activity modulator
			UBXN11
			ortholog
636	PIG|Gene=RTCB|UniProtKB=Q19PY3	RTCB	RNA-splicing ligase RtcB homolog	RNA-SPLICING LIGASE RTCB HOMOLOG (PTHR11118:SF1)	-
			RTCB
			ortholog
637	PIG|Gene=SPEF2|UniProtKB=Q2IA00	SPEF2	Sperm flagellar protein 2	SPERM FLAGELLAR PROTEIN 2 (PTHR14919:SF0)	-
			SPEF2
			ortholog
638	PIG|Ensembl=ENSSSCG00000005043|UniProtKB=A0A480W003	DDHD1	DDHD domain-containing protein	PHOSPHOLIPASE DDHD1 (PTHR23509:SF32)	phospholipase
			DDHD1
			ortholog
639	PIG|Ensembl=ENSSSCG00000039994|UniProtKB=A0A287BMQ2	ACTRT3	Actin-related protein T3	ACTIN-RELATED PROTEIN T3 (PTHR11937:SF159)	actin and actin related protein
			ACTRT3
			ortholog
640	PIG|Ensembl=ENSSSCG00000039338|UniProtKB=A0A286ZQC1	SUGT1	Uncharacterized protein	PROTEIN SGT1 HOMOLOG (PTHR45862:SF1)	-
			SUGT1
			ortholog
641	PIG|Ensembl=ENSSSCG00000034400|UniProtKB=A0A286ZM99	KLK8	Peptidase S1 domain-containing protein	KALLIKREIN-8 (PTHR24271:SF62)	serine protease
			KLK8
			ortholog
642	PIG|Ensembl=ENSSSCG00000018080|UniProtKB=Q35914	ATPase8	ATP synthase protein 8	ATP SYNTHASE PROTEIN 8 (PTHR13722:SF0)	ATP synthase
		ATP8	MT-ATP8
		MT-ATP8	ortholog
643	PIG|Ensembl=ENSSSCG00000032999|UniProtKB=A0A5G2R3Z0	FXN	Frataxin intermediate form	FRATAXIN, MITOCHONDRIAL (PTHR16821:SF2)	transfer/carrier protein
			FXN
			ortholog
644	PIG|Ensembl=ENSSSCG00000003812|UniProtKB=A0A287A530	PGM1	Uncharacterized protein	PHOSPHOGLUCOMUTASE-1 (PTHR22573:SF37)	mutase
			PGM1
			ortholog
645	PIG|Ensembl=ENSSSCG00000009851|UniProtKB=F1RKG8	PEBP1	Uncharacterized protein	PHOSPHATIDYLETHANOLAMINE BINDING PROTEIN (PTHR11362:SF82)	protease inhibitor
			PEBP1
			ortholog
646	PIG|Ensembl=ENSSSCG00000005110|UniProtKB=A0A287BGF1	SYNE2	Uncharacterized protein	NESPRIN-2 (PTHR14514:SF4)	-
			SYNE2
			ortholog
647	PIG|Ensembl=ENSSSCG00000015816|UniProtKB=A0A287AEL5	LETM2	Letm1 RBD domain-containing protein	LETM1 DOMAIN-CONTAINING PROTEIN LETM2, MITOCHONDRIAL (PTHR14009:SF7)	secondary carrier transporter
			LETM2
			ortholog
648	PIG|Ensembl=ENSSSCG00000013627|UniProtKB=F1S596	PRKCSH	Glucosidase 2 subunit beta	GLUCOSIDASE 2 SUBUNIT BETA (PTHR12630:SF1)	protein-binding activity modulator
			PRKCSH
			ortholog
649	PIG|Ensembl=ENSSSCG00000003589|UniProtKB=A0A287BSU8	SRSF4	Uncharacterized protein	ENOYL-[ACYL-CARRIER-PROTEIN] REDUCTASE, MITOCHONDRIAL (PTHR43981:SF2)	reductase
			SRSF4
			ortholog
650	PIG|Ensembl=ENSSSCG00000008480|UniProtKB=F1S4S8	MORN2	Uncharacterized protein	MORN REPEAT-CONTAINING PROTEIN 2 (PTHR46917:SF1)	-
			MORN2
			ortholog
651	PIG|Ensembl=ENSSSCG00000008908|UniProtKB=F1RVI2	PDCL2	Phosducin domain-containing protein	PHOSDUCIN-LIKE PROTEIN 2 (PTHR45809:SF1)	viral or transposable element protein
			PDCL2
			ortholog
652	PIG|Ensembl=ENSSSCG00000033883|UniProtKB=A0A286ZKS7	LOC110255953	Beta_elim_lyase domain-containing protein	BETA_ELIM_LYASE DOMAIN-CONTAINING PROTEIN (PTHR48097:SF9)	aldolase
			LOC110255953
			ortholog
653	PIG|Gene=MYH1|UniProtKB=Q9TV61	MYH1	Myosin-1	MYOSIN-1 (PTHR45615:SF2)	-
			MYH1
			ortholog
654	PIG|Ensembl=ENSSSCG00000014184|UniProtKB=A0A287A5G2	PAM	Peptidyl-glycine alpha-amidating monooxygenase isoform X1	PEPTIDYL-GLYCINE ALPHA-AMIDATING MONOOXYGENASE (PTHR10680:SF14)	oxygenase
			PAM
			ortholog
655	PIG|GeneID=396887|UniProtKB=Q29100	UPTI	Uterine plasmin/trypsin inhibitor	UTERINE PLASMIN/TRYPSIN INHIBITOR (PTHR10083:SF367)	protease inhibitor
			-
			ortholog
656	PIG|Ensembl=ENSSSCG00000012174|UniProtKB=A0A5G2R5P0	APOO	MICOS complex subunit	MICOS COMPLEX SUBUNIT MIC26 (PTHR14564:SF2)	-
			APOO
			ortholog
657	PIG|Gene=GOT2|UniProtKB=P00506	GOT2	Aspartate aminotransferase, mitochondrial	ASPARTATE AMINOTRANSFERASE, MITOCHONDRIAL (PTHR11879:SF22)	transaminase
			GOT2
			ortholog
658	PIG|Ensembl=ENSSSCG00000002269|UniProtKB=F1SA74	MTHFD1	C-1-tetrahydrofolate synthase, cytoplasmic	C-1-TETRAHYDROFOLATE SYNTHASE, CYTOPLASMIC (PTHR48099:SF1)	-
			MTHFD1
			ortholog
659	PIG|Ensembl=ENSSSCG00000005024|UniProtKB=A0A287AL94	PYGL	Alpha-1,4 glucan phosphorylase	GLYCOGEN PHOSPHORYLASE, LIVER FORM (PTHR11468:SF26)	glycosyltransferase
			PYGL
			ortholog
660	PIG|Ensembl=ENSSSCG00000040714|UniProtKB=A0A287AGL6	RSPH6A	Uncharacterized protein	RADIAL SPOKE HEAD PROTEIN 6 HOMOLOG A (PTHR13159:SF1)	microtubule or microtubule-binding cytoskeletal protein
			RSPH6A
			ortholog
661	PIG|Ensembl=ENSSSCG00000008483|UniProtKB=F1S4R7	LOC100624062	Uncharacterized protein	TETRATRICOPEPTIDE REPEAT DOMAIN 39D (PTHR31859:SF5)	-
			LOC100624062
			ortholog
662	PIG|Ensembl=ENSSSCG00000033734|UniProtKB=A0A286ZVG3	LOC110257905	Thymosin beta	THYMOSIN BETA (PTHR12021:SF3)	-
			LOC110257905
			ortholog
663	PIG|Ensembl=ENSSSCG00000006523|UniProtKB=A0A5S6G1W3	MTX1	Metaxin-1	METAXIN-1 (PTHR12289:SF34)	-
			MTX1
			ortholog
664	PIG|Ensembl=ENSSSCG00000038880|UniProtKB=P62831	RPL23	60S ribosomal protein L23	60S RIBOSOMAL PROTEIN L23 (PTHR11761:SF8)	ribosomal protein
			RPL23
			ortholog
665	PIG|Ensembl=ENSSSCG00000004908|UniProtKB=F1SMS8	LMAN1	L-type lectin-like domain-containing protein	PROTEIN ERGIC-53 (PTHR12223:SF32)	membrane traffic protein
			LMAN1
			ortholog
[truncated: 2,931 more rows]

## Sheet: All, Ontology Terms List
PANTHER Ontology Terms List for all purified proteins
	Mapped IDs
Category ID		Name	Parent	Child	Families and Subfamilies
1	GO:0009396	PIG|Ensembl=ENSSSCG00000027072|UniProtKB=Q29307	folic acid-containing compound biosynthetic process	folic acid-containing compound metabolic process	-	21
2	GO:0035267	PIG|Ensembl=ENSSSCG00000016923|UniProtKB=A0A287A4R1	NuA4 histone acetyltransferase complex	histone acetyltransferase complex	-	51
		PIG|Ensembl=ENSSSCG00000013605|UniProtKB=F1SA46
3	PC00087	PIG|Ensembl=ENSSSCG00000008057|UniProtKB=A0A286ZZ76	deacetylase	hydrolase	-	240
4	GO:0004842	PIG|Ensembl=ENSSSCG00000013107|UniProtKB=B2CCY7	ubiquitin-protein transferase activity	ubiquitin-like protein transferase activity	ubiquitin protein ligase activity	1505
		PIG|Ensembl=ENSSSCG00000036711|UniProtKB=A0A286ZPH4
		PIG|Ensembl=ENSSSCG00000006904|UniProtKB=A0A5G2QKN2
		PIG|Ensembl=ENSSSCG00000006176|UniProtKB=A0A5G2QXY8
		PIG|Ensembl=ENSSSCG00000035622|UniProtKB=A0A288CFV1
		PIG|Gene=UBE2D2|UniProtKB=Q06AA9
		PIG|Ensembl=ENSSSCG00000016234|UniProtKB=A0A287A2J9
5	GO:0043254	PIG|Ensembl=ENSSSCG00000003120|UniProtKB=A0A5G2QNT7	regulation of protein-containing complex assembly	regulation of cellular component biogenesis	regulation of protein polymerization	328
					positive regulation of protein-containing complex assembly
6	PC00147	PIG|Ensembl=ENSSSCG00000013107|UniProtKB=B2CCY7	RNA processing factor	RNA metabolism protein	mRNA polyadenylation factor	477
		PIG|Ensembl=ENSSSCG00000013094|UniProtKB=F1RIE2			mRNA capping factor
		PIG|Ensembl=ENSSSCG00000030510|UniProtKB=I3L5T3			RNA splicing factor
7	GO:0004674	PIG|Ensembl=ENSSSCG00000013732|UniProtKB=F1SDY2	protein serine/threonine kinase activity	protein kinase activity	cyclin-dependent protein serine/threonine kinase activity	2613
		PIG|Ensembl=ENSSSCG00000016266|UniProtKB=F1SMX5			transmembrane receptor protein serine/threonine kinase activity
		PIG|Ensembl=ENSSSCG00000010113|UniProtKB=F1RK79			MAP kinase activity
		PIG|Gene=PRKAR2A|UniProtKB=P05207
		PIG|Ensembl=ENSSSCG00000037019|UniProtKB=A0A286ZKQ7
		PIG|Ensembl=ENSSSCG00000013937|UniProtKB=F1S6Q0
		PIG|Ensembl=ENSSSCG00000011889|UniProtKB=A0A287AQ89
		PIG|Ensembl=ENSSSCG00000013445|UniProtKB=A0A5G2Q6V7
		PIG|Ensembl=ENSSSCG00000007203|UniProtKB=A0A5G2R4G4
		PIG|Ensembl=ENSSSCG00000004558|UniProtKB=A0A287B6C7
		PIG|Ensembl=ENSSSCG00000002804|UniProtKB=K9IVE3
		PIG|Ensembl=ENSSSCG00000010112|UniProtKB=F1RK80
		PIG|Gene=CSNK1A1|UniProtKB=O19175
		PIG|Ensembl=ENSSSCG00000003035|UniProtKB=F1RGH8
		PIG|Gene=PRKACA|UniProtKB=P36887
		PIG|Ensembl=ENSSSCG00000031407|UniProtKB=A0A287ANN3
		PIG|Ensembl=ENSSSCG00000003204|UniProtKB=F1RH55
		PIG|Ensembl=ENSSSCG00000025470|UniProtKB=A0A287AY08
8	GO:0016740	PIG|Ensembl=ENSSSCG00000021408|UniProtKB=A0A5G2QNL3	transferase activity	catalytic activity	transferase activity, transferring acyl groups	10624
		PIG|Ensembl=ENSSSCG00000000133|UniProtKB=A0A287BPT5			sulfotransferase activity
		PIG|Ensembl=ENSSSCG00000013249|UniProtKB=A0A287AK10			ubiquitin-like protein transferase activity
					transferase activity, transferring alkyl or aryl (other than methyl) groups
					transferase activity, transferring one-carbon groups
					transferase activity, transferring glycosyl groups
					transaminase activity
					transferase activity, transferring phosphorus-containing groups
9	GO:0030990	PIG|Ensembl=ENSSSCG00000002805|UniProtKB=F2Z513	intraciliary transport particle	protein-containing complex	intraciliary transport particle B	408
		PIG|Ensembl=ENSSSCG00000017726|UniProtKB=F1RKX1
		PIG|Ensembl=ENSSSCG00000022250|UniProtKB=F1S0S5
		PIG|Ensembl=ENSSSCG00000040714|UniProtKB=A0A287AGL6
		PIG|Ensembl=ENSSSCG00000002620|UniProtKB=A0A287API1
		PIG|Ensembl=ENSSSCG00000028085|UniProtKB=I3LQX1
		PIG|Ensembl=ENSSSCG00000028184|UniProtKB=I3LNF2
		PIG|Ensembl=ENSSSCG00000011855|UniProtKB=A0A480E524
		PIG|Ensembl=ENSSSCG00000009765|UniProtKB=F1RFM8
		PIG|Ensembl=ENSSSCG00000015197|UniProtKB=F1S7B1
		PIG|Ensembl=ENSSSCG00000011768|UniProtKB=F1SGC2
		PIG|Ensembl=ENSSSCG00000006146|UniProtKB=F1RXB7
		PIG|Ensembl=ENSSSCG00000000179|UniProtKB=F1SPN2
		PIG|Ensembl=ENSSSCG00000014555|UniProtKB=F1RGZ7
		PIG|Ensembl=ENSSSCG00000036056|UniProtKB=A0A287AFU3
		PIG|Ensembl=ENSSSCG00000039034|UniProtKB=A0A287BF02
		PIG|Ensembl=ENSSSCG00000024357|UniProtKB=I3LLI7
		PIG|Ensembl=ENSSSCG00000023957|UniProtKB=I3LIQ4
		PIG|Ensembl=ENSSSCG00000003954|UniProtKB=A0A5G2QYL2
		PIG|Ensembl=ENSSSCG00000012306|UniProtKB=A0A286ZWH7
		PIG|Ensembl=ENSSSCG00000011279|UniProtKB=F1SRG9
		PIG|Ensembl=ENSSSCG00000018028|UniProtKB=F1SDE8
		PIG|Ensembl=ENSSSCG00000000720|UniProtKB=D3K5M3
		PIG|Ensembl=ENSSSCG00000005618|UniProtKB=F1RS10
		PIG|Ensembl=ENSSSCG00000040408|UniProtKB=A0A286ZNM0
		PIG|Ensembl=ENSSSCG00000007122|UniProtKB=F1SAT2
		PIG|Gene=PGK2|UniProtKB=Q6RI85
		PIG|Ensembl=ENSSSCG00000008568|UniProtKB=F1SDN3
		PIG|Ensembl=ENSSSCG00000027701|UniProtKB=I3L855
		PIG|Ensembl=ENSSSCG00000002803|UniProtKB=F1RFS9
		PIG|Ensembl=ENSSSCG00000003711|UniProtKB=A0A5G2R5J1
		PIG|Ensembl=ENSSSCG00000007904|UniProtKB=F1RL08
		PIG|Ensembl=ENSSSCG00000001691|UniProtKB=F1RRH7
		PIG|Ensembl=ENSSSCG00000006726|UniProtKB=F1SAZ0
		PIG|Ensembl=ENSSSCG00000002817|UniProtKB=F1RF34
		PIG|Ensembl=ENSSSCG00000002424|UniProtKB=A0A5G2QGP2
		PIG|Ensembl=ENSSSCG00000040396|UniProtKB=A0A287AHZ7
		PIG|Ensembl=ENSSSCG00000020990|UniProtKB=I3LP90
		PIG|Ensembl=ENSSSCG00000026689|UniProtKB=I3LGU2
10	GO:0044843	PIG|Ensembl=ENSSSCG00000006604|UniProtKB=A0A287AM19	cell cycle G1/S phase transition	cell cycle phase transition	G1/S transition of mitotic cell cycle	83
11	GO:0032880	PIG|Ensembl=ENSSSCG00000011314|UniProtKB=A0A5G2QML6	regulation of protein localization	regulation of localization	regulation of protein localization to membrane	177
					regulation of establishment of protein localization
12	GO:0034620	PIG|Gene=HSPA1B|UniProtKB=Q6S4N2	cellular response to unfolded protein	response to unfolded protein	endoplasmic reticulum unfolded protein response	206
		PIG|Gene=HSPA1A|UniProtKB=P34930
		PIG|Ensembl=ENSSSCG00000015140|UniProtKB=A0A286ZWK2
		PIG|Gene=HSPA1L|UniProtKB=A5A8V7
		PIG|Ensembl=ENSSSCG00000012007|UniProtKB=F1SK58
13	GO:0097192	PIG|Ensembl=ENSSSCG00000011889|UniProtKB=A0A287AQ89	extrinsic apoptotic signaling pathway in absence of ligand	extrinsic apoptotic signaling pathway	-	32
		PIG|Ensembl=ENSSSCG00000003035|UniProtKB=F1RGH8
14	GO:0018193	PIG|Ensembl=ENSSSCG00000016663|UniProtKB=F1SIK7	peptidyl-amino acid modification	cellular protein modification process	peptidyl-lysine modification	1458
		PIG|Ensembl=ENSSSCG00000008491|UniProtKB=F1S4Q8			peptidyl-threonine phosphorylation
					peptidyl-tyrosine modification
					protein N-linked glycosylation via asparagine
					peptidyl-serine modification
					peptidyl-arginine methylation
15	GO:0022412	PIG|Ensembl=ENSSSCG00000017726|UniProtKB=F1RKX1	cellular process involved in reproduction in multicellular organism	multicellular organism reproduction	spermatid differentiation	124
		PIG|Ensembl=ENSSSCG00000003142|UniProtKB=A0A287BMD8			germ cell development
		PIG|Ensembl=ENSSSCG00000011279|UniProtKB=F1SRG9			male meiotic nuclear division
		PIG|Ensembl=ENSSSCG00000032244|UniProtKB=A0A287B423			sperm axoneme assembly
					sperm capacitation
16	GO:0043542	PIG|Ensembl=ENSSSCG00005017529|UniProtKB=P80310	endothelial cell migration	multicellular organismal process	-	18
		PIG|Gene=ANXA1|UniProtKB=P19619
		PIG|Ensembl=ENSSSCG00000006588|UniProtKB=K7GME6
		PIG|Ensembl=ENSSSCG00000005267|UniProtKB=F1SJB5
		PIG|Ensembl=ENSSSCG00000032857|UniProtKB=A0A5S6H0X2
17	GO:0009952	PIG|Ensembl=ENSSSCG00000006790|UniProtKB=F1S8D4	anterior/posterior pattern specification	pattern specification process	-	77
18	GO:0098609	PIG|Ensembl=ENSSSCG00000001025|UniProtKB=F1RW75	cell-cell adhesion	cell adhesion	leukocyte cell-cell adhesion	361
		PIG|Ensembl=ENSSSCG00000003142|UniProtKB=A0A287BMD8			cell-cell adhesion via plasma-membrane adhesion molecules
		PIG|Ensembl=ENSSSCG00000003514|UniProtKB=A0A287AF47			homotypic cell-cell adhesion
		PIG|Ensembl=ENSSSCG00000020694|UniProtKB=I3LA65
		PIG|Ensembl=ENSSSCG00000003726|UniProtKB=F1SAM0
		PIG|Gene=DSG1|UniProtKB=Q3BDI7
		PIG|Ensembl=ENSSSCG00000030694|UniProtKB=I3LGN8
		PIG|Ensembl=ENSSSCG00000011811|UniProtKB=I3LUY1
19	GO:0090263	PIG|Ensembl=ENSSSCG00000005084|UniProtKB=F1SSI1	positive regulation of canonical Wnt signaling pathway	positive regulation of Wnt signaling pathway	-	41
		PIG|Ensembl=ENSSSCG00000013445|UniProtKB=A0A5G2Q6V7
		PIG|Ensembl=ENSSSCG00000004558|UniProtKB=A0A287B6C7
		PIG|Ensembl=ENSSSCG00000008451|UniProtKB=F1S5K0
		PIG|Ensembl=ENSSSCG00000003204|UniProtKB=F1RH55
20	GO:0051539	PIG|Ensembl=ENSSSCG00000008877|UniProtKB=A0A287BPI1	4 iron, 4 sulfur cluster binding	iron-sulfur cluster binding	-	153
		PIG|Gene=ETFDH|UniProtKB=P55931
		PIG|Ensembl=ENSSSCG00000016127|UniProtKB=A0A5G2RBR3
		PIG|Ensembl=ENSSSCG00000023807|UniProtKB=A0A287BQT2
		PIG|Ensembl=ENSSSCG00000023380|UniProtKB=I3LR64
		PIG|Ensembl=ENSSSCG00000000064|UniProtKB=F1SRC5
		PIG|Gene=ACO2|UniProtKB=P16276
21	GO:0032956	PIG|Ensembl=ENSSSCG00000001814|UniProtKB=F1RMJ4	regulation of actin cytoskeleton organization	regulation of actin filament-based process	regulation of actin filament organization	322
		PIG|Ensembl=ENSSSCG00000014088|UniProtKB=I3LV91			regulation of actin filament length
		PIG|Ensembl=ENSSSCG00000033189|UniProtKB=A0A5G2R7E3
22	GO:0008287	PIG|Gene=PPP2R2A|UniProtKB=Q29090	protein serine/threonine phosphatase complex	catalytic complex	-	99
		PIG|Ensembl=ENSSSCG00000024413|UniProtKB=A0A287BB72
		PIG|Ensembl=ENSSSCG00000005672|UniProtKB=A0A286ZTF3
		PIG|Ensembl=ENSSSCG00000009172|UniProtKB=F1S100
		PIG|Ensembl=ENSSSCG00000015599|UniProtKB=F1S2V7
		PIG|Ensembl=ENSSSCG00005002253|UniProtKB=P54612
23	GO:0046527	PIG|Ensembl=ENSSSCG00000028879|UniProtKB=A0A5G2QE34	glucosyltransferase activity	transferase activity, transferring hexosyl groups	UDP-glucosyltransferase activity	303
24	GO:0006414	PIG|Ensembl=ENSSSCG00000031757|UniProtKB=A0A5G2QSE4	translational elongation	translation	-	1378
		PIG|Ensembl=ENSSSCG00000034927|UniProtKB=A0A286ZP85
		PIG|Gene=EEF1G|UniProtKB=Q29387
		PIG|Ensembl=ENSSSCG00000033697|UniProtKB=A0A287ASU4
		PIG|Ensembl=ENSSSCG00000004489|UniProtKB=A0A286ZUI3
		PIG|Ensembl=ENSSSCG00000034709|UniProtKB=A0A287A7Q7
		PIG|Ensembl=ENSSSCG00000016128|UniProtKB=A0A5G2RD82
		PIG|Gene=VARS2|UniProtKB=Q767M3
		PIG|Ensembl=ENSSSCG00000033019|UniProtKB=A0A5G2QR46
		PIG|Ensembl=ENSSSCG00000003843|UniProtKB=A0A287BDI0
		PIG|Gene=RPSA|UniProtKB=Q4GWZ2
		PIG|Ensembl=ENSSSCG00000035048|UniProtKB=A0A0D5BWD2
		PIG|Ensembl=ENSSSCG00000004002|UniProtKB=A0A287AKC0
		PIG|Ensembl=ENSSSCG00000006954|UniProtKB=I3LT08
		PIG|Ensembl=ENSSSCG00025048049|UniProtKB=Q29214
		PIG|Ensembl=ENSSSCG00000039612|UniProtKB=A0A286ZJU5
		PIG|Ensembl=ENSSSCG00000010823|UniProtKB=A0A480QG80
		PIG|Ensembl=ENSSSCG00000037767|UniProtKB=A0A5G2QFS9
		PIG|Ensembl=ENSSSCG00000021118|UniProtKB=I3LNK5
		PIG|Ensembl=ENSSSCG00000035007|UniProtKB=A0A287B386
		PIG|Ensembl=ENSSSCG00000016989|UniProtKB=F2Z5N5
		PIG|Ensembl=ENSSSCG00000002972|UniProtKB=F1RI32
		PIG|Gene=GNB2L1|UniProtKB=P63246
		PIG|Ensembl=ENSSSCG00000003612|UniProtKB=F1SV90
		PIG|Ensembl=ENSSSCG00000013064|UniProtKB=F1RPW9
		PIG|Ensembl=ENSSSCG00000034113|UniProtKB=F1STM4
		PIG|Ensembl=ENSSSCG00000039390|UniProtKB=M3TYC1
		PIG|Gene=RPS14|UniProtKB=Q29303
		PIG|Ensembl=ENSSSCG00000038359|UniProtKB=A0A287B356
		PIG|Ensembl=ENSSSCG00000014343|UniProtKB=F1RGI7
		PIG|Ensembl=ENSSSCG00000011803|UniProtKB=F6Q8Z7
		PIG|Ensembl=ENSSSCG00000025675|UniProtKB=I3LII3
		PIG|Gene=RPLP0|UniProtKB=A0A5S6HGK5
		PIG|Ensembl=ENSSSCG00000012405|UniProtKB=A0A287B771
		PIG|Ensembl=ENSSSCG00000011952|UniProtKB=A0A287A286
		PIG|Ensembl=ENSSSCG00000017957|UniProtKB=A6M928
25	GO:0044291	PIG|Ensembl=ENSSSCG00000001025|UniProtKB=F1RW75	cell-cell contact zone	cell-cell junction	-	10
26	GO:0009247	PIG|Ensembl=ENSSSCG00000010866|UniProtKB=F1S8P1	glycolipid biosynthetic process	carbohydrate derivative biosynthetic process	GPI anchor biosynthetic process	137
27	GO:1990023	PIG|Ensembl=ENSSSCG00000010877|UniProtKB=A0A286ZVL0	mitotic spindle midzone	mitotic spindle	-	14
28	GO:0030097	PIG|Ensembl=ENSSSCG00000032405|UniProtKB=A0A287B7U4	hemopoiesis	hematopoietic or lymphoid organ development	myeloid cell differentiation	90
					leukocyte differentiation
29	PC00099	PIG|Ensembl=ENSSSCG00000036909|UniProtKB=A0A287A893	exoribonuclease	RNA metabolism protein	-	101
30	GO:0035735	PIG|Ensembl=ENSSSCG00000002805|UniProtKB=F2Z513	intraciliary transport involved in cilium assembly	cilium assembly	-	216
		PIG|Ensembl=ENSSSCG00000024357|UniProtKB=I3LLI7
		PIG|Ensembl=ENSSSCG00000003633|UniProtKB=F1SV60
		PIG|Ensembl=ENSSSCG00000040714|UniProtKB=A0A287AGL6
		PIG|Ensembl=ENSSSCG00000020962|UniProtKB=A0A5G2R8I6
		PIG|Ensembl=ENSSSCG00000032076|UniProtKB=A0A287A3S5
		PIG|Ensembl=ENSSSCG00000018028|UniProtKB=F1SDE8
		PIG|Ensembl=ENSSSCG00000017884|UniProtKB=F1RGN9
		PIG|Ensembl=ENSSSCG00000028085|UniProtKB=I3LQX1
		PIG|Ensembl=ENSSSCG00000008568|UniProtKB=F1SDN3
		PIG|Ensembl=ENSSSCG00000002803|UniProtKB=F1RFS9
		PIG|Ensembl=ENSSSCG00000007904|UniProtKB=F1RL08
		PIG|Ensembl=ENSSSCG00000001691|UniProtKB=F1RRH7
		PIG|Ensembl=ENSSSCG00000006726|UniProtKB=F1SAZ0
		PIG|Ensembl=ENSSSCG00000011768|UniProtKB=F1SGC2
		PIG|Ensembl=ENSSSCG00000006146|UniProtKB=F1RXB7
		PIG|Ensembl=ENSSSCG00000000179|UniProtKB=F1SPN2
		PIG|Ensembl=ENSSSCG00000017994|UniProtKB=F1SS88
		PIG|Ensembl=ENSSSCG00000026689|UniProtKB=I3LGU2
31	GO:0046390	PIG|Ensembl=ENSSSCG00000012560|UniProtKB=F2Z572	ribose phosphate biosynthetic process	ribose phosphate metabolic process	ribonucleotide biosynthetic process	556
		PIG|Ensembl=ENSSSCG00000021408|UniProtKB=A0A5G2QNL3
		PIG|Ensembl=ENSSSCG00000015366|UniProtKB=A0A287BHA2
		PIG|Ensembl=ENSSSCG00000017184|UniProtKB=A0A287A1P5
32	GO:0015318	PIG|Ensembl=ENSSSCG00000000886|UniProtKB=A0A287BGP7	inorganic molecular entity transmembrane transporter activity	transmembrane transporter activity	ion channel activity	2784
					inorganic cation transmembrane transporter activity
					inorganic anion transmembrane transporter activity
					carboxylic acid transmembrane transporter activity
33	GO:0019752	PIG|Ensembl=ENSSSCG00000028178|UniProtKB=A0A5S8M9X9	carboxylic acid metabolic process	oxoacid metabolic process	carboxylic acid catabolic process	2465
		PIG|Gene=IDH3G|UniProtKB=P41566			monocarboxylic acid metabolic process
		PIG|Ensembl=ENSSSCG00000037463|UniProtKB=A0A5G2R7A6			carboxylic acid biosynthetic process
		PIG|Gene=MDH1|UniProtKB=P11708			cellular amino acid metabolic process
		PIG|Ensembl=ENSSSCG00000016133|UniProtKB=A0A287BL42			folic acid-containing compound metabolic process
		PIG|Ensembl=ENSSSCG00000023807|UniProtKB=A0A287BQT2			icosanoid metabolic process
		PIG|Ensembl=ENSSSCG00030028801|UniProtKB=P10173
		PIG|Gene=IDH2|UniProtKB=P33198
34	GO:0010975	PIG|Ensembl=ENSSSCG00000011889|UniProtKB=A0A287AQ89	regulation of neuron projection development	regulation of neuron differentiation	regulation of dendrite development	113
		PIG|Ensembl=ENSSSCG00000003035|UniProtKB=F1RGH8			positive regulation of neuron projection development
					regulation of axonogenesis
35	GO:0005634	PIG|Ensembl=ENSSSCG00000040795|UniProtKB=A0A287A3T5	nucleus	intracellular membrane-bounded organelle	nuclear DNA-directed RNA polymerase complex	15379
		PIG|Ensembl=ENSSSCG00000005174|UniProtKB=F2Z5Q5			nuclear envelope
		PIG|Ensembl=ENSSSCG00000012455|UniProtKB=F1S1R1			nuclear lumen
		PIG|Gene=PRM2|UniProtKB=I3LIV5			core mediator complex
		PIG|Ensembl=ENSSSCG00000022760|UniProtKB=I3LQS0			THO complex
		PIG|Ensembl=ENSSSCG00000017884|UniProtKB=F1RGN9			spliceosomal complex
		PIG|Ensembl=ENSSSCG00000035622|UniProtKB=A0A288CFV1			COP9 signalosome
		PIG|Ensembl=ENSSSCG00000000633|UniProtKB=I3LQF8			nuclear ubiquitin ligase complex
		PIG|Ensembl=ENSSSCG00000004558|UniProtKB=A0A287B6C7			transcription factor TFIIH core complex
		PIG|Ensembl=ENSSSCG00000010112|UniProtKB=F1RK80			PcG protein complex
		PIG|Ensembl=ENSSSCG00000028228|UniProtKB=A0A286ZTK1			small nuclear ribonucleoprotein complex
		PIG|Ensembl=ENSSSCG00000007907|UniProtKB=F1RKZ6			telomerase holoenzyme complex
		PIG|Gene=PRKACA|UniProtKB=P36887			exon-exon junction complex
		PIG|Ensembl=ENSSSCG00000045890|UniProtKB=M3UZ42			nuclear telomere cap complex
		PIG|Ensembl=ENSSSCG00000003648|UniProtKB=F1SV26			nucleotide-excision repair complex
		PIG|Ensembl=ENSSSCG00000033010|UniProtKB=A0A287A608			integrator complex
		PIG|Ensembl=ENSSSCG00000017202|UniProtKB=Q71LE2
		PIG|Gene=GNB2L1|UniProtKB=P63246
		PIG|Ensembl=ENSSSCG00000017913|UniProtKB=A0A5G2R4Y9
		PIG|Ensembl=ENSSSCG00000001814|UniProtKB=F1RMJ4
		PIG|Ensembl=ENSSSCG00000015140|UniProtKB=A0A286ZWK2
		PIG|Ensembl=ENSSSCG00000034173|UniProtKB=A0A287AVD1
		PIG|Gene=HSP90AA1|UniProtKB=A0A287AQK7
		PIG|Ensembl=ENSSSCG00000030694|UniProtKB=I3LGN8
		PIG|Ensembl=ENSSSCG00000031938|UniProtKB=A0A287AE63
		PIG|Ensembl=ENSSSCG00000039290|UniProtKB=A0A286ZSZ3
		PIG|Ensembl=ENSSSCG00000005084|UniProtKB=F1SSI1
		PIG|Ensembl=ENSSSCG00000013937|UniProtKB=F1S6Q0
		PIG|Ensembl=ENSSSCG00000036711|UniProtKB=A0A286ZPH4
		PIG|Ensembl=ENSSSCG00000016583|UniProtKB=F1SMM8
		PIG|Ensembl=ENSSSCG00000023761|UniProtKB=M3V815
		PIG|Ensembl=ENSSSCG00000013094|UniProtKB=F1RIE2
		PIG|Ensembl=ENSSSCG00000000522|UniProtKB=F1SGD7
		PIG|Ensembl=ENSSSCG00000034617|UniProtKB=A0A287AZA7
		PIG|Ensembl=ENSSSCG00000017514|UniProtKB=A0A5G2QZ16
		PIG|Gene=CSNK1A1|UniProtKB=O19175
		PIG|Ensembl=ENSSSCG00005017658|UniProtKB=F1SRI0
		PIG|Ensembl=ENSSSCG00000006628|UniProtKB=A0A288CG47
		PIG|Ensembl=ENSSSCG00000008433|UniProtKB=A0A5G2QEH3
		PIG|Gene=PPP1CB|UniProtKB=P61292
		PIG|Ensembl=ENSSSCG00000016590|UniProtKB=A0A5G2QLY5
		PIG|Gene=EEF1G|UniProtKB=Q29387
		PIG|Ensembl=ENSSSCG00000038947|UniProtKB=I3LK71
		PIG|Ensembl=ENSSSCG00000027946|UniProtKB=I3LQ79
		PIG|Ensembl=ENSSSCG00000002286|UniProtKB=A0A5G2RM82
		PIG|Ensembl=ENSSSCG00000017413|UniProtKB=F1S0Q1
		PIG|Gene=PSMB4|UniProtKB=Q29384
		PIG|Ensembl=ENSSSCG00000006830|UniProtKB=F2Z5K2
		PIG|Ensembl=ENSSSCG00000009509|UniProtKB=A0A5G2RIC0
		PIG|Ensembl=ENSSSCG00000013445|UniProtKB=A0A5G2Q6V7
		PIG|Ensembl=ENSSSCG00000021617|UniProtKB=I3LND4
		PIG|Ensembl=ENSSSCG00000005672|UniProtKB=A0A286ZTF3
		PIG|Ensembl=ENSSSCG00000003204|UniProtKB=F1RH55
		PIG|Ensembl=ENSSSCG00000030045|UniProtKB=A0A287A8X4
		PIG|Ensembl=ENSSSCG00000000104|UniProtKB=A0A286ZLI8
		PIG|Ensembl=ENSSSCG00000013064|UniProtKB=F1RPW9
		PIG|Gene=UBC|UniProtKB=A0A2C9F3G2
		PIG|Ensembl=ENSSSCG00000013538|UniProtKB=A0A5G2QF76
		PIG|Ensembl=ENSSSCG00000014343|UniProtKB=F1RGI7
		PIG|Ensembl=ENSSSCG00000004294|UniProtKB=F2Z5D4
		PIG|Ensembl=ENSSSCG00000007904|UniProtKB=F1RL08
		PIG|Ensembl=ENSSSCG00000036483|UniProtKB=A0A286ZLP7
		PIG|Ensembl=ENSSSCG00000010315|UniProtKB=A0A5G2R0F5
		PIG|Ensembl=ENSSSCG00000025842|UniProtKB=F1STB2
		PIG|Ensembl=ENSSSCG00000037606|UniProtKB=A0A286ZN52
		PIG|Ensembl=ENSSSCG00040057990|UniProtKB=P0CG68
		PIG|Ensembl=ENSSSCG00000009746|UniProtKB=A0A5G2QZY6
		PIG|Ensembl=ENSSSCG00000003633|UniProtKB=F1SV60
		PIG|Ensembl=ENSSSCG00000004195|UniProtKB=Q95JC8
		PIG|Ensembl=ENSSSCG00000018034|UniProtKB=F1SDE3
		PIG|Ensembl=ENSSSCG00000010113|UniProtKB=F1RK79
		PIG|Ensembl=ENSSSCG00000018033|UniProtKB=A7U5U2
		PIG|Ensembl=ENSSSCG00000001550|UniProtKB=F1RYX9
		PIG|Ensembl=ENSSSCG00000000590|UniProtKB=F1SQZ0
		PIG|Ensembl=ENSSSCG00000003717|UniProtKB=F1SBA5
		PIG|Ensembl=ENSSSCG00000011889|UniProtKB=A0A287AQ89
		PIG|Ensembl=ENSSSCG00000027257|UniProtKB=A0A287BPP9
		PIG|Ensembl=ENSSSCG00000016272|UniProtKB=F1SMW9
		PIG|Ensembl=ENSSSCG00000014559|UniProtKB=A0A5G2R6X9
		PIG|Ensembl=ENSSSCG00000007203|UniProtKB=A0A5G2R4G4
		PIG|Ensembl=ENSSSCG00000000406|UniProtKB=F1SL99
		PIG|Ensembl=ENSSSCG00000015659|UniProtKB=A0A287AKB2
		PIG|Ensembl=ENSSSCG00000009828|UniProtKB=A0A5G2Q7T5
		PIG|Ensembl=ENSSSCG00000025470|UniProtKB=A0A287AY08
		PIG|Ensembl=ENSSSCG00000039582|UniProtKB=A0A5G2QZH5
		PIG|Ensembl=ENSSSCG00000027091|UniProtKB=A0A287B0J7
		PIG|Ensembl=ENSSSCG00000011214|UniProtKB=F1RS44
		PIG|Ensembl=ENSSSCG00000028869|UniProtKB=A0A5G2RAC7
		PIG|Ensembl=ENSSSCG00000002722|UniProtKB=A0A5G2RDC6
		PIG|Ensembl=ENSSSCG00000018028|UniProtKB=F1SDE8
		PIG|Ensembl=ENSSSCG00000007122|UniProtKB=F1SAT2
		PIG|Ensembl=ENSSSCG00000037228|UniProtKB=I3LK13
		PIG|Ensembl=ENSSSCG00000000684|UniProtKB=A0A5G2QPU0
		PIG|Gene=VCP|UniProtKB=P03974
		PIG|Ensembl=ENSSSCG00000009334|UniProtKB=A0A5G2QV59
		PIG|Ensembl=ENSSSCG00000013045|UniProtKB=C5H0C6
		PIG|Ensembl=ENSSSCG00000038628|UniProtKB=A0A287ARU4
		PIG|Ensembl=ENSSSCG00000008924|UniProtKB=A0A287BRW8
		PIG|Ensembl=ENSSSCG00000014292|UniProtKB=A0A287B6J6
		PIG|Ensembl=ENSSSCG00000007187|UniProtKB=F1S880
		PIG|Ensembl=ENSSSCG00000024235|UniProtKB=A0A287B880
		PIG|Gene=ACRBP|UniProtKB=Q29016
		PIG|Ensembl=ENSSSCG00000032092|UniProtKB=A0A287BLH5
		PIG|Ensembl=ENSSSCG00000036924|UniProtKB=A0A5G2QL81
		PIG|Gene=HSPA5|UniProtKB=P34935
		PIG|Gene=CLIC1|UniProtKB=Q29238
		PIG|Ensembl=ENSSSCG00025026657|UniProtKB=O02705
		PIG|Gene=PLCZ|UniProtKB=Q7YRU3
		PIG|Ensembl=ENSSSCG00000017057|UniProtKB=F1RQD7
		PIG|Ensembl=ENSSSCG00000017294|UniProtKB=A0A287BIR3
		PIG|Ensembl=ENSSSCG00000008451|UniProtKB=F1S5K0
		PIG|Ensembl=ENSSSCG00000003035|UniProtKB=F1RGH8
		PIG|Ensembl=ENSSSCG00000023245|UniProtKB=A0A287BK25
		PIG|Ensembl=ENSSSCG00000030274|UniProtKB=I3LR47
		PIG|Ensembl=ENSSSCG00015053982|UniProtKB=P19757
		PIG|Ensembl=ENSSSCG00000032076|UniProtKB=A0A287A3S5
		PIG|Ensembl=ENSSSCG00000012270|UniProtKB=A0A5K1U589
		PIG|Ensembl=ENSSSCG00000033332|UniProtKB=A0A287BRR7
		PIG|Ensembl=ENSSSCG00000012252|UniProtKB=F1RX16
		PIG|Ensembl=ENSSSCG00000034230|UniProtKB=A0A287B501
		PIG|Ensembl=ENSSSCG00000005072|UniProtKB=A0A5G2QWE9
		PIG|Ensembl=ENSSSCG00000002294|UniProtKB=F1SA26
		PIG|Ensembl=ENSSSCG00000013391|UniProtKB=A0A5G2QI19
		PIG|Ensembl=ENSSSCG00000005438|UniProtKB=F1SP30
		PIG|Ensembl=ENSSSCG00000015596|UniProtKB=F1S2W0
		PIG|Gene=UBE2D2|UniProtKB=Q06AA9
		PIG|Ensembl=ENSSSCG00000015599|UniProtKB=F1S2V7
		PIG|Ensembl=ENSSSCG00000001414|UniProtKB=P67872
36	GO:0140098	PIG|Ensembl=ENSSSCG00000012252|UniProtKB=F1RX16	catalytic activity, acting on RNA	catalytic activity	DNA-directed 5'-3' RNA polymerase activity	1100
		PIG|Ensembl=ENSSSCG00000000158|UniProtKB=F2Z5V0			catalytic activity, acting on a tRNA
		PIG|Ensembl=ENSSSCG00000000104|UniProtKB=A0A286ZLI8			RNA methyltransferase activity
		PIG|Ensembl=ENSSSCG00000039301|UniProtKB=A0A286ZYJ8			ribonuclease activity
		PIG|Ensembl=ENSSSCG00000032092|UniProtKB=A0A287BLH5
		PIG|Gene=RTCB|UniProtKB=Q19PY3
		PIG|Ensembl=ENSSSCG00000002722|UniProtKB=A0A5G2RDC6
		PIG|Gene=DDX39B|UniProtKB=Q29024
37	GO:0033043	PIG|Ensembl=ENSSSCG00000010664|UniProtKB=F1S4S3	regulation of organelle organization	regulation of cellular component organization	regulation of autophagosome assembly	862
		PIG|Ensembl=ENSSSCG00000022343|UniProtKB=A0A287B6S5			negative regulation of organelle organization
		PIG|Ensembl=ENSSSCG00000028373|UniProtKB=I3LCN1			regulation of nuclear division
		PIG|Gene=ENO3|UniProtKB=Q1KYT0			positive regulation of organelle organization
					regulation of cytoskeleton organization
					regulation of mitochondrion organization
					regulation of chromosome organization
					regulation of autophagosome maturation
38	GO:0042632	PIG|Ensembl=ENSSSCG00000008483|UniProtKB=F1S4R7	cholesterol homeostasis	lipid homeostasis	-	18
39	GO:0007265	PIG|Ensembl=ENSSSCG00000048439|UniProtKB=I3LAJ6	Ras protein signal transduction	small GTPase mediated signal transduction	Rho protein signal transduction	193
40	GO:0008610	PIG|Ensembl=ENSSSCG00000014272|UniProtKB=A0A287BLC7	lipid biosynthetic process	organic substance biosynthetic process	phospholipid biosynthetic process	1138
		PIG|Ensembl=ENSSSCG00000015784|UniProtKB=A0A287AIP7			steroid biosynthetic process
					fatty acid biosynthetic process
					carotenoid biosynthetic process
					membrane lipid biosynthetic process
					glycerolipid biosynthetic process
41	GO:0008180	PIG|Gene=HSPA1B|UniProtKB=Q6S4N2	COP9 signalosome	nucleus	-	30
		PIG|Gene=HSPA1A|UniProtKB=P34930
		PIG|Gene=HSPA1L|UniProtKB=A5A8V7
		PIG|Ensembl=ENSSSCG00000018051|UniProtKB=A0A5G2QP70
42	GO:0032886	PIG|Ensembl=ENSSSCG00000003052|UniProtKB=A0A287AE72	regulation of microtubule-based process	regulation of cellular process	regulation of microtubule cytoskeleton organization	121
		PIG|Ensembl=ENSSSCG00000008568|UniProtKB=F1SDN3
		PIG|Ensembl=ENSSSCG00000002805|UniProtKB=F2Z513
		PIG|Ensembl=ENSSSCG00000000179|UniProtKB=F1SPN2
		PIG|Ensembl=ENSSSCG00000003654|UniProtKB=A0A287AIW6
43	GO:0004586	PIG|Ensembl=ENSSSCG00000027091|UniProtKB=A0A287B0J7	ornithine decarboxylase activity	carboxy-lyase activity	-	19
44	GO:0000228	PIG|Ensembl=ENSSSCG00000010877|UniProtKB=A0A286ZVL0	nuclear chromosome	nuclear lumen	CMG complex	2381
					nuclear chromosome, telomeric region
					nuclear origin of replication recognition complex
					epsilon DNA polymerase complex
					nuclear chromatin
					condensed nuclear chromosome
					nuclear replication fork
					GINS complex
45	PC00223	PIG|Ensembl=ENSSSCG00000021118|UniProtKB=I3LNK5	translation factor	translational protein	translation release factor	116
		PIG|Ensembl=ENSSSCG00000004489|UniProtKB=A0A286ZUI3			translation initiation factor
		PIG|Ensembl=ENSSSCG00000034113|UniProtKB=F1STM4			translation elongation factor
46	GO:0050832	PIG|Ensembl=ENSSSCG00000007221|UniProtKB=F1S7I0	defense response to fungus	defense response to other organism	-	40
47	GO:0036156	PIG|Ensembl=ENSSSCG00000017726|UniProtKB=F1RKX1	inner dynein arm	axonemal dynein complex	-	48
		PIG|Ensembl=ENSSSCG00000022250|UniProtKB=F1S0S5
		PIG|Ensembl=ENSSSCG00000012306|UniProtKB=A0A286ZWH7
		PIG|Ensembl=ENSSSCG00000011279|UniProtKB=F1SRG9
		PIG|Ensembl=ENSSSCG00000018028|UniProtKB=F1SDE8
		PIG|Ensembl=ENSSSCG00000000720|UniProtKB=D3K5M3
		PIG|Ensembl=ENSSSCG00000028184|UniProtKB=I3LNF2
		PIG|Ensembl=ENSSSCG00000040408|UniProtKB=A0A286ZNM0
		PIG|Ensembl=ENSSSCG00000007122|UniProtKB=F1SAT2
		PIG|Gene=PGK2|UniProtKB=Q6RI85
		PIG|Ensembl=ENSSSCG00000015197|UniProtKB=F1S7B1
		PIG|Ensembl=ENSSSCG00000003711|UniProtKB=A0A5G2R5J1
		PIG|Ensembl=ENSSSCG00000007904|UniProtKB=F1RL08
		PIG|Ensembl=ENSSSCG00000014555|UniProtKB=F1RGZ7
		PIG|Ensembl=ENSSSCG00000020990|UniProtKB=I3LP90
48	GO:0070628	PIG|Ensembl=ENSSSCG00000005436|UniProtKB=F1SP32	proteasome binding	protein-containing complex binding	-	45
		PIG|Ensembl=ENSSSCG00000015892|UniProtKB=A0A480DPN6
49	GO:0048199	PIG|Ensembl=ENSSSCG00000014036|UniProtKB=F1S3E0	vesicle targeting, to, from or within Golgi	Golgi vesicle transport	vesicle targeting, trans-Golgi to periciliary membrane compartment	274
50	GO:1990904	PIG|Ensembl=ENSSSCG00000014022|UniProtKB=I3L816	ribonucleoprotein complex	protein-containing complex	small nucleolar ribonucleoprotein complex	2396
		PIG|Ensembl=ENSSSCG00000003660|UniProtKB=A0A287BQ02			ribosomal subunit
		PIG|Ensembl=ENSSSCG00000023761|UniProtKB=M3V815			spliceosomal complex
		PIG|Ensembl=ENSSSCG00000000104|UniProtKB=A0A286ZLI8			ribonuclease P complex
		PIG|Ensembl=ENSSSCG00000004294|UniProtKB=F2Z5D4			small nuclear ribonucleoprotein complex
		PIG|Ensembl=ENSSSCG00000010203|UniProtKB=F1RG16			telomerase holoenzyme complex
		PIG|Ensembl=ENSSSCG00000006063|UniProtKB=F2Z557			preribosome
		PIG|Ensembl=ENSSSCG00000025675|UniProtKB=I3LII3			polysome
		PIG|Ensembl=ENSSSCG00000032092|UniProtKB=A0A287BLH5
		PIG|Ensembl=ENSSSCG00000033161|UniProtKB=A0A287A9H4
		PIG|Ensembl=ENSSSCG00000016998|UniProtKB=I3LUP6
		PIG|Ensembl=ENSSSCG00000010238|UniProtKB=A0A287A6R2
51	GO:1903008	PIG|Gene=VCP|UniProtKB=P03974	organelle disassembly	organelle organization	autophagy of mitochondrion	167
		PIG|Ensembl=ENSSSCG00000003728|UniProtKB=A0A287A791
52	GO:0051205	PIG|Ensembl=ENSSSCG00000028346|UniProtKB=A0A287A9I6	protein insertion into membrane	membrane organization	protein insertion into mitochondrial inner membrane	95
53	GO:0034641	PIG|Gene=CPT1B|UniProtKB=Q8HY46	cellular nitrogen compound metabolic process	cellular metabolic process	cellular nitrogen compound catabolic process	14265
		PIG|Ensembl=ENSSSCG00000005671|UniProtKB=A0A287A2X3			purine-containing compound metabolic process
					pyrimidine-containing compound metabolic process
					cellular amide metabolic process
					cellular nitrogen compound biosynthetic process
					nucleobase-containing compound metabolic process
54	GO:0006623	PIG|Ensembl=ENSSSCG00000005282|UniProtKB=A0A5G2QS63	protein targeting to vacuole	protein targeting	protein targeting to lysosome	117
		PIG|Ensembl=ENSSSCG00000003728|UniProtKB=A0A287A791
55	GO:0050839	PIG|Ensembl=ENSSSCG00000003142|UniProtKB=A0A287BMD8	cell adhesion molecule binding	protein binding	integrin binding	232
		PIG|Ensembl=ENSSSCG00000022204|UniProtKB=A0A286ZS39			cadherin binding
		PIG|Ensembl=ENSSSCG00000003514|UniProtKB=A0A287AF47
		PIG|Ensembl=ENSSSCG00000006852|UniProtKB=A0A287BN23
56	GO:0051092	PIG|Ensembl=ENSSSCG00000005084|UniProtKB=F1SSI1	positive regulation of NF-kappaB transcription factor activity	positive regulation of DNA-binding transcription factor activity	-	110
		PIG|Ensembl=ENSSSCG00005017529|UniProtKB=P80310
		PIG|Ensembl=ENSSSCG00000006604|UniProtKB=A0A287AM19
		PIG|Ensembl=ENSSSCG00000002259|UniProtKB=F1SCI4
		PIG|Ensembl=ENSSSCG00000008451|UniProtKB=F1S5K0
		PIG|Ensembl=ENSSSCG00000012117|UniProtKB=A0A287AR04
		PIG|Ensembl=ENSSSCG00000016744|UniProtKB=F1SSH7
		PIG|Ensembl=ENSSSCG00000032857|UniProtKB=A0A5S6H0X2
57	GO:0006470	PIG|Gene=PHPT1|UniProtKB=P59083	protein dephosphorylation	cellular protein modification process	peptidyl-tyrosine dephosphorylation	469
		PIG|Ensembl=ENSSSCG00000006107|UniProtKB=A0A287B9C6
		PIG|Gene=PPP2R2A|UniProtKB=Q29090
		PIG|Ensembl=ENSSSCG00000006301|UniProtKB=F1RPV1
		PIG|Ensembl=ENSSSCG00000015599|UniProtKB=F1S2V7
58	GO:1901361	PIG|Ensembl=ENSSSCG00000004314|UniProtKB=F1S0E1	organic cyclic compound catabolic process	organic substance catabolic process	steroid catabolic process	829
					nucleobase-containing compound catabolic process
					aromatic amino acid family catabolic process
					pyrimidine nucleobase catabolic process
59	GO:0030154	PIG|Ensembl=ENSSSCG00000027074|UniProtKB=I3LI71	cell differentiation	cellular developmental process	cardiocyte differentiation	1651
		PIG|Ensembl=ENSSSCG00000000522|UniProtKB=F1SGD7			myeloid cell differentiation
		PIG|Ensembl=ENSSSCG00000032405|UniProtKB=A0A287B7U4			leukocyte differentiation
					neurogenesis
					cell development
					melanocyte differentiation
					cell fate commitment
					glial cell differentiation
					neuron differentiation
					stem cell differentiation
					chondrocyte differentiation
					muscle cell differentiation
					spermatid differentiation
					fat cell differentiation
					epithelial cell differentiation
					mesenchymal cell differentiation
60	GO:0006900	PIG|Ensembl=ENSSSCG00000007700|UniProtKB=F1RKC0	vesicle budding from membrane	vesicle-mediated transport	Golgi vesicle budding	813
		PIG|Ensembl=ENSSSCG00000032467|UniProtKB=A0A5G2R4N3
		PIG|Ensembl=ENSSSCG00000009786|UniProtKB=F1REX8
		PIG|Ensembl=ENSSSCG00000005514|UniProtKB=A0A287BPB8
		PIG|Ensembl=ENSSSCG00000006831|UniProtKB=A0A287A1U0
		PIG|Ensembl=ENSSSCG00000036039|UniProtKB=A0A5G2RMC7
		PIG|Ensembl=ENSSSCG00000013630|UniProtKB=A0A287B8X7
		PIG|Ensembl=ENSSSCG00000002996|UniProtKB=F2Z507
		PIG|Ensembl=ENSSSCG00000022659|UniProtKB=A0A5G2R4Y7
		PIG|Gene=MYO6|UniProtKB=Q29122
		PIG|Ensembl=ENSSSCG00000013445|UniProtKB=A0A5G2Q6V7
		PIG|Gene=RAB5A|UniProtKB=Q06AU6
		PIG|Ensembl=ENSSSCG00000004558|UniProtKB=A0A287B6C7
		PIG|Ensembl=ENSSSCG00000003872|UniProtKB=A0A5G2QFX7
		PIG|Ensembl=ENSSSCG00000000223|UniProtKB=I3L7Y9
		PIG|Ensembl=ENSSSCG00000037131|UniProtKB=A0A287A682
		PIG|Ensembl=ENSSSCG00000014058|UniProtKB=A0A287BG47
		PIG|Ensembl=ENSSSCG00000004478|UniProtKB=A0A5G2QW31
		PIG|Ensembl=ENSSSCG00000003204|UniProtKB=F1RH55
61	GO:0050830	PIG|Gene=PR39|UniProtKB=P80054	defense response to Gram-positive bacterium	defense response to bacterium	-	44
		PIG|Ensembl=ENSSSCG00000031090|UniProtKB=A0A5G2QHV2
		PIG|Ensembl=ENSSSCG00000000492|UniProtKB=A0A287AGJ7
		PIG|Gene=RNASE6|UniProtKB=P81649
		PIG|Gene=NPG2|UniProtKB=P32195
		PIG|Gene=PMAP36|UniProtKB=P49931
		PIG|Gene=PMAP23|UniProtKB=P49930
		PIG|Gene=NPG5|UniProtKB=P49934
		PIG|Gene=NPG4|UniProtKB=P49933
		PIG|Gene=NPG1|UniProtKB=P32194
		PIG|Gene=NPG3|UniProtKB=P32196
		PIG|Ensembl=ENSSSCG00000017321|UniProtKB=F1RRQ9
		PIG|Ensembl=ENSSSCG00000007221|UniProtKB=F1S7I0
62	GO:0000045	PIG|Gene=RAB1A|UniProtKB=Q52NJ2	autophagosome assembly	organelle assembly	-	140
		PIG|Ensembl=ENSSSCG00000007187|UniProtKB=F1S880
		PIG|Ensembl=ENSSSCG00000003728|UniProtKB=A0A287A791
		PIG|Ensembl=ENSSSCG00000007580|UniProtKB=A0A287BFP6
63	GO:0031305	PIG|Ensembl=ENSSSCG00000003384|UniProtKB=F1RIJ5	integral component of mitochondrial inner membrane	intrinsic component of mitochondrial inner membrane	-	174
		PIG|Ensembl=ENSSSCG00000024564|UniProtKB=A0A5G2QEH4
		PIG|Ensembl=ENSSSCG00000017208|UniProtKB=A0A5G2RA89
		PIG|Ensembl=ENSSSCG00000000886|UniProtKB=A0A287BGP7
		PIG|Ensembl=ENSSSCG00000012174|UniProtKB=A0A5G2R5P0
		PIG|Ensembl=ENSSSCG00000016545|UniProtKB=A0A286ZUS4
64	GO:0060589	PIG|Ensembl=ENSSSCG00000033526|UniProtKB=A0A287AV76	nucleoside-triphosphatase regulator activity	enzyme regulator activity	ATPase activator activity	445
		PIG|Ensembl=ENSSSCG00000003288|UniProtKB=A0A287BJM3			GTPase regulator activity
		PIG|Ensembl=ENSSSCG00000027072|UniProtKB=Q29307
65	GO:0004332	PIG|Gene=PFKM|UniProtKB=Q2HYU2	fructose-bisphosphate aldolase activity	carbon-carbon lyase activity	-	72
		PIG|Ensembl=ENSSSCG00000032556|UniProtKB=A0A287BFY0
		PIG|Ensembl=ENSSSCG00000038300|UniProtKB=A0A5G2RHD6
		PIG|Ensembl=ENSSSCG00000028197|UniProtKB=A0A287AGA4
		PIG|Ensembl=ENSSSCG00000017759|UniProtKB=A0A287B8Z2
66	GO:0006351	PIG|Ensembl=ENSSSCG00000030045|UniProtKB=A0A287A8X4	transcription, DNA-templated	gene expression	mitochondrial transcription	7055
		PIG|Ensembl=ENSSSCG00000002259|UniProtKB=F1SCI4			DNA-templated transcription, elongation
		PIG|Ensembl=ENSSSCG00000032609|UniProtKB=F1RPL1			transcription by RNA polymerase I
		PIG|Ensembl=ENSSSCG00000023245|UniProtKB=A0A287BK25			DNA-templated transcription, initiation
		PIG|Ensembl=ENSSSCG00000012117|UniProtKB=A0A287AR04			transcription by RNA polymerase II
		PIG|Ensembl=ENSSSCG00000018034|UniProtKB=F1SDE3			transcription by RNA polymerase III
		PIG|Ensembl=ENSSSCG00000028949|UniProtKB=A0A480QBL1
		PIG|Ensembl=ENSSSCG00000009178|UniProtKB=B1PEY3
		PIG|Ensembl=ENSSSCG00000005084|UniProtKB=F1SSI1
		PIG|Ensembl=ENSSSCG00000032769|UniProtKB=F2Z5L2
		PIG|Ensembl=ENSSSCG00005017529|UniProtKB=P80310
		PIG|Ensembl=ENSSSCG00000006604|UniProtKB=A0A287AM19
		PIG|Ensembl=ENSSSCG00000008516|UniProtKB=F2Z5F7
		PIG|Ensembl=ENSSSCG00000008451|UniProtKB=F1S5K0
		PIG|Ensembl=ENSSSCG00000016744|UniProtKB=F1SSH7
		PIG|Ensembl=ENSSSCG00000032857|UniProtKB=A0A5S6H0X2
67	GO:0044325	PIG|Ensembl=ENSSSCG00000012699|UniProtKB=K7GS06	ion channel binding	protein binding	-	41
68	GO:0006163	PIG|Ensembl=ENSSSCG00000039188|UniProtKB=A0A287AID3	purine nucleotide metabolic process	purine-containing compound metabolic process	purine ribonucleotide metabolic process	964
		PIG|Ensembl=ENSSSCG00000002504|UniProtKB=F1SAQ8			purine nucleotide biosynthetic process
		PIG|Ensembl=ENSSSCG00000032067|UniProtKB=A0A5G2QNB5
		PIG|Ensembl=ENSSSCG00000005627|UniProtKB=A0A286ZQ79
		PIG|Ensembl=ENSSSCG00015060480|UniProtKB=P00571
		PIG|Gene=CMPK1|UniProtKB=Q29561
69	GO:0019439	PIG|Ensembl=ENSSSCG00000004314|UniProtKB=F1S0E1	aromatic compound catabolic process	cellular aromatic compound metabolic process	nucleobase-containing compound catabolic process	785
					aromatic amino acid family catabolic process
70	GO:0019838	PIG|Ensembl=ENSSSCG00000004044|UniProtKB=F1SB67	growth factor binding	protein binding	fibroblast growth factor binding	54
71	GO:0005783	PIG|Ensembl=ENSSSCG00000012171|UniProtKB=A0A5G2QBQ4	endoplasmic reticulum	cytoplasm	endoplasmic reticulum exit site	1662
		PIG|Ensembl=ENSSSCG00000003288|UniProtKB=A0A287BJM3			endoplasmic reticulum lumen
		PIG|Ensembl=ENSSSCG00000003867|UniProtKB=A0A481A893			endoplasmic reticulum subcompartment
		PIG|Ensembl=ENSSSCG00000039119|UniProtKB=A0A287ARZ5			oligosaccharyltransferase complex
		PIG|Ensembl=ENSSSCG00000014272|UniProtKB=A0A287BLC7			rough endoplasmic reticulum
		PIG|Ensembl=ENSSSCG00000013627|UniProtKB=F1S596			sarcoplasmic reticulum
		PIG|Ensembl=ENSSSCG00000015453|UniProtKB=F1SAD9
		PIG|Ensembl=ENSSSCG00000007131|UniProtKB=F1SAS4
		PIG|Ensembl=ENSSSCG00000028879|UniProtKB=A0A5G2QE34
		PIG|Ensembl=ENSSSCG00000010015|UniProtKB=F1RPE0
		PIG|Ensembl=ENSSSCG00000035684|UniProtKB=A0A286ZV95
		PIG|Ensembl=ENSSSCG00000014036|UniProtKB=F1S3E0
		PIG|Gene=VCP|UniProtKB=P03974
		PIG|Ensembl=ENSSSCG00000039148|UniProtKB=A0A5G2RDD7
		PIG|Ensembl=ENSSSCG00000010121|UniProtKB=A0A287A1S4
		PIG|Ensembl=ENSSSCG00000020964|UniProtKB=A0A287BEE6
		PIG|Ensembl=ENSSSCG00000015106|UniProtKB=A0A286ZZF0
		PIG|Ensembl=ENSSSCG00000016744|UniProtKB=F1SSH7
		PIG|Ensembl=ENSSSCG00000004700|UniProtKB=F6QA08
		PIG|Ensembl=ENSSSCG00000016223|UniProtKB=A0A287B8R8
		PIG|Ensembl=ENSSSCG00000032914|UniProtKB=A0A5G2RFW9
		PIG|Ensembl=ENSSSCG00000011510|UniProtKB=F1SFP6
		PIG|Ensembl=ENSSSCG00000015784|UniProtKB=A0A287AIP7
72	GO:0071383	PIG|Gene=ANXA1|UniProtKB=P19619	cellular response to steroid hormone stimulus	cellular response to organic cyclic compound	steroid hormone mediated signaling pathway	50
		PIG|Ensembl=ENSSSCG00000005267|UniProtKB=F1SJB5
73	GO:0061512	PIG|Ensembl=ENSSSCG00000002805|UniProtKB=F2Z513	protein localization to cilium	protein localization to organelle	-	249
		PIG|Ensembl=ENSSSCG00000024357|UniProtKB=I3LLI7
		PIG|Ensembl=ENSSSCG00000003633|UniProtKB=F1SV60
		PIG|Ensembl=ENSSSCG00000040714|UniProtKB=A0A287AGL6
		PIG|Ensembl=ENSSSCG00000020962|UniProtKB=A0A5G2R8I6
		PIG|Ensembl=ENSSSCG00000032076|UniProtKB=A0A287A3S5
		PIG|Ensembl=ENSSSCG00000018028|UniProtKB=F1SDE8
		PIG|Ensembl=ENSSSCG00000017884|UniProtKB=F1RGN9
		PIG|Ensembl=ENSSSCG00000028085|UniProtKB=I3LQX1
		PIG|Ensembl=ENSSSCG00000008568|UniProtKB=F1SDN3
		PIG|Ensembl=ENSSSCG00000002803|UniProtKB=F1RFS9
		PIG|Ensembl=ENSSSCG00000007904|UniProtKB=F1RL08
		PIG|Ensembl=ENSSSCG00000011314|UniProtKB=A0A5G2QML6
		PIG|Ensembl=ENSSSCG00000001691|UniProtKB=F1RRH7
		PIG|Ensembl=ENSSSCG00000006726|UniProtKB=F1SAZ0
		PIG|Ensembl=ENSSSCG00000011768|UniProtKB=F1SGC2
		PIG|Ensembl=ENSSSCG00000006146|UniProtKB=F1RXB7
		PIG|Ensembl=ENSSSCG00000000179|UniProtKB=F1SPN2
		PIG|Ensembl=ENSSSCG00000002424|UniProtKB=A0A5G2QGP2
		PIG|Ensembl=ENSSSCG00000017994|UniProtKB=F1SS88
		PIG|Ensembl=ENSSSCG00000026689|UniProtKB=I3LGU2
74	GO:0008652	PIG|Gene=GLUL|UniProtKB=P46410	cellular amino acid biosynthetic process	carboxylic acid biosynthetic process	aspartate family amino acid biosynthetic process	519
		PIG|Ensembl=ENSSSCG00000033883|UniProtKB=A0A286ZKS7			aromatic amino acid family biosynthetic process
		PIG|Ensembl=ENSSSCG00000007738|UniProtKB=A0A5G2R4F4			branched-chain amino acid biosynthetic process
		PIG|Ensembl=ENSSSCG00000005701|UniProtKB=A0A287A9G4
		PIG|Ensembl=ENSSSCG00000007748|UniProtKB=F1RIU1
		PIG|Gene=CTH|UniProtKB=Q19QT7
		PIG|Gene=OTC|UniProtKB=O19072
		PIG|Ensembl=ENSSSCG00000032763|UniProtKB=A0A287A3W3
75	GO:0005912	PIG|Ensembl=ENSSSCG00000011274|UniProtKB=A0A286ZK38	adherens junction	cell-cell junction	-	105
		PIG|Ensembl=ENSSSCG00000030694|UniProtKB=I3LGN8
		PIG|Ensembl=ENSSSCG00000017428|UniProtKB=A0A2C9F3E9
		PIG|Gene=Jup|UniProtKB=Q8WNW3
		PIG|Ensembl=ENSSSCG00000025652|UniProtKB=A0A287BPL8
76	GO:0007009	PIG|Ensembl=ENSSSCG00000000223|UniProtKB=I3L7Y9	plasma membrane organization	endomembrane system organization	plasma membrane phospholipid scrambling	73
77	GO:0006893	PIG|Ensembl=ENSSSCG00000017895|UniProtKB=A0A287A3T3	Golgi to plasma membrane transport	vesicle-mediated transport to the plasma membrane	Golgi to plasma membrane protein transport	71
78	GO:0009888	PIG|Ensembl=ENSSSCG00000022204|UniProtKB=A0A286ZS39	tissue development	anatomical structure development	mesoderm development	359
		PIG|Ensembl=ENSSSCG00000006852|UniProtKB=A0A287BN23			endoderm development
					epithelium development
					tissue morphogenesis
					mesenchyme development
					muscle tissue development
					ectoderm development
					epidermis development
					biomineral tissue development
					connective tissue development
79	GO:0007049	PIG|Ensembl=ENSSSCG00000007203|UniProtKB=A0A5G2R4G4	cell cycle	cellular process	mitotic cell cycle	1723
					meiotic cell cycle
					cell cycle process
80	GO:0032436	PIG|Ensembl=ENSSSCG00000003204|UniProtKB=F1RH55	positive regulation of proteasomal ubiquitin-dependent protein catabolic process	positive regulation of ubiquitin-dependent protein catabolic process	-	176
81	GO:0018279	PIG|Gene=RPN1|UniProtKB=Q9GMB0	protein N-linked glycosylation via asparagine	protein N-linked glycosylation	-	26
82	GO:0006928	PIG|Gene=MYO6|UniProtKB=Q29122	movement of cell or subcellular component	cellular process	microtubule-based movement	1228
		PIG|Ensembl=ENSSSCG00000004478|UniProtKB=A0A5G2QW31			actin-mediated cell contraction
					cell motility
					neuron projection guidance
83	GO:2000147	PIG|Ensembl=ENSSSCG00000002805|UniProtKB=F2Z513	positive regulation of cell motility	regulation of cell motility	positive regulation of cell migration	102
84	GO:0045104	PIG|Ensembl=ENSSSCG00000001025|UniProtKB=F1RW75	intermediate filament cytoskeleton organization	cytoskeleton organization	-	18
		PIG|Ensembl=ENSSSCG00000039094|UniProtKB=A0A287B9H1
		PIG|Ensembl=ENSSSCG00000017192|UniProtKB=F1RW07
		PIG|Ensembl=ENSSSCG00000003654|UniProtKB=A0A287AIW6
		PIG|Ensembl=ENSSSCG00000030694|UniProtKB=I3LGN8
		PIG|Ensembl=ENSSSCG00000007927|UniProtKB=F1RK90
85	GO:0005509	PIG|Ensembl=ENSSSCG00000009097|UniProtKB=F2Z5C1	calcium ion binding	metal ion binding	-	583
		PIG|Gene=ANXA4|UniProtKB=F1SLC4
		PIG|Ensembl=ENSSSCG00000010331|UniProtKB=A0A5K1UZZ4
		PIG|Ensembl=ENSSSCG00000003726|UniProtKB=F1SAM0
		PIG|Gene=DSG1|UniProtKB=Q3BDI7
		PIG|Ensembl=ENSSSCG00015052361|UniProtKB=P08132
		PIG|Ensembl=ENSSSCG00000003150|UniProtKB=A0A5G2RA54
		PIG|Gene=RGN|UniProtKB=Q06AA3
		PIG|Ensembl=ENSSSCG00000028613|UniProtKB=I3L7N8
		PIG|Ensembl=ENSSSCG00000003711|UniProtKB=A0A5G2R5J1
		PIG|Gene=ANXA1|UniProtKB=P19619
		PIG|Ensembl=ENSSSCG00000020694|UniProtKB=I3LA65
		PIG|Ensembl=ENSSSCG00000005267|UniProtKB=F1SJB5
		PIG|Ensembl=ENSSSCG00000013746|UniProtKB=P28491
		PIG|Gene=ANXA2|UniProtKB=P19620
		PIG|Ensembl=ENSSSCG00000013380|UniProtKB=F1S9A4
		PIG|Ensembl=ENSSSCG00000010299|UniProtKB=I3LEY2
		PIG|Ensembl=ENSSSCG00000025652|UniProtKB=A0A287BPL8
86	GO:0015909	PIG|Ensembl=ENSSSCG00000028620|UniProtKB=A0A287ANH9	long-chain fatty acid transport	lipid transport	-	16
		PIG|Gene=ANXA1|UniProtKB=P19619
		PIG|Ensembl=ENSSSCG00000005267|UniProtKB=F1SJB5
87	GO:0048259	PIG|Ensembl=ENSSSCG00000007700|UniProtKB=F1RKC0	regulation of receptor-mediated endocytosis	regulation of endocytosis	-	23
		PIG|Ensembl=ENSSSCG00000009786|UniProtKB=F1REX8
88	GO:0044275	PIG|Gene=PGD|UniProtKB=P14332	cellular carbohydrate catabolic process	cellular carbohydrate metabolic process	-	121
		PIG|Ensembl=ENSSSCG00000013087|UniProtKB=A0A2C9F397
		PIG|Ensembl=ENSSSCG00000022815|UniProtKB=A0A287AT94
		PIG|Ensembl=ENSSSCG00000005024|UniProtKB=A0A287AL94
		PIG|Gene=TKFC|UniProtKB=F1RKQ4
		PIG|Gene=TPI1|UniProtKB=Q29371
89	GO:0010629	PIG|Ensembl=ENSSSCG00000007131|UniProtKB=F1SAS4	negative regulation of gene expression	negative regulation of macromolecule metabolic process	negative regulation of transcription, DNA-templated	1533
					negative regulation of translation
					gene silencing
					negative regulation of gene expression, epigenetic
					mRNA catabolic process
90	GO:0002682	PIG|Gene=GGT1|UniProtKB=P20735	regulation of immune system process	regulation of biological process	negative regulation of immune system process	437
					regulation of leukocyte activation
					regulation of leukocyte migration
					regulation of immune effector process
					regulation of immune response
					regulation of hemopoiesis
					positive regulation of immune system process
91	GO:0003676	PIG|Ensembl=ENSSSCG00000000633|UniProtKB=I3LQF8	nucleic acid binding	heterocyclic compound binding	DNA binding	9844
					RNA binding
					regulatory region nucleic acid binding
92	PC00181	PIG|Gene=ACYP1|UniProtKB=P24540	phosphatase	hydrolase	nucleotide phosphatase	801
		PIG|Ensembl=ENSSSCG00000036614|UniProtKB=A0A287BDT8			carbohydrate phosphatase
		PIG|Ensembl=ENSSSCG00000032607|UniProtKB=A0A287BSC3
		PIG|Ensembl=ENSSSCG00000007748|UniProtKB=F1RIU1
		PIG|Ensembl=ENSSSCG00000016050|UniProtKB=F1SN51
		PIG|Ensembl=ENSSSCG00000026701|UniProtKB=A0A5G2RD56
		PIG|Gene=IMPA1|UniProtKB=O77591
		PIG|Ensembl=ENSSSCG00000002379|UniProtKB=J9JIK5
93	GO:0019899	PIG|Ensembl=ENSSSCG00000027190|UniProtKB=A0A287B5H5	enzyme binding	protein binding	protease binding	2598
		PIG|Ensembl=ENSSSCG00000027072|UniProtKB=Q29307			ubiquitin-like protein conjugating enzyme binding
		PIG|Ensembl=ENSSSCG00000038079|UniProtKB=A0A286ZRL1			histone deacetylase binding
		PIG|Gene=CAP1|UniProtKB=P40125			RNA polymerase binding
					phosphatase binding
					ubiquitin-like protein ligase binding
					GTPase binding
					kinase binding
94	GO:0006405	PIG|Ensembl=ENSSSCG00000005667|UniProtKB=A0A287BPQ1	RNA export from nucleus	nuclear export	mRNA export from nucleus	220
		PIG|Ensembl=ENSSSCG00000007503|UniProtKB=A5GFN6			ribonucleoprotein complex export from nucleus
		PIG|Ensembl=ENSSSCG00000016845|UniProtKB=A0A287A749
		PIG|Ensembl=ENSSSCG00000040333|UniProtKB=A0A287AZ57
		PIG|Ensembl=ENSSSCG00000014794|UniProtKB=F1SUZ2
95	GO:0000902	PIG|Gene=ANXA1|UniProtKB=P19619	cell morphogenesis	anatomical structure morphogenesis	unidimensional cell growth	527
		PIG|Ensembl=ENSSSCG00000005267|UniProtKB=F1SJB5			cell projection morphogenesis
		PIG|Gene=CAPZB|UniProtKB=A0PFK7			cell morphogenesis involved in differentiation
		PIG|Ensembl=ENSSSCG00000025652|UniProtKB=A0A287BPL8
		PIG|Gene=CAP1|UniProtKB=P40125
96	GO:0042327	PIG|Gene=PGK1|UniProtKB=Q7SIB7	positive regulation of phosphorylation	regulation of phosphorylation	positive regulation of kinase activity	537
		PIG|Ensembl=ENSSSCG00000012440|UniProtKB=F1RPH0			positive regulation of protein phosphorylation
		PIG|Gene=PGK2|UniProtKB=Q6RI85
97	GO:0005688	PIG|Ensembl=ENSSSCG00000013107|UniProtKB=B2CCY7	U6 snRNP	spliceosomal snRNP complex	-	130
98	GO:0019773	PIG|Ensembl=ENSSSCG00000033332|UniProtKB=A0A287BRR7	proteasome core complex, alpha-subunit complex	proteasome complex	-	34
		PIG|Ensembl=ENSSSCG00000039582|UniProtKB=A0A5G2QZH5
		PIG|Ensembl=ENSSSCG00000003717|UniProtKB=F1SBA5
		PIG|Ensembl=ENSSSCG00000005072|UniProtKB=A0A5G2QWE9
		PIG|Ensembl=ENSSSCG00000013391|UniProtKB=A0A5G2QI19
		PIG|Ensembl=ENSSSCG00000036924|UniProtKB=A0A5G2QL81
		PIG|Ensembl=ENSSSCG00000006830|UniProtKB=F2Z5K2
99	GO:0033522	PIG|Ensembl=ENSSSCG00000013045|UniProtKB=C5H0C6	histone H2A ubiquitination	histone ubiquitination	-	23
100	GO:0006955	PIG|Ensembl=ENSSSCG00000011171|UniProtKB=Q28944	immune response	immune system process	humoral immune response	863
		PIG|Ensembl=ENSSSCG00000012117|UniProtKB=A0A287AR04			type 2 immune response
		PIG|Ensembl=ENSSSCG00000010948|UniProtKB=F1S4J6			cell activation involved in immune response
					innate immune response
					adaptive immune response
101	GO:0007099	PIG|Ensembl=ENSSSCG00000028613|UniProtKB=I3L7N8	centriole replication	centrosome duplication	-	40
		PIG|Ensembl=ENSSSCG00000037977|UniProtKB=A0A286ZKT4
102	GO:0003682	PIG|Ensembl=ENSSSCG00000000522|UniProtKB=F1SGD7	chromatin binding	binding	nucleosome binding	508
		PIG|Ensembl=ENSSSCG00000008433|UniProtKB=A0A5G2QEH3			chromatin DNA binding
		PIG|Ensembl=ENSSSCG00000010877|UniProtKB=A0A286ZVL0
		PIG|Ensembl=ENSSSCG00000016998|UniProtKB=I3LUP6
103	GO:0004180	PIG|Ensembl=ENSSSCG00000016688|UniProtKB=F1SIG3	carboxypeptidase activity	peptidase activity	-	274
		PIG|Ensembl=ENSSSCG00000008854|UniProtKB=A1IU54
		PIG|Ensembl=ENSSSCG00000017799|UniProtKB=F1RN68
104	GO:0022625	PIG|Ensembl=ENSSSCG00000035080|UniProtKB=A0A286ZL51	cytosolic large ribosomal subunit	cytosolic ribosome	-	652
		PIG|Ensembl=ENSSSCG00000035007|UniProtKB=A0A287B386
		PIG|Ensembl=ENSSSCG00000016989|UniProtKB=F2Z5N5
		PIG|Ensembl=ENSSSCG00000039460|UniProtKB=A0A287AJT7
		PIG|Ensembl=ENSSSCG00000032111|UniProtKB=A0A287A8T0
		PIG|Ensembl=ENSSSCG00000006081|UniProtKB=F2Z554
		PIG|Gene=RPLP0|UniProtKB=A0A5S6HGK5
		PIG|Ensembl=ENSSSCG00000011952|UniProtKB=A0A287A286
		PIG|Ensembl=ENSSSCG00000038880|UniProtKB=P62831
		PIG|Ensembl=ENSSSCG00000033019|UniProtKB=A0A5G2QR46
		PIG|Ensembl=ENSSSCG00025048049|UniProtKB=Q29214
		PIG|Gene=RPL5|UniProtKB=Q95276
105	PC00031	PIG|Ensembl=ENSSSCG00000007503|UniProtKB=A5GFN6	RNA metabolism protein	nucleic acid metabolism protein	RNA helicase	1217
		PIG|Ensembl=ENSSSCG00000023761|UniProtKB=M3V815			RNA processing factor
		PIG|Ensembl=ENSSSCG00000004294|UniProtKB=F2Z5D4			general transcription factor
		PIG|Ensembl=ENSSSCG00000023245|UniProtKB=A0A287BK25			RNA methyltransferase
		PIG|Ensembl=ENSSSCG00000022760|UniProtKB=I3LQS0			exoribonuclease
		PIG|Ensembl=ENSSSCG00000023807|UniProtKB=A0A287BQT2			endoribonuclease
		PIG|Ensembl=ENSSSCG00000027224|UniProtKB=I3LEC2			DNA-directed RNA polymerase
		PIG|Ensembl=ENSSSCG00000013538|UniProtKB=A0A5G2QF76
106	GO:0016324	PIG|Ensembl=ENSSSCG00000007861|UniProtKB=F1RPA7	apical plasma membrane	apical part of cell	-	70
		PIG|Ensembl=ENSSSCG00000007859|UniProtKB=F1RPA9
		PIG|Ensembl=ENSSSCG00000017232|UniProtKB=B8XH67
107	GO:0044270	PIG|Ensembl=ENSSSCG00000004314|UniProtKB=F1S0E1	cellular nitrogen compound catabolic process	cellular catabolic process	nucleobase-containing compound catabolic process	745
					pyrimidine nucleobase catabolic process
108	PC00241	PIG|Ensembl=ENSSSCG00000014296|UniProtKB=Q9MZ16	voltage-gated ion channel	ion channel	-	202
		PIG|Gene=VDAC3|UniProtKB=Q29380
		PIG|Ensembl=ENSSSCG00000010320|UniProtKB=F1S2F6
		PIG|Gene=VDAC2|UniProtKB=Q9MZ15
109	GO:0016887	PIG|Ensembl=ENSSSCG00000033526|UniProtKB=A0A287AV76	ATPase activity	nucleoside-triphosphatase activity	DNA-dependent ATPase activity	1724
		PIG|Ensembl=ENSSSCG00000008441|UniProtKB=A0A5G2Q6M4			helicase activity
		PIG|Ensembl=ENSSSCG00000017316|UniProtKB=A0A287AYL9			ATP-dependent microtubule motor activity, plus-end-directed
		PIG|Ensembl=ENSSSCG00000022638|UniProtKB=I3LN55
		PIG|Gene=ATP6V1A|UniProtKB=Q29048
		PIG|Ensembl=ENSSSCG00000040510|UniProtKB=A0A5G2QEE3
		PIG|Ensembl=ENSSSCG00000002433|UniProtKB=F2Z5J1
		PIG|Gene=HSPA5|UniProtKB=P34935
		PIG|Ensembl=ENSSSCG00000033278|UniProtKB=A0A5G2QNQ4
		PIG|Ensembl=ENSSSCG00000006054|UniProtKB=F1S0R4
		PIG|Ensembl=ENSSSCG00000036887|UniProtKB=A0A286ZU72
		PIG|Ensembl=ENSSSCG00000028184|UniProtKB=I3LNF2
		PIG|Ensembl=ENSSSCG00000009765|UniProtKB=F1RFM8
		PIG|Ensembl=ENSSSCG00000015273|UniProtKB=A0A287APC7
		PIG|Ensembl=ENSSSCG00000013440|UniProtKB=F1SDH8
		PIG|Ensembl=ENSSSCG00000036056|UniProtKB=A0A287AFU3
		PIG|Ensembl=ENSSSCG00000012007|UniProtKB=F1SK58
		PIG|Ensembl=ENSSSCG00000000405|UniProtKB=K7GLT8
		PIG|Ensembl=ENSSSCG00000003288|UniProtKB=A0A287BJM3
		PIG|Ensembl=ENSSSCG00000015140|UniProtKB=A0A286ZWK2
		PIG|Gene=HSPA1L|UniProtKB=A5A8V7
		PIG|Ensembl=ENSSSCG00000027128|UniProtKB=I3L7T4
		PIG|Ensembl=ENSSSCG00000038079|UniProtKB=A0A286ZRL1
		PIG|Gene=ATP5A1|UniProtKB=P80021
		PIG|Ensembl=ENSSSCG00000034386|UniProtKB=P11607
		PIG|Gene=MYO6|UniProtKB=Q29122
		PIG|Gene=ATP2A3|UniProtKB=O77696
		PIG|Gene=HSPA1B|UniProtKB=Q6S4N2
		PIG|Gene=HSPA1A|UniProtKB=P34930
		PIG|Gene=VCP|UniProtKB=P03974
		PIG|Ensembl=ENSSSCG00000029837|UniProtKB=A0A287AG24
		PIG|Ensembl=ENSSSCG00000027986|UniProtKB=A0A5G2RHS3
		PIG|Ensembl=ENSSSCG00000006391|UniProtKB=I3L8L8
		PIG|Ensembl=ENSSSCG00000027072|UniProtKB=Q29307
		PIG|Ensembl=ENSSSCG00000004478|UniProtKB=A0A5G2QW31
		PIG|Ensembl=ENSSSCG00000020990|UniProtKB=I3LP90
		PIG|Ensembl=ENSSSCG00000016577|UniProtKB=F1SMN6
110	GO:0007399	PIG|Ensembl=ENSSSCG00000016174|UniProtKB=F1SS24	nervous system development	system development	myelination	826
					synapse assembly
					neurogenesis
					neural tube development
					peripheral nervous system development
					central nervous system development
111	GO:0070971	PIG|Ensembl=ENSSSCG00000001934|UniProtKB=F1SHL3	endoplasmic reticulum exit site	endoplasmic reticulum	-	83
		PIG|Ensembl=ENSSSCG00000009244|UniProtKB=A0A5G2QUP2
		PIG|Ensembl=ENSSSCG00000007097|UniProtKB=F1SBH2
112	GO:0005793	PIG|Ensembl=ENSSSCG00000035684|UniProtKB=A0A286ZV95	endoplasmic reticulum-Golgi intermediate compartment	cytoplasm	-	154
		PIG|Ensembl=ENSSSCG00000014036|UniProtKB=F1S3E0
		PIG|Ensembl=ENSSSCG00000004908|UniProtKB=F1SMS8
		PIG|Ensembl=ENSSSCG00000020964|UniProtKB=A0A287BEE6
		PIG|Ensembl=ENSSSCG00000016744|UniProtKB=F1SSH7
		PIG|Ensembl=ENSSSCG00000003150|UniProtKB=A0A5G2RA54
		PIG|Ensembl=ENSSSCG00000013380|UniProtKB=F1S9A4
113	GO:0051536	PIG|Ensembl=ENSSSCG00000035762|UniProtKB=A0A5G2QPG5	iron-sulfur cluster binding	metal cluster binding	4 iron, 4 sulfur cluster binding	191
114	GO:0044877	PIG|Ensembl=ENSSSCG00000017836|UniProtKB=A0A480UJL5	protein-containing complex binding	binding	actin filament binding	1146
		PIG|Gene=PAFAH1B1|UniProtKB=Q9GL51			activin binding
		PIG|Ensembl=ENSSSCG00000006146|UniProtKB=F1RXB7			low-density lipoprotein particle binding
					nucleosome binding
					integrin binding
					collagen binding
					proteasome binding
					ribonucleoprotein complex binding
115	GO:0004623	PIG|Gene=ANXA1|UniProtKB=P19619	phospholipase A2 activity	phospholipase activity	-	50
		PIG|Ensembl=ENSSSCG00000005267|UniProtKB=F1SJB5
116	GO:0018130	PIG|Ensembl=ENSSSCG00000034811|UniProtKB=A0A287AAE2	heterocycle biosynthetic process	heterocycle metabolic process	nucleobase-containing compound biosynthetic process	8511
		PIG|Ensembl=ENSSSCG00000002285|UniProtKB=A0A287AFJ9			purine-containing compound biosynthetic process
		PIG|Ensembl=ENSSSCG00000008309|UniProtKB=F1SLF0			heme biosynthetic process
		PIG|Gene=QDPR|UniProtKB=Q8MJ30			folic acid-containing compound biosynthetic process
		PIG|Ensembl=ENSSSCG00000032763|UniProtKB=A0A287A3W3
117	PC00179	PIG|Ensembl=ENSSSCG00000005214|UniProtKB=F1SK47	peptide hormone	intercellular signal molecule	neuropeptide	127
		PIG|Ensembl=ENSSSCG00000026852|UniProtKB=P18104
118	GO:0034622	PIG|Ensembl=ENSSSCG00000003120|UniProtKB=A0A5G2QNT7	cellular protein-containing complex assembly	protein-containing complex assembly	protein-DNA complex assembly	1683
		PIG|Ensembl=ENSSSCG00000022659|UniProtKB=A0A5G2R4Y7			proteasome assembly
		PIG|Ensembl=ENSSSCG00000007700|UniProtKB=F1RKC0			ribonucleoprotein complex assembly
		PIG|Ensembl=ENSSSCG00000028346|UniProtKB=A0A287A9I6			cytochrome complex assembly
		PIG|Ensembl=ENSSSCG00000009786|UniProtKB=F1REX8			protein polymerization
		PIG|Ensembl=ENSSSCG00000037131|UniProtKB=A0A287A682			mitochondrial proton-transporting ATP synthase complex assembly
		PIG|Ensembl=ENSSSCG00000004480|UniProtKB=F1RQI1			mitochondrial outer membrane translocase complex assembly
		PIG|Ensembl=ENSSSCG00000014058|UniProtKB=A0A287BG47			axonemal dynein complex assembly
		PIG|Ensembl=ENSSSCG00000038735|UniProtKB=A0A287AHK8			mitochondrial respiratory chain complex assembly
		PIG|Ensembl=ENSSSCG00000012811|UniProtKB=K7GNY9			kinetochore assembly
		PIG|Ensembl=ENSSSCG00000035376|UniProtKB=A0A5G2R1F8
119	GO:0015746	PIG|Ensembl=ENSSSCG00000010116|UniProtKB=A0A5G2QHR5	citrate transport	carboxylic acid transport	-	13
120	GO:0005938	PIG|Ensembl=ENSSSCG00000037131|UniProtKB=A0A287A682	cell cortex	cell periphery	exocyst	502
		PIG|Ensembl=ENSSSCG00000014058|UniProtKB=A0A287BG47			cortical endoplasmic reticulum
					cortical cytoskeleton
121	PC00197	PIG|Gene=EGF|UniProtKB=Q00968	transmembrane signal receptor	protein class	G-protein coupled receptor	3504
		PIG|Ensembl=ENSSSCG00000007861|UniProtKB=F1RPA7			serine/threonine protein kinase receptor
		PIG|Ensembl=ENSSSCG00000028962|UniProtKB=I3L8Z8			tyrosine protein kinase receptor
		PIG|Ensembl=ENSSSCG00000009134|UniProtKB=I3LVG5			histidine kinase receptor of two-component system
		PIG|Ensembl=ENSSSCG00000012117|UniProtKB=A0A287AR04
		PIG|Ensembl=ENSSSCG00000007859|UniProtKB=F1RPA9
		PIG|Ensembl=ENSSSCG00000017324|UniProtKB=A0A286ZIV7
122	GO:0006206	PIG|Ensembl=ENSSSCG00000003973|UniProtKB=A0A287B3Y5	pyrimidine nucleobase metabolic process	nucleobase metabolic process	pyrimidine nucleobase catabolic process	63
		PIG|Ensembl=ENSSSCG00000012146|UniProtKB=A0A480TY64
123	GO:0006497	PIG|Ensembl=ENSSSCG00000007580|UniProtKB=A0A287BFP6	protein lipidation	lipoprotein biosynthetic process	GPI anchor biosynthetic process	258
					protein palmitoylation
124	GO:0000398	PIG|Ensembl=ENSSSCG00000013107|UniProtKB=B2CCY7	mRNA splicing, via spliceosome	RNA splicing, via transesterification reactions with bulged adenosine as nucleophile	mRNA cis splicing, via spliceosome	720
		PIG|Gene=U2AF1|UniProtKB=Q29350			spliceosomal complex assembly
		PIG|Ensembl=ENSSSCG00000013427|UniProtKB=A0A286ZID6			alternative mRNA splicing, via spliceosome
		PIG|Ensembl=ENSSSCG00000023245|UniProtKB=A0A287BK25			spliceosomal snRNP assembly
		PIG|Ensembl=ENSSSCG00000022760|UniProtKB=I3LQS0
		PIG|Gene=DDX39B|UniProtKB=Q29024
		PIG|Ensembl=ENSSSCG00000012703|UniProtKB=K7GNV0
125	GO:0030100	PIG|Ensembl=ENSSSCG00000032467|UniProtKB=A0A5G2R4N3	regulation of endocytosis	regulation of cellular component organization	regulation of receptor-mediated endocytosis	49
		PIG|Gene=RAB5A|UniProtKB=Q06AU6
		PIG|Ensembl=ENSSSCG00000005514|UniProtKB=A0A287BPB8
		PIG|Ensembl=ENSSSCG00000036039|UniProtKB=A0A5G2RMC7
		PIG|Ensembl=ENSSSCG00000002996|UniProtKB=F2Z507
126	GO:0043604	PIG|Ensembl=ENSSSCG00000014272|UniProtKB=A0A287BLC7	amide biosynthetic process	cellular nitrogen compound biosynthetic process	peptide biosynthetic process	1601
		PIG|Ensembl=ENSSSCG00000025881|UniProtKB=A0A5G2QSU5			ceramide biosynthetic process
		PIG|Ensembl=ENSSSCG00000005701|UniProtKB=A0A287A9G4			folic acid-containing compound biosynthetic process
		PIG|Ensembl=ENSSSCG00000015784|UniProtKB=A0A287AIP7
127	GO:0097546	PIG|Ensembl=ENSSSCG00000022250|UniProtKB=F1S0S5	ciliary base	cilium	-	14
		PIG|Ensembl=ENSSSCG00000003954|UniProtKB=A0A5G2QYL2
128	GO:0009636	PIG|Ensembl=ENSSSCG00000009185|UniProtKB=A0A287AZV4	response to toxic substance	response to chemical	-	177
		PIG|Ensembl=ENSSSCG00000017796|UniProtKB=F1RN71
		PIG|Ensembl=ENSSSCG00000003914|UniProtKB=A0A286ZND5
		PIG|Gene=CCS|UniProtKB=Q6PWT7
		PIG|Gene=PRDX2|UniProtKB=P52552
		PIG|Ensembl=ENSSSCG00000028814|UniProtKB=I3LUD1
129	GO:0034440	PIG|Ensembl=ENSSSCG00000017980|UniProtKB=F1SSY8	lipid oxidation	oxidation-reduction process	fatty acid beta-oxidation	240
130	GO:0002460	PIG|Gene=ANXA1|UniProtKB=P19619	adaptive immune response based on somatic recombination of immune receptors built from immunoglobulin superfamily domains	adaptive immune response	T cell mediated immunity	145
		PIG|Ensembl=ENSSSCG00025005374|UniProtKB=O19062
		PIG|Ensembl=ENSSSCG00000005267|UniProtKB=F1SJB5
		PIG|Ensembl=ENSSSCG00000006403|UniProtKB=A0A5G2QGA4
131	GO:0006757	PIG|Ensembl=ENSSSCG00000033739|UniProtKB=A0A287AZQ6	ATP generation from ADP	generation of precursor metabolites and energy	glycolytic process	202
132	GO:0006164	PIG|Ensembl=ENSSSCG00000012560|UniProtKB=F2Z572	purine nucleotide biosynthetic process	purine nucleotide metabolic process	purine ribonucleotide biosynthetic process	517
		PIG|Ensembl=ENSSSCG00000015366|UniProtKB=A0A287BHA2
		PIG|Ensembl=ENSSSCG00000017184|UniProtKB=A0A287A1P5
133	GO:0007339	PIG|Ensembl=ENSSSCG00000003052|UniProtKB=A0A287AE72	binding of sperm to zona pellucida	sperm-egg recognition	-	22
		PIG|Ensembl=ENSSSCG00000045907|UniProtKB=Q866A8
		PIG|Ensembl=ENSSSCG00000007009|UniProtKB=A0A5G2RH96
		PIG|Ensembl=ENSSSCG00000033594|UniProtKB=A0A287ALH7
		PIG|Ensembl=ENSSSCG00000015627|UniProtKB=F1SF28
		PIG|Gene=ZPBP|UniProtKB=Q29108
		PIG|Ensembl=ENSSSCG00000034623|UniProtKB=F1RZL9
134	GO:1901135	PIG|Ensembl=ENSSSCG00000010175|UniProtKB=A0A287B7T2	carbohydrate derivative metabolic process	organic substance metabolic process	glucose 6-phosphate metabolic process	2153
		PIG|Ensembl=ENSSSCG00000015660|UniProtKB=F1RTR6			purine nucleoside metabolic process
					liposaccharide metabolic process
					carbohydrate derivative biosynthetic process
					glycoprotein metabolic process
					ribose phosphate metabolic process
					carbohydrate derivative catabolic process
					amino sugar metabolic process
					nucleotide-sugar metabolic process
					aminoglycan metabolic process
135	GO:0032496	PIG|Ensembl=ENSSSCG00000006582|UniProtKB=F1SFV3	response to lipopolysaccharide	response to oxygen-containing compound	cellular response to lipopolysaccharide	62
136	GO:0098588	PIG|Ensembl=ENSSSCG00000037213|UniProtKB=A0A287AWQ9	bounding membrane of organelle	organelle membrane	endosome membrane	1983
					ciliary membrane
					transport vesicle membrane
					microbody membrane
					secretory granule membrane
					rough endoplasmic reticulum membrane
					Golgi-associated vesicle membrane
					Golgi membrane
					organelle outer membrane
					vacuolar membrane
					coated vesicle membrane
					sarcoplasmic reticulum membrane
137	GO:0031175	PIG|Ensembl=ENSSSCG00000011889|UniProtKB=A0A287AQ89	neuron projection development	neuron development	inner ear receptor cell stereocilium organization	368
		PIG|Ensembl=ENSSSCG00000003035|UniProtKB=F1RGH8			axon development
		PIG|Ensembl=ENSSSCG00000032914|UniProtKB=A0A5G2RFW9			dendrite development
					neuron projection morphogenesis
138	GO:1902808	PIG|Ensembl=ENSSSCG00000006604|UniProtKB=A0A287AM19	positive regulation of cell cycle G1/S phase transition	regulation of cell cycle G1/S phase transition	-	14
		PIG|Gene=ANXA1|UniProtKB=P19619
		PIG|Ensembl=ENSSSCG00000005267|UniProtKB=F1SJB5
139	GO:0031461	PIG|Ensembl=ENSSSCG00000034230|UniProtKB=A0A287B501	cullin-RING ubiquitin ligase complex	ubiquitin ligase complex	Cul4-RING E3 ubiquitin ligase complex	438
		PIG|Ensembl=ENSSSCG00000013094|UniProtKB=F1RIE2			SCF ubiquitin ligase complex
		PIG|Ensembl=ENSSSCG00000016234|UniProtKB=A0A287A2J9			anaphase-promoting complex
140	PC00258	PIG|Ensembl=ENSSSCG00000015336|UniProtKB=A0A5G2QD37	secondary carrier transporter	transporter	amino acid transporter	1332
		PIG|Ensembl=ENSSSCG00000033620|UniProtKB=A0A287ASR0			mitochondrial carrier protein
		PIG|Ensembl=ENSSSCG00000003777|UniProtKB=F1S9Q9
		PIG|Ensembl=ENSSSCG00000017907|UniProtKB=F1RFY1
		PIG|Ensembl=ENSSSCG00000015816|UniProtKB=A0A287AEL5
		PIG|Ensembl=ENSSSCG00000015949|UniProtKB=A0A5G2QY62
		PIG|Ensembl=ENSSSCG00000008675|UniProtKB=F1S9F3
		PIG|Ensembl=ENSSSCG00000007157|UniProtKB=I3LI79
		PIG|Ensembl=ENSSSCG00000032472|UniProtKB=F1RFX9
141	GO:0004386	PIG|Ensembl=ENSSSCG00000012252|UniProtKB=F1RX16	helicase activity	ATPase activity	DNA helicase activity	222
		PIG|Ensembl=ENSSSCG00000000104|UniProtKB=A0A286ZLI8
		PIG|Ensembl=ENSSSCG00000039301|UniProtKB=A0A286ZYJ8
		PIG|Ensembl=ENSSSCG00000032092|UniProtKB=A0A287BLH5
		PIG|Ensembl=ENSSSCG00000002722|UniProtKB=A0A5G2RDC6
		PIG|Gene=DDX39B|UniProtKB=Q29024
142	GO:0051248	PIG|Gene=ITM2B|UniProtKB=Q52N47	negative regulation of protein metabolic process	negative regulation of macromolecule metabolic process	negative regulation of protein catabolic process	508
		PIG|Ensembl=ENSSSCG00000009403|UniProtKB=F1RK12			negative regulation of cellular protein metabolic process
143	GO:0005884	PIG|Ensembl=ENSSSCG00000009412|UniProtKB=F1RK02	actin filament	actin cytoskeleton	-	191
		PIG|Gene=TPM1|UniProtKB=P42639
		PIG|Ensembl=ENSSSCG00000013849|UniProtKB=P67937
		PIG|Ensembl=ENSSSCG00000007586|UniProtKB=I3LKF3
		PIG|Gene=TPM3|UniProtKB=A1XQV4
		PIG|Ensembl=ENSSSCG00000033189|UniProtKB=A0A5G2R7E3
		PIG|Ensembl=ENSSSCG00000006556|UniProtKB=A0A5G2RN24
		PIG|Ensembl=ENSSSCG00000011811|UniProtKB=I3LUY1
		PIG|Ensembl=ENSSSCG00000012597|UniProtKB=A0A5K1TXL1
144	GO:0034599	PIG|Ensembl=ENSSSCG00000006037|UniProtKB=A0A480JWV7	cellular response to oxidative stress	response to oxidative stress	-	143
		PIG|Ensembl=ENSSSCG00000003914|UniProtKB=A0A286ZND5
		PIG|Ensembl=ENSSSCG00000028814|UniProtKB=I3LUD1
		PIG|Ensembl=ENSSSCG00000027997|UniProtKB=I3LN92
		PIG|Ensembl=ENSSSCG00000015844|UniProtKB=F1RX66
		PIG|Gene=ANXA1|UniProtKB=P19619
		PIG|Ensembl=ENSSSCG00000013030|UniProtKB=F1RQP0
		PIG|Ensembl=ENSSSCG00000009799|UniProtKB=F1RNS2
		PIG|Ensembl=ENSSSCG00000005267|UniProtKB=F1SJB5
		PIG|Ensembl=ENSSSCG00000010682|UniProtKB=F1S418
		PIG|Gene=CCS|UniProtKB=Q6PWT7
		PIG|Ensembl=ENSSSCG00000009684|UniProtKB=F1RJP5
		PIG|Gene=PRDX2|UniProtKB=P52552
145	PC00038	PIG|Ensembl=ENSSSCG00000015030|UniProtKB=A0A5G2R3I6	acetyltransferase	transferase	-	499
		PIG|Ensembl=ENSSSCG00000013298|UniProtKB=A0A5G2QSG9
146	GO:0015078	PIG|Ensembl=ENSSSCG00000008441|UniProtKB=A0A5G2Q6M4	proton transmembrane transporter activity	monovalent inorganic cation transmembrane transporter activity	solute:proton symporter activity	469
		PIG|Ensembl=ENSSSCG00000000405|UniProtKB=K7GLT8			solute:proton antiporter activity
		PIG|Gene=ATP5O|UniProtKB=Q2EN81
		PIG|Gene=MT-CO2|UniProtKB=P50667
		PIG|Ensembl=ENSSSCG00000039265|UniProtKB=A0A287BGN0
		PIG|Gene=ATP6V1A|UniProtKB=Q29048
		PIG|Ensembl=ENSSSCG00000033278|UniProtKB=A0A5G2QNQ4
		PIG|Ensembl=ENSSSCG00000006054|UniProtKB=F1S0R4
		PIG|Gene=ATP5J2|UniProtKB=Q95339
		PIG|Ensembl=ENSSSCG00000024316|UniProtKB=F1SJ34
		PIG|Ensembl=ENSSSCG00000034386|UniProtKB=P11607
		PIG|Ensembl=ENSSSCG00000018078|UniProtKB=Q69GF7
		PIG|Gene=ATP2A3|UniProtKB=O77696
		PIG|Ensembl=ENSSSCG00000034019|UniProtKB=A0A5S6G3W0
		PIG|Ensembl=ENSSSCG00000012042|UniProtKB=A0A2C9F3A3
147	PC00186	PIG|Ensembl=ENSSSCG00000005043|UniProtKB=A0A480W003	phospholipase	lipase	-	390
		PIG|Ensembl=ENSSSCG00000009872|UniProtKB=F1RKC7
		PIG|Ensembl=ENSSSCG00000000110|UniProtKB=A0A286ZWY3
		PIG|Ensembl=ENSSSCG00000000590|UniProtKB=F1SQZ0
		PIG|Ensembl=ENSSSCG00000016192|UniProtKB=Q8SPR7
		PIG|Gene=PLCZ|UniProtKB=Q7YRU3
		PIG|Ensembl=ENSSSCG00000006260|UniProtKB=A0A5G2QNM9
148	PC00120	PIG|Ensembl=ENSSSCG00000009591|UniProtKB=F1RN10	hydratase	lyase	-	67
		PIG|Ensembl=ENSSSCG00000038086|UniProtKB=A0A287AA21
		PIG|Ensembl=ENSSSCG00000000064|UniProtKB=F1SRC5
		PIG|Gene=ACO2|UniProtKB=P16276
149	GO:0016874	PIG|Ensembl=ENSSSCG00000031757|UniProtKB=A0A5G2QSE4	ligase activity	catalytic activity	ligase activity, forming carbon-sulfur bonds	724
		PIG|Ensembl=ENSSSCG00000000405|UniProtKB=K7GLT8
		PIG|Ensembl=ENSSSCG00000003973|UniProtKB=A0A287B3Y5
		PIG|Gene=ATP5O|UniProtKB=Q2EN81
		PIG|Ensembl=ENSSSCG00000012146|UniProtKB=A0A480TY64
		PIG|Ensembl=ENSSSCG00000002972|UniProtKB=F1RI32
		PIG|Ensembl=ENSSSCG00000005701|UniProtKB=A0A287A9G4
		PIG|Gene=RTCB|UniProtKB=Q19PY3
		PIG|Ensembl=ENSSSCG00000016971|UniProtKB=A0A287B773
		PIG|Ensembl=ENSSSCG00000025942|UniProtKB=A0A287BB12
		PIG|Gene=VARS2|UniProtKB=Q767M3
		PIG|Ensembl=ENSSSCG00000028855|UniProtKB=I3LJ73
		PIG|Ensembl=ENSSSCG00000012926|UniProtKB=F1RUV5
		PIG|Gene=ATP5J2|UniProtKB=Q95339
		PIG|Ensembl=ENSSSCG00000003843|UniProtKB=A0A287BDI0
		PIG|Gene=GLUL|UniProtKB=P46410
		PIG|Ensembl=ENSSSCG00000000158|UniProtKB=F2Z5V0
		PIG|Ensembl=ENSSSCG00000034019|UniProtKB=A0A5S6G3W0
		PIG|Ensembl=ENSSSCG00000001488|UniProtKB=F1RZV7
		PIG|Ensembl=ENSSSCG00000012042|UniProtKB=A0A2C9F3A3
		PIG|Ensembl=ENSSSCG00000027072|UniProtKB=Q29307
		PIG|Ensembl=ENSSSCG00000010823|UniProtKB=A0A480QG80
150	GO:1901615	PIG|Ensembl=ENSSSCG00000001780|UniProtKB=A0A5G2QPJ7	organic hydroxy compound metabolic process	organic substance metabolic process	organic hydroxy compound biosynthetic process	882
					phytosteroid metabolic process
					sterol metabolic process
					alcohol metabolic process
					catecholamine metabolic process
151	GO:0005887	PIG|Ensembl=ENSSSCG00000036177|UniProtKB=A0A287B7T0	integral component of plasma membrane	integral component of membrane	ionotropic glutamate receptor complex	2510
		PIG|Ensembl=ENSSSCG00000015273|UniProtKB=A0A287APC7			integral component of synaptic membrane
		PIG|Ensembl=ENSSSCG00000003514|UniProtKB=A0A287AF47
152	GO:0004175	PIG|Ensembl=ENSSSCG00000039582|UniProtKB=A0A5G2QZH5	endopeptidase activity	peptidase activity	serine-type endopeptidase activity	1343
		PIG|Ensembl=ENSSSCG00000037606|UniProtKB=A0A286ZN52			metalloendopeptidase activity
		PIG|Ensembl=ENSSSCG00000017385|UniProtKB=P61291			cysteine-type endopeptidase activity
		PIG|Ensembl=ENSSSCG00000017913|UniProtKB=A0A5G2R4Y9
		PIG|Gene=CSTB|UniProtKB=Q29290
		PIG|Ensembl=ENSSSCG00000036924|UniProtKB=A0A5G2QL81
		PIG|Gene=PREP|UniProtKB=A0A5S6HMR6
		PIG|Gene=PSMB4|UniProtKB=Q29384
		PIG|Ensembl=ENSSSCG00000006830|UniProtKB=F2Z5K2
		PIG|Ensembl=ENSSSCG00000007131|UniProtKB=F1SAS4
		PIG|Ensembl=ENSSSCG00000033332|UniProtKB=A0A287BRR7
		PIG|Ensembl=ENSSSCG00000003717|UniProtKB=F1SBA5
		PIG|Ensembl=ENSSSCG00000027257|UniProtKB=A0A287BPP9
		PIG|Ensembl=ENSSSCG00000016272|UniProtKB=F1SMW9
		PIG|Ensembl=ENSSSCG00000005072|UniProtKB=A0A5G2QWE9
		PIG|Ensembl=ENSSSCG00000024665|UniProtKB=I3L788
		PIG|Ensembl=ENSSSCG00055013045|UniProtKB=P23687
		PIG|Ensembl=ENSSSCG00000013391|UniProtKB=A0A5G2QI19
		PIG|Ensembl=ENSSSCG00000009646|UniProtKB=A0A286ZIY5
		PIG|Gene=PSME1|UniProtKB=F1SGM1
		PIG|Ensembl=ENSSSCG00015030054|UniProtKB=Q64L94
153	GO:0006895	PIG|Ensembl=ENSSSCG00000006831|UniProtKB=A0A287A1U0	Golgi to endosome transport	post-Golgi vesicle-mediated transport	-	9
154	PC00219	PIG|Ensembl=ENSSSCG00000028203|UniProtKB=A0A5G2RAY1	transfer/carrier protein	protein class	globin	278
		PIG|Ensembl=ENSSSCG00000010795|UniProtKB=A0A287AAR5			apolipoprotein
		PIG|Gene=LTF|UniProtKB=P14632
		PIG|Ensembl=ENSSSCG00000040164|UniProtKB=A0A287AN57
		PIG|Ensembl=ENSSSCG00000005834|UniProtKB=A0A5G2R8K5
		PIG|Ensembl=ENSSSCG00000009078|UniProtKB=F1RRA6
		PIG|Ensembl=ENSSSCG00000032999|UniProtKB=A0A5G2R3Z0
		PIG|Gene=TF|UniProtKB=P09571
		PIG|Ensembl=ENSSSCG00000011640|UniProtKB=A0A5G2RBB4
		PIG|Ensembl=ENSSSCG00000005835|UniProtKB=A0A5G2QAF1
		PIG|Ensembl=ENSSSCG00000011837|UniProtKB=F1SQX4
		PIG|Ensembl=ENSSSCG00000001892|UniProtKB=A0A5G2R660
		PIG|Gene=SLC25A6|UniProtKB=Q6QRN9
		PIG|Ensembl=ENSSSCG00000012623|UniProtKB=F2Z565
		PIG|Gene=ICA|UniProtKB=Q29545
		PIG|Gene=ALB|UniProtKB=P08835
155	GO:0030317	PIG|Ensembl=ENSSSCG00000003052|UniProtKB=A0A287AE72	flagellated sperm motility	cilium-dependent cell motility	sperm axoneme assembly	20
156	GO:0097193	PIG|Ensembl=ENSSSCG00000027997|UniProtKB=I3LN92	intrinsic apoptotic signaling pathway	apoptotic signaling pathway	intrinsic apoptotic signaling pathway by p53 class mediator	66
		PIG|Ensembl=ENSSSCG00000009799|UniProtKB=F1RNS2			intrinsic apoptotic signaling pathway in response to DNA damage
		PIG|Ensembl=ENSSSCG00000015106|UniProtKB=A0A286ZZF0
157	GO:0006939	PIG|Ensembl=ENSSSCG00000008294|UniProtKB=A0A287BGY0	smooth muscle contraction	muscle contraction	-	12
158	GO:0016747	PIG|Ensembl=ENSSSCG00000011215|UniProtKB=F1RS43	transferase activity, transferring acyl groups other than amino-acyl groups	transferase activity, transferring acyl groups	palmitoyltransferase activity	1170
					acetyltransferase activity
					O-acyltransferase activity
					N-acyltransferase activity
159	GO:0005685	PIG|Ensembl=ENSSSCG00000010058|UniProtKB=F2Z4Y0	U1 snRNP	spliceosomal snRNP complex	-	124
160	GO:0072594	PIG|Ensembl=ENSSSCG00000013630|UniProtKB=A0A287B8X7	establishment of protein localization to organelle	protein localization to organelle	establishment of protein localization to peroxisome	811
					establishment of protein localization to endoplasmic reticulum
					protein import into nucleus
					protein transmembrane import into intracellular organelle
					establishment of protein localization to vacuole
					establishment of protein localization to mitochondrion
					establishment of protein localization to chloroplast
161	GO:0016788	PIG|Ensembl=ENSSSCG00000003064|UniProtKB=F1RMV5	hydrolase activity, acting on ester bonds	hydrolase activity	carboxylic ester hydrolase activity	3234
		PIG|Gene=GALNS|UniProtKB=Q8WNQ7			thiolester hydrolase activity
					lipase activity
					phosphoric ester hydrolase activity
					nuclease activity
162	GO:0051130	PIG|Ensembl=ENSSSCG00000003396|UniProtKB=I3LIF2	positive regulation of cellular component organization	positive regulation of cellular process	positive regulation of protein-containing complex assembly	335
		PIG|Ensembl=ENSSSCG00000007700|UniProtKB=F1RKC0			positive regulation of supramolecular fiber organization
		PIG|Ensembl=ENSSSCG00000009786|UniProtKB=F1REX8			positive regulation of organelle organization
					positive regulation of cell projection organization
163	GO:0002821	PIG|Gene=ANXA1|UniProtKB=P19619	positive regulation of adaptive immune response	positive regulation of immune response	positive regulation of immunoglobulin mediated immune response	36
		PIG|Ensembl=ENSSSCG00000005267|UniProtKB=F1SJB5
164	GO:0006221	PIG|Ensembl=ENSSSCG00000003973|UniProtKB=A0A287B3Y5	pyrimidine nucleotide biosynthetic process	pyrimidine nucleotide metabolic process	-	66
		PIG|Ensembl=ENSSSCG00000012146|UniProtKB=A0A480TY64
165	GO:0070588	PIG|Gene=ATP2A3|UniProtKB=O77696	calcium ion transmembrane transport	calcium ion transport	mitochondrial calcium ion transmembrane transport	208
		PIG|Ensembl=ENSSSCG00000034386|UniProtKB=P11607			calcium ion transmembrane import into cytosol
166	GO:0005768	PIG|Ensembl=ENSSSCG00000017895|UniProtKB=A0A287A3T3	endosome	endomembrane system	endosome membrane	842
		PIG|Ensembl=ENSSSCG00000005174|UniProtKB=F2Z5Q5			late endosome
		PIG|Ensembl=ENSSSCG00000005514|UniProtKB=A0A287BPB8			early endosome
		PIG|Ensembl=ENSSSCG00000010250|UniProtKB=A0A5G2R334			recycling endosome
		PIG|Ensembl=ENSSSCG00000032312|UniProtKB=Q52NJ1
		PIG|Ensembl=ENSSSCG00000036039|UniProtKB=A0A5G2RMC7
		PIG|Ensembl=ENSSSCG00000015302|UniProtKB=A0A287BM71
		PIG|Ensembl=ENSSSCG00000003648|UniProtKB=F1SV26
		PIG|Ensembl=ENSSSCG00000013848|UniProtKB=F2Z5I8
		PIG|Ensembl=ENSSSCG00000037228|UniProtKB=I3LK13
		PIG|Ensembl=ENSSSCG00000002996|UniProtKB=F2Z507
167	GO:0042157	PIG|Ensembl=ENSSSCG00000006260|UniProtKB=A0A5G2QNM9	lipoprotein metabolic process	protein metabolic process	lipoprotein biosynthetic process	288
168	GO:0019693	PIG|Ensembl=ENSSSCG00000011113|UniProtKB=A0A5G2QP36	ribose phosphate metabolic process	carbohydrate derivative metabolic process	ribose phosphate biosynthetic process	943
					ribonucleotide metabolic process
169	GO:0000149	PIG|Ensembl=ENSSSCG00000004190|UniProtKB=A0A5G2R847	SNARE binding	protein binding	syntaxin binding	387
		PIG|Ensembl=ENSSSCG00000009747|UniProtKB=K7GMA7
		PIG|Ensembl=ENSSSCG00000036612|UniProtKB=A0A287AZQ5
170	GO:0015918	PIG|Ensembl=ENSSSCG00000002366|UniProtKB=O97763	sterol transport	lipid transport	intracellular sterol transport	49
					cholesterol transport
171	GO:0007043	PIG|Ensembl=ENSSSCG00000030694|UniProtKB=I3LGN8	cell-cell junction assembly	cell junction assembly	-	121
		PIG|Ensembl=ENSSSCG00000025652|UniProtKB=A0A287BPL8
172	GO:0016579	PIG|Ensembl=ENSSSCG00000000684|UniProtKB=A0A5G2QPU0	protein deubiquitination	protein modification by small protein removal	protein K48-linked deubiquitination	296
		PIG|Ensembl=ENSSSCG00000009466|UniProtKB=A0A5G2QNC6			histone deubiquitination
		PIG|Ensembl=ENSSSCG00000015659|UniProtKB=A0A287AKB2			protein K63-linked deubiquitination
		PIG|Gene=UCHL3|UniProtKB=Q06AB3
		PIG|Ensembl=ENSSSCG00000007907|UniProtKB=F1RKZ6
		PIG|Ensembl=ENSSSCG00000015892|UniProtKB=A0A480DPN6
		PIG|Gene=UCHL1|UniProtKB=Q6SEG5
173	GO:0060048	PIG|Gene=TPM1|UniProtKB=P42639	cardiac muscle contraction	heart contraction	-	25
174	GO:0022627	PIG|Ensembl=ENSSSCG00000033697|UniProtKB=A0A287ASU4	cytosolic small ribosomal subunit	cytosolic ribosome	-	395
		PIG|Gene=GNB2L1|UniProtKB=P63246
		PIG|Ensembl=ENSSSCG00000006016|UniProtKB=F1S1J9
		PIG|Ensembl=ENSSSCG00000021825|UniProtKB=P63221
		PIG|Ensembl=ENSSSCG00000004177|UniProtKB=P46405
		PIG|Ensembl=ENSSSCG00000020817|UniProtKB=A0A5S6GW77
		PIG|Gene=RPS14|UniProtKB=Q29303
		PIG|Ensembl=ENSSSCG00000011710|UniProtKB=A0A5G2RAB3
		PIG|Gene=RPSA|UniProtKB=Q4GWZ2
		PIG|Ensembl=ENSSSCG00000004002|UniProtKB=A0A287AKC0
		PIG|Ensembl=ENSSSCG00005041705|UniProtKB=Q29201
		PIG|Gene=RPS19|UniProtKB=Q29308
		PIG|Ensembl=ENSSSCG00000012405|UniProtKB=A0A287B771
		PIG|Ensembl=ENSSSCG00000003930|UniProtKB=F2Z5F5
		PIG|Ensembl=ENSSSCG00000031088|UniProtKB=A0A287A9Y6
175	GO:0002694	PIG|Ensembl=ENSSSCG00000027074|UniProtKB=I3LI71	regulation of leukocyte activation	regulation of cell activation	positive regulation of leukocyte activation	206
					regulation of lymphocyte activation
					negative regulation of leukocyte activation
176	GO:0000287	PIG|Gene=HPRT1|UniProtKB=Q45FY6	magnesium ion binding	metal ion binding	-	83
		PIG|Ensembl=ENSSSCG00000007748|UniProtKB=F1RIU1
177	GO:0042144	PIG|Ensembl=ENSSSCG00000010664|UniProtKB=F1S4S3	vacuole fusion, non-autophagic	organelle fusion	-	30
		PIG|Ensembl=ENSSSCG00000022343|UniProtKB=A0A287B6S5
		PIG|Ensembl=ENSSSCG00000028373|UniProtKB=I3LCN1
		PIG|Gene=ENO3|UniProtKB=Q1KYT0
178	GO:0005684	PIG|Ensembl=ENSSSCG00000013107|UniProtKB=B2CCY7	U2-type spliceosomal complex	spliceosomal complex	U2-type prespliceosome	170
		PIG|Ensembl=ENSSSCG00000010058|UniProtKB=F2Z4Y0
179	GO:1901575	PIG|Ensembl=ENSSSCG00000009185|UniProtKB=A0A287AZV4	organic substance catabolic process	catabolic process	lipid catabolic process	4552
		PIG|Ensembl=ENSSSCG00000006641|UniProtKB=A0A5G2QH08			organonitrogen compound catabolic process
					organophosphate catabolic process
					macromolecule catabolic process
					organic acid catabolic process
					carbohydrate derivative catabolic process
					organic cyclic compound catabolic process
					carbohydrate catabolic process
180	GO:0044249	PIG|Ensembl=ENSSSCG00000010337|UniProtKB=F1SER1	cellular biosynthetic process	biosynthetic process	heterocycle biosynthetic process	12776
		PIG|Ensembl=ENSSSCG00000026025|UniProtKB=I3LIL5			cellular nitrogen compound biosynthetic process
		PIG|Gene=TPI1|UniProtKB=Q29371			ubiquinone biosynthetic process
					organic acid biosynthetic process
					cellular macromolecule biosynthetic process
					ergosterol biosynthetic process
					aromatic compound biosynthetic process
					phospholipid biosynthetic process
					cellular carbohydrate biosynthetic process
					carotenoid biosynthetic process
					membrane lipid biosynthetic process
					glycerolipid biosynthetic process
181	GO:0005814	PIG|Ensembl=ENSSSCG00000005923|UniProtKB=F1RSL2	centriole	microtubule organizing center	-	392
		PIG|Ensembl=ENSSSCG00000037977|UniProtKB=A0A286ZKT4
		PIG|Ensembl=ENSSSCG00000006294|UniProtKB=F1RPV8
		PIG|Ensembl=ENSSSCG00000026746|UniProtKB=I3LTX2
		PIG|Ensembl=ENSSSCG00000014802|UniProtKB=A0A287BP49
		PIG|Ensembl=ENSSSCG00000010086|UniProtKB=F1RKZ5
		PIG|Ensembl=ENSSSCG00000040408|UniProtKB=A0A286ZNM0
		PIG|Ensembl=ENSSSCG00000010877|UniProtKB=A0A286ZVL0
		PIG|Ensembl=ENSSSCG00000014917|UniProtKB=A0A287BBT9
		PIG|Ensembl=ENSSSCG00000016998|UniProtKB=I3LUP6
		PIG|Ensembl=ENSSSCG00000028613|UniProtKB=I3L7N8
		PIG|Ensembl=ENSSSCG00000013249|UniProtKB=A0A287AK10
		PIG|Ensembl=ENSSSCG00000040396|UniProtKB=A0A287AHZ7
182	GO:0032153	PIG|Ensembl=ENSSSCG00000022080|UniProtKB=I3LVS7	cell division site	cellular anatomical entity	actomyosin contractile ring	111
183	GO:0006606	PIG|Ensembl=ENSSSCG00000025830|UniProtKB=A0A287ACN4	protein import into nucleus	intracellular protein transport	-	211
		PIG|Ensembl=ENSSSCG00000005667|UniProtKB=A0A287BPQ1
		PIG|Ensembl=ENSSSCG00000009746|UniProtKB=A0A5G2QZY6
		PIG|Ensembl=ENSSSCG00000031077|UniProtKB=A0A287ATD3
		PIG|Ensembl=ENSSSCG00000040333|UniProtKB=A0A287AZ57
		PIG|Ensembl=ENSSSCG00000028949|UniProtKB=A0A480QBL1
		PIG|Ensembl=ENSSSCG00000014794|UniProtKB=F1SUZ2
		PIG|Ensembl=ENSSSCG00000024125|UniProtKB=C6K7I1
		PIG|Ensembl=ENSSSCG00000009509|UniProtKB=A0A5G2RIC0
		PIG|Ensembl=ENSSSCG00000016845|UniProtKB=A0A287A749
		PIG|Ensembl=ENSSSCG00000025534|UniProtKB=I3LPP4
		PIG|Ensembl=ENSSSCG00000017514|UniProtKB=A0A5G2QZ16
		PIG|Ensembl=ENSSSCG00000008979|UniProtKB=F1RYT5
184	GO:0001530	PIG|Gene=PR39|UniProtKB=P80054	lipopolysaccharide binding	carbohydrate derivative binding	-	12
		PIG|Ensembl=ENSSSCG00000031090|UniProtKB=A0A5G2QHV2
		PIG|Gene=NPG5|UniProtKB=P49934
		PIG|Gene=NPG2|UniProtKB=P32195
		PIG|Gene=NPG4|UniProtKB=P49933
		PIG|Gene=NPG1|UniProtKB=P32194
		PIG|Gene=PMAP36|UniProtKB=P49931
		PIG|Gene=PMAP23|UniProtKB=P49930
		PIG|Gene=NPG3|UniProtKB=P32196
		PIG|Ensembl=ENSSSCG00000007221|UniProtKB=F1S7I0
185	GO:0006891	PIG|Ensembl=ENSSSCG00000002455|UniProtKB=F1SD67	intra-Golgi vesicle-mediated transport	Golgi vesicle transport	-	147
		PIG|Ensembl=ENSSSCG00000017316|UniProtKB=A0A287AYL9
		PIG|Ensembl=ENSSSCG00000006386|UniProtKB=A0A5G2QHU0
		PIG|Ensembl=ENSSSCG00000011662|UniProtKB=A0A286ZPT0
		PIG|Ensembl=ENSSSCG00000037213|UniProtKB=A0A287AWQ9
186	GO:0071705	PIG|Ensembl=ENSSSCG00000010011|UniProtKB=F1RPE4	nitrogen compound transport	transport	amino acid transport	3137
		PIG|Ensembl=ENSSSCG00000017208|UniProtKB=A0A5G2RA89			quaternary ammonium group transport
					amide transport
					nucleobase-containing compound transport
					choline transport
187	PC00068	PIG|Gene=ATP2A3|UniProtKB=O77696	primary active transporter	transporter	ATP-binding cassette (ABC) transporter	840
		PIG|Ensembl=ENSSSCG00000001512|UniProtKB=F1RZR6			ATP synthase
		PIG|Ensembl=ENSSSCG00000006391|UniProtKB=I3L8L8
		PIG|Ensembl=ENSSSCG00000022638|UniProtKB=I3LN55
		PIG|Ensembl=ENSSSCG00000015273|UniProtKB=A0A287APC7
		PIG|Ensembl=ENSSSCG00000013440|UniProtKB=F1SDH8
		PIG|Ensembl=ENSSSCG00000003089|UniProtKB=A0A5G2QLH6
		PIG|Ensembl=ENSSSCG00000010542|UniProtKB=A0A286ZTX1
		PIG|Ensembl=ENSSSCG00000015576|UniProtKB=A0A286ZJ74
		PIG|Ensembl=ENSSSCG00000034386|UniProtKB=P11607
188	GO:1901700	PIG|Ensembl=ENSSSCG00000011831|UniProtKB=A0A5K1TWC1	response to oxygen-containing compound	response to chemical	response to estradiol	924
		PIG|Gene=CAT|UniProtKB=O62839			cellular response to oxygen-containing compound
					response to gibberellin
					response to peptide
					response to lipopolysaccharide
					response to abscisic acid
189	GO:0044782	PIG|Ensembl=ENSSSCG00000023957|UniProtKB=I3LIQ4	cilium organization	organelle organization	cilium assembly	253
		PIG|Ensembl=ENSSSCG00000011855|UniProtKB=A0A480E524			intraciliary transport
190	GO:0002181	PIG|Ensembl=ENSSSCG00000021118|UniProtKB=I3LNK5	cytoplasmic translation	translation	cytoplasmic translational initiation	373
		PIG|Ensembl=ENSSSCG00000035007|UniProtKB=A0A287B386
		PIG|Ensembl=ENSSSCG00000016989|UniProtKB=F2Z5N5
		PIG|Gene=RPLP0|UniProtKB=A0A5S6HGK5
		PIG|Ensembl=ENSSSCG00025048049|UniProtKB=Q29214
191	GO:0042060	PIG|Ensembl=ENSSSCG00000001025|UniProtKB=F1RW75	wound healing	response to wounding	blood coagulation	42
		PIG|Gene=ANXA1|UniProtKB=P19619
		PIG|Ensembl=ENSSSCG00000005267|UniProtKB=F1SJB5
		PIG|Ensembl=ENSSSCG00000039094|UniProtKB=A0A287B9H1
		PIG|Ensembl=ENSSSCG00000017192|UniProtKB=F1RW07
		PIG|Ensembl=ENSSSCG00000003654|UniProtKB=A0A287AIW6
		PIG|Ensembl=ENSSSCG00000007927|UniProtKB=F1RK90
192	GO:2000113	PIG|Gene=ITM2B|UniProtKB=Q52N47	negative regulation of cellular macromolecule biosynthetic process	negative regulation of macromolecule biosynthetic process	negative regulation of transcription, DNA-templated	1168
		PIG|Ensembl=ENSSSCG00000009403|UniProtKB=F1RK12			negative regulation of translation
					negative regulation of DNA replication
193	GO:0006289	PIG|Ensembl=ENSSSCG00000028613|UniProtKB=I3L7N8	nucleotide-excision repair	DNA repair	nucleotide-excision repair, DNA incision	133
		PIG|Ensembl=ENSSSCG00000013094|UniProtKB=F1RIE2
194	GO:0016791	PIG|Ensembl=ENSSSCG00000036614|UniProtKB=A0A287BDT8	phosphatase activity	phosphoric ester hydrolase activity	inositol phosphate phosphatase activity	1325
		PIG|Ensembl=ENSSSCG00000032607|UniProtKB=A0A287BSC3			phosphatidylinositol-3,5-bisphosphate phosphatase activity
		PIG|Ensembl=ENSSSCG00000013226|UniProtKB=F1SIF5			phosphoprotein phosphatase activity
		PIG|Ensembl=ENSSSCG00000015660|UniProtKB=F1RTR6			nucleotidase activity
		PIG|Ensembl=ENSSSCG00000007748|UniProtKB=F1RIU1
		PIG|Ensembl=ENSSSCG00000026701|UniProtKB=A0A5G2RD56
195	GO:0008284	PIG|Ensembl=ENSSSCG00000031177|UniProtKB=B8YGC1	positive regulation of cell population proliferation	regulation of cell population proliferation	positive regulation of T cell proliferation	177
		PIG|Ensembl=ENSSSCG00000006790|UniProtKB=F1S8D4			positive regulation of epithelial cell proliferation
196	GO:0031503	PIG|Ensembl=ENSSSCG00000036612|UniProtKB=A0A287AZQ5	protein-containing complex localization	protein localization	receptor localization to synapse	483
		PIG|Ensembl=ENSSSCG00000013630|UniProtKB=A0A287B8X7			intraciliary transport
					ribonucleoprotein complex export from nucleus
197	GO:0016604	PIG|Ensembl=ENSSSCG00005017529|UniProtKB=P80310	nuclear body	nucleoplasm	PML body	208
		PIG|Ensembl=ENSSSCG00000017613|UniProtKB=F1RSD6			nuclear speck
		PIG|Ensembl=ENSSSCG00000006588|UniProtKB=K7GME6
		PIG|Ensembl=ENSSSCG00000032857|UniProtKB=A0A5S6H0X2
		PIG|Ensembl=ENSSSCG00000030510|UniProtKB=I3L5T3
198	GO:0005637	PIG|Ensembl=ENSSSCG00000016663|UniProtKB=F1SIK7	nuclear inner membrane	organelle inner membrane	-	35
199	GO:0032432	PIG|Ensembl=ENSSSCG00000009412|UniProtKB=F1RK02	actin filament bundle	actin cytoskeleton	stress fiber	97
		PIG|Ensembl=ENSSSCG00000007586|UniProtKB=I3LKF3
		PIG|Ensembl=ENSSSCG00000012597|UniProtKB=A0A5K1TXL1
200	GO:2000377	PIG|Ensembl=ENSSSCG00000038514|UniProtKB=A0A287A5S7	regulation of reactive oxygen species metabolic process	regulation of cellular metabolic process	-	16
201	GO:0019934	PIG|Ensembl=ENSSSCG00000004027|UniProtKB=A0A287B941	cGMP-mediated signaling	cyclic-nucleotide-mediated signaling	-	21
202	GO:0030141	PIG|Gene=CHGB|UniProtKB=Q9GLG4	secretory granule	endomembrane system	secretory granule membrane	117
		PIG|Ensembl=ENSSSCG00000034400|UniProtKB=A0A286ZM99			acrosomal vesicle
		PIG|Ensembl=ENSSSCG00000032902|UniProtKB=A0A287ANS1
		PIG|Ensembl=ENSSSCG00000039779|UniProtKB=A0A286ZQZ7
		PIG|Ensembl=ENSSSCG00000038523|UniProtKB=A0A287BAB9
		PIG|Gene=STXBP2|UniProtKB=Q29268
203	PC00102	PIG|Ensembl=ENSSSCG00000027515|UniProtKB=A0A287BCE6	extracellular matrix protein	protein class	extracellular matrix structural protein	152
		PIG|Ensembl=ENSSSCG00000033382|UniProtKB=A0A287ANG4			extracellular matrix glycoprotein
		PIG|Ensembl=ENSSSCG00000022204|UniProtKB=A0A286ZS39			extracellular matrix linker protein
		PIG|Gene=LGALS1|UniProtKB=Q49I35
		PIG|Gene=ZAN|UniProtKB=Q28983
		PIG|Ensembl=ENSSSCG00000009565|UniProtKB=A0A287AYJ5
		PIG|Ensembl=ENSSSCG00000006852|UniProtKB=A0A287BN23
204	GO:0030149	PIG|Ensembl=ENSSSCG00000039119|UniProtKB=A0A287ARZ5	sphingolipid catabolic process	cellular lipid catabolic process	-	56
		PIG|Ensembl=ENSSSCG00000000050|UniProtKB=A0A287AV20
		PIG|Ensembl=ENSSSCG00000027865|UniProtKB=F1SDZ2
		PIG|Ensembl=ENSSSCG00000006522|UniProtKB=F1RGS2
		PIG|Gene=GBA|UniProtKB=Q70KH2
205	GO:0032007	PIG|Ensembl=ENSSSCG00000003035|UniProtKB=F1RGH8	negative regulation of TOR signaling	regulation of TOR signaling	-	29
206	PC00061	PIG|Ensembl=ENSSSCG00000017794|UniProtKB=A0A287B7D9	calmodulin-related	calcium-binding protein	-	378
		PIG|Ensembl=ENSSSCG00000034539|UniProtKB=K7GNU8
		PIG|Ensembl=ENSSSCG00000015298|UniProtKB=F1S340
		PIG|Ensembl=ENSSSCG00000021846|UniProtKB=K7GSU4
		PIG|Ensembl=ENSSSCG00000002620|UniProtKB=A0A287API1
		PIG|Ensembl=ENSSSCG00000006590|UniProtKB=C3S7K5
		PIG|Ensembl=ENSSSCG00000003150|UniProtKB=A0A5G2RA54
		PIG|Ensembl=ENSSSCG00000006580|UniProtKB=K7GQ95
		PIG|Ensembl=ENSSSCG00000006592|UniProtKB=F1SFU5
		PIG|Ensembl=ENSSSCG00000011205|UniProtKB=F1RS61
		PIG|Gene=S100A10|UniProtKB=P04163
		PIG|Ensembl=ENSSSCG00000028613|UniProtKB=I3L7N8
		PIG|Ensembl=ENSSSCG00005017529|UniProtKB=P80310
		PIG|Ensembl=ENSSSCG00000006604|UniProtKB=A0A287AM19
		PIG|Ensembl=ENSSSCG00000006588|UniProtKB=K7GME6
		PIG|Ensembl=ENSSSCG00000006582|UniProtKB=F1SFV3
		PIG|Ensembl=ENSSSCG00000003332|UniProtKB=A0A287A0Q2
		PIG|Ensembl=ENSSSCG00000032857|UniProtKB=A0A5S6H0X2
		PIG|Ensembl=ENSSSCG00000013380|UniProtKB=F1S9A4
207	GO:0060326	PIG|Ensembl=ENSSSCG00000020934|UniProtKB=I3L6W0	cell chemotaxis	cellular response to chemical stimulus	leukocyte chemotaxis	90
208	GO:0008121	PIG|Ensembl=ENSSSCG00000014289|UniProtKB=F1RI18	ubiquinol-cytochrome-c reductase activity	electron transfer activity	-	9
209	GO:0006368	PIG|Ensembl=ENSSSCG00000006176|UniProtKB=A0A5G2QXY8	transcription elongation from RNA polymerase II promoter	transcription by RNA polymerase II	-	134
210	GO:0016829	PIG|Ensembl=ENSSSCG00000016679|UniProtKB=A0A5G2R9Y8	lyase activity	catalytic activity	phosphorus-oxygen lyase activity	865
		PIG|Ensembl=ENSSSCG00000007738|UniProtKB=A0A5G2R4F4			carbon-carbon lyase activity
		PIG|Ensembl=ENSSSCG00000000892|UniProtKB=F1SQR7			carbon-oxygen lyase activity
		PIG|Gene=CTH|UniProtKB=Q19QT7
211	GO:0005654	PIG|Ensembl=ENSSSCG00000005436|UniProtKB=F1SP32	nucleoplasm	nuclear lumen	DUBm complex	1565
		PIG|Ensembl=ENSSSCG00000017385|UniProtKB=P61291			mediator complex
		PIG|Ensembl=ENSSSCG00000031077|UniProtKB=A0A287ATD3			Fanconi anaemia nuclear complex
		PIG|Ensembl=ENSSSCG00000014802|UniProtKB=A0A287BP49			DNA replication preinitiation complex
		PIG|Ensembl=ENSSSCG00000033161|UniProtKB=A0A287A9H4			histone methyltransferase complex
		PIG|Ensembl=ENSSSCG00000027224|UniProtKB=I3LEC2			transcription elongation factor complex
		PIG|Ensembl=ENSSSCG00000024125|UniProtKB=C6K7I1			nuclear body
		PIG|Ensembl=ENSSSCG00000006790|UniProtKB=F1S8D4			nuclear pre-replicative complex
		PIG|Ensembl=ENSSSCG00000014031|UniProtKB=A0A287BMB6			histone acetyltransferase complex
		PIG|Ensembl=ENSSSCG00000016998|UniProtKB=I3LUP6			histone deacetylase complex
		PIG|Ensembl=ENSSSCG00000017142|UniProtKB=A0A287BKX8			mRNA cleavage factor complex
		PIG|Ensembl=ENSSSCG00000014022|UniProtKB=I3L816			RNA polymerase II, holoenzyme
		PIG|Ensembl=ENSSSCG00000010203|UniProtKB=F1RG16
		PIG|Ensembl=ENSSSCG00000013043|UniProtKB=A0A286ZRX4
		PIG|Ensembl=ENSSSCG00000037245|UniProtKB=A0A286ZYE7
		PIG|Gene=PSME1|UniProtKB=F1SGM1
		PIG|Ensembl=ENSSSCG00015030054|UniProtKB=Q64L94
		PIG|Ensembl=ENSSSCG00000010238|UniProtKB=A0A287A6R2
212	PC00028	PIG|Gene=HSP90B1|UniProtKB=Q29092	Hsp90 family chaperone	chaperone	-	34
		PIG|Ensembl=ENSSSCG00000000849|UniProtKB=F1SRK6
		PIG|Gene=HSP90AA1|UniProtKB=A0A287AQK7
		PIG|Ensembl=ENSSSCG00000001701|UniProtKB=A0A286ZKC5
		PIG|Ensembl=ENSSSCG00025026657|UniProtKB=O02705
213	GO:0042127	PIG|Ensembl=ENSSSCG00000027074|UniProtKB=I3LI71	regulation of cell population proliferation	regulation of cellular process	regulation of leukocyte proliferation	319
					positive regulation of cell population proliferation
					negative regulation of cell population proliferation
214	GO:0051050	PIG|Ensembl=ENSSSCG00000007700|UniProtKB=F1RKC0	positive regulation of transport	positive regulation of biological process	positive regulation of ion transport	143
		PIG|Ensembl=ENSSSCG00000009786|UniProtKB=F1REX8			positive regulation of transmembrane transport
		PIG|Gene=ANXA1|UniProtKB=P19619			positive regulation of transporter activity
		PIG|Ensembl=ENSSSCG00000005267|UniProtKB=F1SJB5			positive regulation of secretion
215	GO:0016746	PIG|Ensembl=ENSSSCG00000026043|UniProtKB=I3LBA6	transferase activity, transferring acyl groups	transferase activity	transferase activity, transferring acyl groups other than amino-acyl groups	1306
		PIG|Ensembl=ENSSSCG00000016872|UniProtKB=F1SMG8
		PIG|Ensembl=ENSSSCG00000008491|UniProtKB=F1S4Q8
		PIG|Ensembl=ENSSSCG00000036808|UniProtKB=O02734
		PIG|Ensembl=ENSSSCG00000004713|UniProtKB=F1SI56
		PIG|Ensembl=ENSSSCG00000001993|UniProtKB=K7GLF7
		PIG|Ensembl=ENSSSCG00000035686|UniProtKB=P00889
		PIG|Ensembl=ENSSSCG00000023522|UniProtKB=A0A5G2R416
		PIG|Gene=GGT1|UniProtKB=P20735
216	GO:0000187	PIG|Ensembl=ENSSSCG00000033228|UniProtKB=A0A286ZJX9	activation of MAPK activity	activation of protein kinase activity	-	50
217	GO:0050794	PIG|Ensembl=ENSSSCG00000022742|UniProtKB=Q9TSX9	regulation of cellular process	regulation of biological process	regulation of vesicle-mediated transport	15840
		PIG|Ensembl=ENSSSCG00000012171|UniProtKB=A0A5G2QBQ4			regulation of chromosome segregation
		PIG|Ensembl=ENSSSCG00000023929|UniProtKB=A0A5G2QB47			regulation of cell death
		PIG|Ensembl=ENSSSCG00000010131|UniProtKB=A0A287BQ74			regulation of cell population proliferation
		PIG|Ensembl=ENSSSCG00000015844|UniProtKB=F1RX66			regulation of cellular component movement
		PIG|Ensembl=ENSSSCG00000013030|UniProtKB=F1RQP0			positive regulation of cellular process
		PIG|Gene=TXNRD1|UniProtKB=Q9MYY8			regulation of cellular component biogenesis
		PIG|Ensembl=ENSSSCG00000010682|UniProtKB=F1S418			regulation of actin filament-based process
		PIG|Ensembl=ENSSSCG00000003914|UniProtKB=A0A286ZND5			regulation of cellular response to growth factor stimulus
		PIG|Gene=PRDX2|UniProtKB=P52552			negative regulation of cellular process
					regulation of cellular metabolic process
					regulation of secretion by cell
					regulation of cell adhesion
					regulation of cellular localization
					regulation of transmembrane transport
					regulation of microtubule-based process
					signal transduction
					regulation of cell activation
					regulation of cell division
					regulation of cell communication
					regulation of cellular response to stress
					regulation of conjugation
					regulation of gene silencing
					regulation of cellular component organization
					regulation of cell cycle
					regulation of cell differentiation
218	GO:0034976	PIG|Ensembl=ENSSSCG00000039148|UniProtKB=A0A5G2RDD7	response to endoplasmic reticulum stress	cellular response to stress	ERAD pathway	358
		PIG|Ensembl=ENSSSCG00000015453|UniProtKB=F1SAD9			endoplasmic reticulum unfolded protein response
		PIG|Ensembl=ENSSSCG00000004700|UniProtKB=F6QA08
219	GO:0003727	PIG|Ensembl=ENSSSCG00000037245|UniProtKB=A0A286ZYE7	single-stranded RNA binding	RNA binding	-	120
		PIG|Ensembl=ENSSSCG00000010877|UniProtKB=A0A286ZVL0
220	GO:0031234	PIG|Ensembl=ENSSSCG00000027074|UniProtKB=I3LI71	extrinsic component of cytoplasmic side of plasma membrane	cytoplasmic side of plasma membrane	-	162
		PIG|Ensembl=ENSSSCG00000007669|UniProtKB=F2Z4Z8
		PIG|Ensembl=ENSSSCG00000021890|UniProtKB=A0A287AW90
221	GO:0008270	PIG|Ensembl=ENSSSCG00000017513|UniProtKB=A0A5G2R745	zinc ion binding	transition metal ion binding	-	234
		PIG|Ensembl=ENSSSCG00000032787|UniProtKB=A0A287BGW4
		PIG|Ensembl=ENSSSCG00000009185|UniProtKB=A0A287AZV4
		PIG|Ensembl=ENSSSCG00000008491|UniProtKB=F1S4Q8
		PIG|Ensembl=ENSSSCG00000034919|UniProtKB=A0A5G2RBS6
222	GO:0006509	PIG|Ensembl=ENSSSCG00000039747|UniProtKB=A0A286ZTB6	membrane protein ectodomain proteolysis	membrane protein proteolysis	-	28
		PIG|Ensembl=ENSSSCG00000012277|UniProtKB=F1RWV2
		PIG|Gene=TIMP1|UniProtKB=P35624
223	GO:0031981	PIG|Ensembl=ENSSSCG00005001713|UniProtKB=P62197	nuclear lumen	nucleus	nuclear chromosome	4379
		PIG|Ensembl=ENSSSCG00000017287|UniProtKB=A0A5G2QJH1			nucleoplasm
		PIG|Ensembl=ENSSSCG00000017273|UniProtKB=A0A480SMR6			nuclear periphery
					nucleolus
224	GO:0010256	PIG|Ensembl=ENSSSCG00000015627|UniProtKB=F1SF28	endomembrane system organization	cellular component organization	plasma membrane organization	515
		PIG|Gene=ZPBP|UniProtKB=Q29108			Golgi organization
		PIG|Ensembl=ENSSSCG00000004308|UniProtKB=D5K8A9			endosome organization
					endoplasmic reticulum organization
					nuclear envelope organization
225	PC00180	PIG|Ensembl=ENSSSCG00000022742|UniProtKB=Q9TSX9	peroxidase	oxidoreductase	-	521
		PIG|Ensembl=ENSSSCG00000012171|UniProtKB=A0A5G2QBQ4
		PIG|Ensembl=ENSSSCG00000024052|UniProtKB=P36968
		PIG|Ensembl=ENSSSCG00000036438|UniProtKB=A0A287AIJ3
		PIG|Ensembl=ENSSSCG00000001214|UniProtKB=O18994
		PIG|Ensembl=ENSSSCG00000010682|UniProtKB=F1S418
		PIG|Ensembl=ENSSSCG00000003914|UniProtKB=A0A286ZND5
		PIG|Gene=PRDX2|UniProtKB=P52552
		PIG|Gene=CAT|UniProtKB=O62839
226	GO:0016787	PIG|Ensembl=ENSSSCG00000038940|UniProtKB=A0A287AHC2	hydrolase activity	catalytic activity	peptidase activity	9556
		PIG|Ensembl=ENSSSCG00000008808|UniProtKB=A0A5G2R3B6			hydrolase activity, acting on acid phosphorus-nitrogen bonds
		PIG|Ensembl=ENSSSCG00000034350|UniProtKB=A0A286ZYD0			hydrolase activity, acting on glycosyl bonds
		PIG|Ensembl=ENSSSCG00000001780|UniProtKB=A0A5G2QPJ7			hydrolase activity, acting on ester bonds
		PIG|Ensembl=ENSSSCG00000014264|UniProtKB=F1RKI3			ubiquitinyl hydrolase activity
		PIG|Gene=AHCY|UniProtKB=Q710C4			hydrolase activity, acting on acid anhydrides
					deacetylase activity
					hydrolase activity, acting on carbon-nitrogen (but not peptide) bonds
227	GO:0030374	PIG|Ensembl=ENSSSCG00000006790|UniProtKB=F1S8D4	nuclear receptor transcription coactivator activity	transcription coactivator activity	-	32
		PIG|Ensembl=ENSSSCG00000038008|UniProtKB=A0A287B401
228	GO:0004540	PIG|Gene=RNASE6|UniProtKB=P81649	ribonuclease activity	catalytic activity, acting on RNA	endoribonuclease activity	364
					3'-5'-exoribonuclease activity
229	GO:0005996	PIG|Gene=RPIA|UniProtKB=A2TLM1	monosaccharide metabolic process	carbohydrate metabolic process	hexose metabolic process	286
		PIG|Ensembl=ENSSSCG00000011254|UniProtKB=A0A5G2RN08
		PIG|Gene=RGN|UniProtKB=Q06AA3
230	GO:0005488	PIG|Ensembl=ENSSSCG00000040164|UniProtKB=A0A287AN57	binding	molecular_function	heterocyclic compound binding	22632
		PIG|Ensembl=ENSSSCG00000036438|UniProtKB=A0A287AIJ3			organic cyclic compound binding
					carbohydrate derivative binding
					protein-containing complex binding
					ion binding
					lipid binding
					carbohydrate binding
					protein binding
					chromatin binding
					amide binding
					neurotransmitter binding
					extracellular matrix binding
					metal cluster binding
					small molecule binding
231	GO:0048194	PIG|Ensembl=ENSSSCG00000014036|UniProtKB=F1S3E0	Golgi vesicle budding	Golgi vesicle transport	COPII-coated vesicle budding	103
232	GO:0005813	PIG|Ensembl=ENSSSCG00000005923|UniProtKB=F1RSL2	centrosome	microtubule organizing center	-	361
		PIG|Ensembl=ENSSSCG00000028613|UniProtKB=I3L7N8
		PIG|Ensembl=ENSSSCG00000037977|UniProtKB=A0A286ZKT4
		PIG|Ensembl=ENSSSCG00000006294|UniProtKB=F1RPV8
		PIG|Ensembl=ENSSSCG00000026746|UniProtKB=I3LTX2
		PIG|Ensembl=ENSSSCG00000014802|UniProtKB=A0A287BP49
		PIG|Ensembl=ENSSSCG00000010086|UniProtKB=F1RKZ5
		PIG|Ensembl=ENSSSCG00000013249|UniProtKB=A0A287AK10
		PIG|Ensembl=ENSSSCG00000040396|UniProtKB=A0A287AHZ7
		PIG|Ensembl=ENSSSCG00000010877|UniProtKB=A0A286ZVL0
		PIG|Ensembl=ENSSSCG00000014917|UniProtKB=A0A287BBT9
		PIG|Ensembl=ENSSSCG00000016998|UniProtKB=I3LUP6
233	GO:0019888	PIG|Gene=PPP2R2A|UniProtKB=Q29090	protein phosphatase regulator activity	phosphatase regulator activity	protein phosphatase inhibitor activity	263
		PIG|Ensembl=ENSSSCG00000024413|UniProtKB=A0A287BB72
		PIG|Ensembl=ENSSSCG00000005672|UniProtKB=A0A286ZTF3
		PIG|Ensembl=ENSSSCG00000015599|UniProtKB=F1S2V7
		PIG|Ensembl=ENSSSCG00005002253|UniProtKB=P54612
234	GO:0008417	PIG|Gene=FUT8|UniProtKB=P79282	fucosyltransferase activity	transferase activity, transferring hexosyl groups	-	80
235	GO:0007029	PIG|Ensembl=ENSSSCG00070019099|UniProtKB=A5GFS8	endoplasmic reticulum organization	endomembrane system organization	-	155
		PIG|Ensembl=ENSSSCG00000007514|UniProtKB=A0A5G2Q7S1
		PIG|Ensembl=ENSSSCG00000004908|UniProtKB=F1SMS8
		PIG|Ensembl=ENSSSCG00000038465|UniProtKB=A0A5G2RB73
		PIG|Ensembl=ENSSSCG00000013054|UniProtKB=A0A286ZXQ0
		PIG|Ensembl=ENSSSCG00000009244|UniProtKB=A0A5G2QUP2
236	GO:0035145	PIG|Ensembl=ENSSSCG00000028509|UniProtKB=I3LI59	exon-exon junction complex	nucleus	-	26
237	GO:0031123	PIG|Ensembl=ENSSSCG00000021825|UniProtKB=P63221	RNA 3'-end processing	RNA processing	mRNA 3'-end processing	232
		PIG|Ensembl=ENSSSCG00000030510|UniProtKB=I3L5T3			snRNA 3'-end processing
238	PC00173	PIG|Ensembl=ENSSSCG00000014264|UniProtKB=F1RKI3	nucleotide phosphatase	phosphatase	-	94
		PIG|Ensembl=ENSSSCG00000035995|UniProtKB=A0A480W0Q1
239	GO:1901363	PIG|Ensembl=ENSSSCG00000021408|UniProtKB=A0A5G2QNL3	heterocyclic compound binding	binding	nucleoside phosphate binding	11579
		PIG|Ensembl=ENSSSCG00000022815|UniProtKB=A0A287AT94			tetrapyrrole binding
		PIG|Ensembl=ENSSSCG00000005024|UniProtKB=A0A287AL94			nucleic acid binding
		PIG|Ensembl=ENSSSCG00000010734|UniProtKB=A0A287BBB4
		PIG|Gene=CTH|UniProtKB=Q19QT7
240	GO:0071702	PIG|Ensembl=ENSSSCG00000010011|UniProtKB=F1RPE4	organic substance transport	transport	organic cation transport	3699
					organophosphate ester transport
					organic anion transport
					organic hydroxy compound transport
					lipid transport
					nucleobase-containing compound transport
					carbohydrate derivative transport
					carbohydrate transport
					peptide transport
					organic acid transport
241	GO:0019205	PIG|Ensembl=ENSSSCG00000016542|UniProtKB=F1SNG7	nucleobase-containing compound kinase activity	kinase activity	adenylate kinase activity	147
		PIG|Ensembl=ENSSSCG00000016349|UniProtKB=F1SIS9			nucleoside diphosphate kinase activity
		PIG|Ensembl=ENSSSCG00000008293|UniProtKB=F1SLG6
		PIG|Ensembl=ENSSSCG00000038053|UniProtKB=A0A287BE40
		PIG|Ensembl=ENSSSCG00000010315|UniProtKB=A0A5G2R0F5
242	GO:0019432	PIG|Ensembl=ENSSSCG00000010175|UniProtKB=A0A287B7T2	triglyceride biosynthetic process	glycerolipid biosynthetic process	-	92
243	GO:0009113	PIG|Gene=HPRT1|UniProtKB=Q45FY6	purine nucleobase biosynthetic process	pigment biosynthetic process	-	24
244	GO:0006612	PIG|Ensembl=ENSSSCG00000020830|UniProtKB=K7GNZ3	protein targeting to membrane	protein targeting	posttranslational protein targeting to endoplasmic reticulum membrane	256
245	GO:0008654	PIG|Ensembl=ENSSSCG00000010175|UniProtKB=A0A287B7T2	phospholipid biosynthetic process	lipid biosynthetic process	glycerophospholipid biosynthetic process	284
		PIG|Ensembl=ENSSSCG00000016872|UniProtKB=F1SMG8
		PIG|Ensembl=ENSSSCG00000036808|UniProtKB=O02734
246	GO:0008250	PIG|Gene=RPN1|UniProtKB=Q9GMB0	oligosaccharyltransferase complex	endoplasmic reticulum membrane	-	33
247	GO:0005856	PIG|Ensembl=ENSSSCG00000000967|UniProtKB=A0A5G2R7T3	cytoskeleton	intracellular non-membrane-bounded organelle	polymeric cytoskeletal fiber	1950
		PIG|Ensembl=ENSSSCG00000010614|UniProtKB=F1S5N5			microtubule cytoskeleton
		PIG|Ensembl=ENSSSCG00000015412|UniProtKB=F1SB85			intermediate filament cytoskeleton
		PIG|Ensembl=ENSSSCG00000001879|UniProtKB=F1SJ70			actin cytoskeleton
					axoneme
					cortical cytoskeleton
248	GO:0014069	PIG|Ensembl=ENSSSCG00000013630|UniProtKB=A0A287B8X7	postsynaptic density	asymmetric synapse	postsynaptic density membrane	96
249	GO:0042773	PIG|Ensembl=ENSSSCG00000018078|UniProtKB=Q69GF7	ATP synthesis coupled electron transport	oxidative phosphorylation	mitochondrial ATP synthesis coupled electron transport	152
		PIG|Gene=MT-CO2|UniProtKB=P50667
250	GO:0016571	PIG|Ensembl=ENSSSCG00000030045|UniProtKB=A0A287A8X4	histone methylation	protein methylation	histone lysine methylation	108
		PIG|Ensembl=ENSSSCG00000030510|UniProtKB=I3L5T3
251	PC00044	PIG|Ensembl=ENSSSCG00000032556|UniProtKB=A0A287BFY0	aldolase	lyase	-	149
		PIG|Ensembl=ENSSSCG00000033883|UniProtKB=A0A286ZKS7
		PIG|Ensembl=ENSSSCG00000038300|UniProtKB=A0A5G2RHD6
		PIG|Ensembl=ENSSSCG00000017759|UniProtKB=A0A287B8Z2
252	GO:0006259	PIG|Ensembl=ENSSSCG00000008433|UniProtKB=A0A5G2QEH3	DNA metabolic process	nucleic acid metabolic process	DNA repair	1199
					DNA catabolic process
					DNA replication initiation
					DNA strand elongation involved in DNA replication
					DNA double-strand break processing
					DNA biosynthetic process
					replication fork processing
					DNA recombination
					telomere maintenance
253	GO:0005811	PIG|Ensembl=ENSSSCG00000016223|UniProtKB=A0A287B8R8	lipid droplet	intracellular non-membrane-bounded organelle	-	71
254	GO:0005876	PIG|Ensembl=ENSSSCG00000014802|UniProtKB=A0A287BP49	spindle microtubule	spindle	-	47
		PIG|Ensembl=ENSSSCG00000010877|UniProtKB=A0A286ZVL0
255	GO:0022857	PIG|Ensembl=ENSSSCG00000003777|UniProtKB=F1S9Q9	transmembrane transporter activity	transporter activity	active transmembrane transporter activity	4748
		PIG|Ensembl=ENSSSCG00000017208|UniProtKB=A0A5G2RA89			organic acid transmembrane transporter activity
		PIG|Ensembl=ENSSSCG00000007157|UniProtKB=I3LI79			nucleobase transmembrane transporter activity
					efflux transmembrane transporter activity
					carbohydrate derivative transmembrane transporter activity
					carbohydrate transmembrane transporter activity
					ion transmembrane transporter activity
					passive transmembrane transporter activity
					xenobiotic transmembrane transporter activity
					amide transmembrane transporter activity
					organophosphate ester transmembrane transporter activity
					inorganic molecular entity transmembrane transporter activity
					nucleobase-containing compound transmembrane transporter activity
256	PC00111	PIG|Ensembl=ENSSSCG00000013281|UniProtKB=F1SHI1	glycosyltransferase	transferase	-	1325
		PIG|Gene=FUT8|UniProtKB=P79282
		PIG|Ensembl=ENSSSCG00000036274|UniProtKB=F1SM17
		PIG|Ensembl=ENSSSCG00000022815|UniProtKB=A0A287AT94
		PIG|Ensembl=ENSSSCG00000005024|UniProtKB=A0A287AL94
		PIG|Gene=RPN1|UniProtKB=Q9GMB0
		PIG|Gene=HPRT1|UniProtKB=Q45FY6
257	GO:0005773	PIG|Ensembl=ENSSSCG00000005667|UniProtKB=A0A287BPQ1	vacuole	cytoplasm	vacuolar membrane	6667
		PIG|Ensembl=ENSSSCG00000017726|UniProtKB=F1RKX1			storage vacuole
		PIG|Ensembl=ENSSSCG00000012455|UniProtKB=F1S1R1			autophagosome
		PIG|Ensembl=ENSSSCG00000032312|UniProtKB=Q52NJ1			lytic vacuole
		PIG|Ensembl=ENSSSCG00000015453|UniProtKB=F1SAD9			plant-type vacuole
		PIG|Ensembl=ENSSSCG00000036039|UniProtKB=A0A5G2RMC7
		PIG|Ensembl=ENSSSCG00000014794|UniProtKB=F1SUZ2
		PIG|Ensembl=ENSSSCG00000015535|UniProtKB=A0A5G2QXX3
		PIG|Ensembl=ENSSSCG00000009403|UniProtKB=F1RK12
		PIG|Ensembl=ENSSSCG00000009611|UniProtKB=A0A286ZUU8
		PIG|Ensembl=ENSSSCG00000003872|UniProtKB=A0A5G2QFX7
		PIG|Ensembl=ENSSSCG00000038465|UniProtKB=A0A5G2RB73
		PIG|Ensembl=ENSSSCG00000010250|UniProtKB=A0A5G2R334
		PIG|Ensembl=ENSSSCG00000015627|UniProtKB=F1SF28
		PIG|Ensembl=ENSSSCG00000015106|UniProtKB=A0A286ZZF0
		PIG|Ensembl=ENSSSCG00000016223|UniProtKB=A0A287B8R8
		PIG|Ensembl=ENSSSCG00000029612|UniProtKB=I3LE93
		PIG|Ensembl=ENSSSCG00000032914|UniProtKB=A0A5G2RFW9
		PIG|Ensembl=ENSSSCG00000002455|UniProtKB=F1SD67
		PIG|Ensembl=ENSSSCG00000006232|UniProtKB=F1RT87
		PIG|Ensembl=ENSSSCG00000002633|UniProtKB=A0A5G2RCU7
		PIG|Ensembl=ENSSSCG00000025830|UniProtKB=A0A287ACN4
		PIG|Ensembl=ENSSSCG00000003288|UniProtKB=A0A287BJM3
		PIG|Gene=PAFAH1B1|UniProtKB=Q9GL51
		PIG|Ensembl=ENSSSCG00000039119|UniProtKB=A0A287ARZ5
		PIG|Ensembl=ENSSSCG00000011572|UniProtKB=A0A5G2R7E5
		PIG|Ensembl=ENSSSCG00000014272|UniProtKB=A0A287BLC7
		PIG|Ensembl=ENSSSCG00000004908|UniProtKB=F1SMS8
		PIG|Ensembl=ENSSSCG00000037637|UniProtKB=F1RTA3
		PIG|Ensembl=ENSSSCG00000014802|UniProtKB=A0A287BP49
		PIG|Ensembl=ENSSSCG00000011837|UniProtKB=F1SQX4
		PIG|Ensembl=ENSSSCG00000031510|UniProtKB=A0A287AJ97
		PIG|Ensembl=ENSSSCG00000015576|UniProtKB=A0A286ZJ74
		PIG|Ensembl=ENSSSCG00000009244|UniProtKB=A0A5G2QUP2
		PIG|Ensembl=ENSSSCG00000028879|UniProtKB=A0A5G2QE34
		PIG|Ensembl=ENSSSCG00000004190|UniProtKB=A0A5G2R847
		PIG|Ensembl=ENSSSCG00000003728|UniProtKB=A0A287A791
		PIG|Ensembl=ENSSSCG00000012784|UniProtKB=A0A5G2R7N1
		PIG|Ensembl=ENSSSCG00000017000|UniProtKB=F1RRY0
		PIG|Ensembl=ENSSSCG00000003867|UniProtKB=A0A481A893
		PIG|Ensembl=ENSSSCG00000017316|UniProtKB=A0A287AYL9
		PIG|Ensembl=ENSSSCG00000021408|UniProtKB=A0A5G2QNL3
		PIG|Ensembl=ENSSSCG00000006386|UniProtKB=A0A5G2QHU0
		PIG|Ensembl=ENSSSCG00000033594|UniProtKB=A0A287ALH7
		PIG|Ensembl=ENSSSCG00000037213|UniProtKB=A0A287AWQ9
		PIG|Ensembl=ENSSSCG00000003131|UniProtKB=F1RL96
		PIG|Gene=RAB14|UniProtKB=Q52NJ6
		PIG|Gene=STXBP2|UniProtKB=Q29268
		PIG|Ensembl=ENSSSCG00000007503|UniProtKB=A5GFN6
		PIG|Ensembl=ENSSSCG00000005643|UniProtKB=I3LIX0
		PIG|Ensembl=ENSSSCG00000016845|UniProtKB=A0A287A749
		PIG|Ensembl=ENSSSCG00000001915|UniProtKB=F1SIC8
		PIG|Ensembl=ENSSSCG00000011510|UniProtKB=F1SFP6
		PIG|Gene=ICA|UniProtKB=Q29545
		PIG|Gene=SFTPA1|UniProtKB=P49874
		PIG|Ensembl=ENSSSCG00000028203|UniProtKB=A0A5G2RAY1
		PIG|Gene=ITM2B|UniProtKB=Q52N47
		PIG|Ensembl=ENSSSCG00000034923|UniProtKB=A0A5G2QI93
		PIG|Ensembl=ENSSSCG00000038125|UniProtKB=A0A286ZQW4
		PIG|Ensembl=ENSSSCG00000043631|UniProtKB=I3LVS2
		PIG|Ensembl=ENSSSCG00000017836|UniProtKB=A0A480UJL5
		PIG|Ensembl=ENSSSCG00000010015|UniProtKB=F1RPE0
		PIG|Gene=ATP2A3|UniProtKB=O77696
		PIG|Ensembl=ENSSSCG00000025534|UniProtKB=I3LPP4
		PIG|Ensembl=ENSSSCG00000032902|UniProtKB=A0A287ANS1
		PIG|Ensembl=ENSSSCG00000004700|UniProtKB=F6QA08
		PIG|Ensembl=ENSSSCG00000014058|UniProtKB=A0A287BG47
		PIG|Ensembl=ENSSSCG00000021106|UniProtKB=A0A5G2R4N9
		PIG|Ensembl=ENSSSCG00000012171|UniProtKB=A0A5G2QBQ4
		PIG|Ensembl=ENSSSCG00000034400|UniProtKB=A0A286ZM99
		PIG|Ensembl=ENSSSCG00000006831|UniProtKB=A0A287A1U0
		PIG|Ensembl=ENSSSCG00000002996|UniProtKB=F2Z507
		PIG|Ensembl=ENSSSCG00070019099|UniProtKB=A5GFS8
		PIG|Gene=RAB5A|UniProtKB=Q06AU6
		PIG|Gene=RAB1A|UniProtKB=Q52NJ2
		PIG|Ensembl=ENSSSCG00000039779|UniProtKB=A0A286ZQZ7
		PIG|Ensembl=ENSSSCG00000008979|UniProtKB=F1RYT5
		PIG|Ensembl=ENSSSCG00000013746|UniProtKB=P28491
		PIG|Ensembl=ENSSSCG00000004308|UniProtKB=D5K8A9
		PIG|Ensembl=ENSSSCG00000009747|UniProtKB=K7GMA7
		PIG|Ensembl=ENSSSCG00000004044|UniProtKB=F1SB67
		PIG|Ensembl=ENSSSCG00000000268|UniProtKB=A0A5G2QIS3
		PIG|Ensembl=ENSSSCG00000013848|UniProtKB=F2Z5I8
		PIG|Ensembl=ENSSSCG00000016663|UniProtKB=F1SIK7
		PIG|Ensembl=ENSSSCG00000032467|UniProtKB=A0A5G2R4N3
		PIG|Ensembl=ENSSSCG00000003142|UniProtKB=A0A287BMD8
		PIG|Ensembl=ENSSSCG00000035318|UniProtKB=A0A5G2RB43
		PIG|Ensembl=ENSSSCG00000001934|UniProtKB=F1SHL3
		PIG|Ensembl=ENSSSCG00000029544|UniProtKB=A0A5G2Q9L1
		PIG|Ensembl=ENSSSCG00000040333|UniProtKB=A0A287AZ57
		PIG|Ensembl=ENSSSCG00000038523|UniProtKB=A0A287BAB9
		PIG|Ensembl=ENSSSCG00000032244|UniProtKB=A0A287B423
		PIG|Ensembl=ENSSSCG00000034386|UniProtKB=P11607
		PIG|Ensembl=ENSSSCG00000028655|UniProtKB=I3LC07
		PIG|Gene=VCP|UniProtKB=P03974
		PIG|Ensembl=ENSSSCG00000013600|UniProtKB=F2Z5J9
		PIG|Ensembl=ENSSSCG00000011662|UniProtKB=A0A286ZPT0
		PIG|Ensembl=ENSSSCG00000037131|UniProtKB=A0A287A682
		PIG|Ensembl=ENSSSCG00000016744|UniProtKB=F1SSH7
		PIG|Ensembl=ENSSSCG00000038308|UniProtKB=F1RHM8
		PIG|Ensembl=ENSSSCG00000017895|UniProtKB=A0A287A3T3
		PIG|Gene=LTF|UniProtKB=P14632
		PIG|Ensembl=ENSSSCG00000022250|UniProtKB=F1S0S5
		PIG|Gene=ACRBP|UniProtKB=Q29016
		PIG|Ensembl=ENSSSCG00000005514|UniProtKB=A0A287BPB8
		PIG|Ensembl=ENSSSCG00000013627|UniProtKB=F1S596
		PIG|Ensembl=ENSSSCG00000011640|UniProtKB=A0A5G2RBB4
		PIG|Gene=HSPA5|UniProtKB=P34935
		PIG|Ensembl=ENSSSCG00000032405|UniProtKB=A0A287B7U4
		PIG|Gene=ZPBP|UniProtKB=Q29108
		PIG|Ensembl=ENSSSCG00000001892|UniProtKB=A0A5G2R660
		PIG|Ensembl=ENSSSCG00000013533|UniProtKB=A0A287BB19
		PIG|Ensembl=ENSSSCG00000008414|UniProtKB=A0A5G2R4W4
		PIG|Gene=CHGB|UniProtKB=Q9GLG4
		PIG|Ensembl=ENSSSCG00000002494|UniProtKB=F1SAR7
		PIG|Ensembl=ENSSSCG00000015784|UniProtKB=A0A287AIP7
		PIG|Ensembl=ENSSSCG00000004986|UniProtKB=A0A287AWL8
		PIG|Ensembl=ENSSSCG00000007514|UniProtKB=A0A5G2Q7S1
		PIG|Gene=TF|UniProtKB=P09571
		PIG|Ensembl=ENSSSCG00000011279|UniProtKB=F1SRG9
		PIG|Ensembl=ENSSSCG00000028949|UniProtKB=A0A480QBL1
		PIG|Ensembl=ENSSSCG00000015302|UniProtKB=A0A287BM71
		PIG|Ensembl=ENSSSCG00000035915|UniProtKB=A0A286ZT91
		PIG|Ensembl=ENSSSCG00000024692|UniProtKB=A0A287BPI2
		PIG|Ensembl=ENSSSCG00000016213|UniProtKB=F1SR82
		PIG|Ensembl=ENSSSCG00000035684|UniProtKB=A0A286ZV95
		PIG|Ensembl=ENSSSCG00000014036|UniProtKB=F1S3E0
		PIG|Gene=RPN1|UniProtKB=Q9GMB0
		PIG|Ensembl=ENSSSCG00000039148|UniProtKB=A0A5G2RDD7
		PIG|Ensembl=ENSSSCG00000010121|UniProtKB=A0A287A1S4
		PIG|Ensembl=ENSSSCG00000020964|UniProtKB=A0A287BEE6
		PIG|Ensembl=ENSSSCG00000028748|UniProtKB=A0A5G2QLN5
		PIG|Ensembl=ENSSSCG00000007097|UniProtKB=F1SBH2
258	GO:0006388	PIG|Ensembl=ENSSSCG00000000158|UniProtKB=F2Z5V0	tRNA splicing, via endonucleolytic cleavage and ligation	tRNA processing	-	18
		PIG|Gene=RTCB|UniProtKB=Q19PY3
259	GO:0043124	PIG|Ensembl=ENSSSCG00000005084|UniProtKB=F1SSI1	negative regulation of I-kappaB kinase/NF-kappaB signaling	regulation of I-kappaB kinase/NF-kappaB signaling	-	7
		PIG|Ensembl=ENSSSCG00000008451|UniProtKB=F1S5K0
260	GO:0072329	PIG|Gene=PGD|UniProtKB=P14332	monocarboxylic acid catabolic process	carboxylic acid catabolic process	fatty acid catabolic process	289
		PIG|Ensembl=ENSSSCG00000001780|UniProtKB=A0A5G2QPJ7
261	GO:0016050	PIG|Ensembl=ENSSSCG00000015627|UniProtKB=F1SF28	vesicle organization	organelle organization	vesicle fusion	1405
		PIG|Gene=ZPBP|UniProtKB=Q29108			endosome organization
		PIG|Ensembl=ENSSSCG00000004308|UniProtKB=D5K8A9			vesicle budding from membrane
					melanosome organization
262	GO:0061844	PIG|Gene=PR39|UniProtKB=P80054	antimicrobial humoral immune response mediated by antimicrobial peptide	antimicrobial humoral response	-	48
		PIG|Ensembl=ENSSSCG00000031090|UniProtKB=A0A5G2QHV2
		PIG|Gene=RNASE6|UniProtKB=P81649
		PIG|Gene=NPG2|UniProtKB=P32195
		PIG|Gene=PMAP36|UniProtKB=P49931
		PIG|Gene=PMAP23|UniProtKB=P49930
		PIG|Ensembl=ENSSSCG00005017529|UniProtKB=P80310
		PIG|Gene=NPG5|UniProtKB=P49934
		PIG|Gene=NPG4|UniProtKB=P49933
		PIG|Gene=NPG1|UniProtKB=P32194
		PIG|Ensembl=ENSSSCG00000031177|UniProtKB=B8YGC1
		PIG|Ensembl=ENSSSCG00000032857|UniProtKB=A0A5S6H0X2
		PIG|Gene=NPG3|UniProtKB=P32196
263	GO:0007166	PIG|Gene=ANXA1|UniProtKB=P19619	cell surface receptor signaling pathway	signal transduction	extrinsic apoptotic signaling pathway	1891
		PIG|Ensembl=ENSSSCG00000005267|UniProtKB=F1SJB5			receptor signaling pathway via STAT
		PIG|Ensembl=ENSSSCG00000001056|UniProtKB=F1RV77			cell surface receptor signaling pathway involved in cell-cell signaling
					immune response-regulating cell surface receptor signaling pathway
					integrin-mediated signaling pathway
					smoothened signaling pathway
					cytokine-mediated signaling pathway
					Notch signaling pathway
					enzyme linked receptor protein signaling pathway
					glutamate receptor signaling pathway
264	GO:0002703	PIG|Ensembl=ENSSSCG00000027074|UniProtKB=I3LI71	regulation of leukocyte mediated immunity	regulation of immune effector process	regulation of lymphocyte mediated immunity	53
					positive regulation of leukocyte mediated immunity
265	GO:0000422	PIG|Ensembl=ENSSSCG00000012817|UniProtKB=Q864V5	autophagy of mitochondrion	autophagy	-	105
		PIG|Gene=SPATA18|UniProtKB=D5K8A2
		PIG|Ensembl=ENSSSCG00000007580|UniProtKB=A0A287BFP6
266	GO:0042175	PIG|Ensembl=ENSSSCG00000002494|UniProtKB=F1SAR7	nuclear outer membrane-endoplasmic reticulum membrane network	endomembrane system	endoplasmic reticulum membrane	1124
267	GO:0030173	PIG|Ensembl=ENSSSCG00000015535|UniProtKB=A0A5G2QXX3	integral component of Golgi membrane	Golgi membrane	-	144
268	PC00237	PIG|Ensembl=ENSSSCG00000008908|UniProtKB=F1RVI2	viral or transposable element protein	protein class	reverse transcriptase	364
269	PC00185	PIG|Ensembl=ENSSSCG00000016279|UniProtKB=A0A480V9G7	phosphodiesterase	hydrolase	-	198
		PIG|Ensembl=ENSSSCG00000004027|UniProtKB=A0A287B941
270	GO:0007224	PIG|Ensembl=ENSSSCG00000007649|UniProtKB=F1RNM8	smoothened signaling pathway	cell surface receptor signaling pathway	-	22
271	GO:0043436	PIG|Ensembl=ENSSSCG00000006641|UniProtKB=A0A5G2QH08	oxoacid metabolic process	organic acid metabolic process	carboxylic acid metabolic process	2570
					chondroitin sulfate metabolic process
272	GO:0031023	PIG|Ensembl=ENSSSCG00000017836|UniProtKB=A0A480UJL5	microtubule organizing center organization	microtubule cytoskeleton organization	centrosome cycle	122
		PIG|Gene=PAFAH1B1|UniProtKB=Q9GL51			centriole replication
		PIG|Ensembl=ENSSSCG00000014802|UniProtKB=A0A287BP49
273	GO:0006826	PIG|Ensembl=ENSSSCG00000028203|UniProtKB=A0A5G2RAY1	iron ion transport	transition metal ion transport	iron ion transmembrane transport	128
		PIG|Gene=LTF|UniProtKB=P14632			iron import into cell
		PIG|Gene=TF|UniProtKB=P09571
		PIG|Ensembl=ENSSSCG00000011640|UniProtKB=A0A5G2RBB4
		PIG|Ensembl=ENSSSCG00000011837|UniProtKB=F1SQX4
		PIG|Gene=ICA|UniProtKB=Q29545
274	GO:0008374	PIG|Gene=CPT1B|UniProtKB=Q8HY46	O-acyltransferase activity	transferase activity, transferring acyl groups other than amino-acyl groups	-	400
		PIG|Ensembl=ENSSSCG00000010175|UniProtKB=A0A287B7T2
		PIG|Ensembl=ENSSSCG00000003851|UniProtKB=A0A5G2R8A9
		PIG|Ensembl=ENSSSCG00000005671|UniProtKB=A0A287A2X3
275	GO:0045277	PIG|Gene=COX4I1|UniProtKB=Q95283	respiratory chain complex IV	intracellular	-	38
		PIG|Ensembl=ENSSSCG00000039265|UniProtKB=A0A287BGN0
		PIG|Ensembl=ENSSSCG00000024316|UniProtKB=F1SJ34
276	GO:0044853	PIG|Ensembl=ENSSSCG00000003052|UniProtKB=A0A287AE72	plasma membrane raft	plasma membrane region	-	43
		PIG|Ensembl=ENSSSCG00000003044|UniProtKB=D3K5J4
277	GO:0055037	PIG|Ensembl=ENSSSCG00000021106|UniProtKB=A0A5G2R4N9	recycling endosome	endosome	-	108
		PIG|Ensembl=ENSSSCG00000028203|UniProtKB=A0A5G2RAY1
		PIG|Gene=LTF|UniProtKB=P14632
		PIG|Gene=TF|UniProtKB=P09571
		PIG|Ensembl=ENSSSCG00000013600|UniProtKB=F2Z5J9
		PIG|Ensembl=ENSSSCG00000011640|UniProtKB=A0A5G2RBB4
		PIG|Ensembl=ENSSSCG00000011837|UniProtKB=F1SQX4
		PIG|Ensembl=ENSSSCG00000001892|UniProtKB=A0A5G2R660
		PIG|Gene=ICA|UniProtKB=Q29545
278	GO:0004629	PIG|Ensembl=ENSSSCG00000000590|UniProtKB=F1SQZ0	phospholipase C activity	phosphoric diester hydrolase activity	-	58
		PIG|Ensembl=ENSSSCG00000016192|UniProtKB=Q8SPR7
		PIG|Gene=PLCZ|UniProtKB=Q7YRU3
279	GO:0006518	PIG|Ensembl=ENSSSCG00000009290|UniProtKB=A0A5G2RCT6	peptide metabolic process	organonitrogen compound metabolic process	glutathione metabolic process	1849
		PIG|Ensembl=ENSSSCG00000017513|UniProtKB=A0A5G2R745			peptide biosynthetic process
		PIG|Ensembl=ENSSSCG00000008854|UniProtKB=A1IU54			signal peptide processing
		PIG|Ensembl=ENSSSCG00000010470|UniProtKB=A0A287BBS8
		PIG|Ensembl=ENSSSCG00000017799|UniProtKB=F1RN68
280	GO:1902936	PIG|Ensembl=ENSSSCG00000007700|UniProtKB=F1RKC0	phosphatidylinositol bisphosphate binding	phosphatidylinositol phosphate binding	phosphatidylinositol-4,5-bisphosphate binding	145
		PIG|Ensembl=ENSSSCG00000009786|UniProtKB=F1REX8
		PIG|Ensembl=ENSSSCG00000007580|UniProtKB=A0A287BFP6
281	GO:0008236	PIG|Ensembl=ENSSSCG00000016688|UniProtKB=F1SIG3	serine-type peptidase activity	peptidase activity	serine-type endopeptidase activity	620
282	GO:0006122	PIG|Ensembl=ENSSSCG00000014289|UniProtKB=F1RI18	mitochondrial electron transport, ubiquinol to cytochrome c	mitochondrial ATP synthesis coupled electron transport	-	63
		PIG|Ensembl=ENSSSCG00000003903|UniProtKB=F1S3W0
		PIG|Ensembl=ENSSSCG00000016714|UniProtKB=P62895
283	GO:0071013	PIG|Ensembl=ENSSSCG00000013107|UniProtKB=B2CCY7	catalytic step 2 spliceosome	catalytic complex	-	194
		PIG|Ensembl=ENSSSCG00000010058|UniProtKB=F2Z4Y0
		PIG|Ensembl=ENSSSCG00000010877|UniProtKB=A0A286ZVL0
284	GO:0030509	PIG|Ensembl=ENSSSCG00000014176|UniProtKB=F1RNT6	BMP signaling pathway	cellular response to BMP stimulus	-	91
		PIG|Ensembl=ENSSSCG00000039663|UniProtKB=A0A5G2RBN6
285	GO:0032990	PIG|Ensembl=ENSSSCG00000024564|UniProtKB=A0A5G2QEH4	cell part morphogenesis	cellular component morphogenesis	cell projection morphogenesis	316
286	GO:0016407	PIG|Ensembl=ENSSSCG00000004049|UniProtKB=A0A287AV07	acetyltransferase activity	transferase activity, transferring acyl groups other than amino-acyl groups	N-acetyltransferase activity	464
		PIG|Ensembl=ENSSSCG00000010175|UniProtKB=A0A287B7T2
		PIG|Ensembl=ENSSSCG00000008569|UniProtKB=F1SDN2
		PIG|Ensembl=ENSSSCG00000004510|UniProtKB=F6PZX4
		PIG|Ensembl=ENSSSCG00000026153|UniProtKB=I3LP02
		PIG|Ensembl=ENSSSCG00000005671|UniProtKB=A0A287A2X3
287	GO:0006415	PIG|Ensembl=ENSSSCG00000021118|UniProtKB=I3LNK5	translational termination	translation	-	42
288	GO:0009225	PIG|Ensembl=ENSSSCG00000024990|UniProtKB=A0A287BNZ5	nucleotide-sugar metabolic process	carbohydrate derivative metabolic process	UDP-N-acetylglucosamine metabolic process	95
		PIG|Ensembl=ENSSSCG00000000994|UniProtKB=A0A5G2QRL7
289	GO:0005759	PIG|Ensembl=ENSSSCG00000014110|UniProtKB=A0A286ZLF0	mitochondrial matrix	mitochondrion	mitochondrial ribosome	334
		PIG|Ensembl=ENSSSCG00000037463|UniProtKB=A0A5G2R7A6
		PIG|Ensembl=ENSSSCG00000005740|UniProtKB=A0A287B4Z6
		PIG|Ensembl=ENSSSCG00000035686|UniProtKB=P00889
		PIG|Ensembl=ENSSSCG00000023380|UniProtKB=I3LR64
		PIG|Ensembl=ENSSSCG00000016078|UniProtKB=F1SMZ6
290	GO:0005048	PIG|Ensembl=ENSSSCG00000009509|UniProtKB=A0A5G2RIC0	signal sequence binding	peptide binding	-	196
		PIG|Ensembl=ENSSSCG00000031077|UniProtKB=A0A287ATD3
		PIG|Ensembl=ENSSSCG00000017514|UniProtKB=A0A5G2QZ16
		PIG|Ensembl=ENSSSCG00000035318|UniProtKB=A0A5G2RB43
		PIG|Ensembl=ENSSSCG00000024125|UniProtKB=C6K7I1
291	GO:0006790	PIG|Gene=GNMT|UniProtKB=Q29555	sulfur compound metabolic process	cellular metabolic process	iron-sulfur cluster assembly	922
		PIG|Ensembl=ENSSSCG00000021118|UniProtKB=I3LNK5			glutathione metabolic process
		PIG|Ensembl=ENSSSCG00000004489|UniProtKB=A0A286ZUI3			acyl-CoA metabolic process
		PIG|Ensembl=ENSSSCG00000017796|UniProtKB=F1RN71			chondroitin sulfate metabolic process
		PIG|Ensembl=ENSSSCG00000000133|UniProtKB=A0A287BPT5
		PIG|Ensembl=ENSSSCG00000004666|UniProtKB=F1SN58
		PIG|Ensembl=ENSSSCG00000010337|UniProtKB=F1SER1
		PIG|Gene=CTH|UniProtKB=Q19QT7
		PIG|Ensembl=ENSSSCG00000034113|UniProtKB=F1STM4
		PIG|Gene=AHCY|UniProtKB=Q710C4
292	GO:0007005	PIG|Ensembl=ENSSSCG00000006523|UniProtKB=A0A5S6G1W3	mitochondrion organization	organelle organization	apoptotic mitochondrial changes	707
		PIG|Ensembl=ENSSSCG00005019477|UniProtKB=Q27HK4			mitochondrion distribution
		PIG|Ensembl=ENSSSCG00000004480|UniProtKB=F1RQI1			mitochondrial membrane organization
					autophagy of mitochondrion
					mitochondrial fusion
					protein targeting to mitochondrion
					mitochondrial proton-transporting ATP synthase complex assembly
					mitochondrial respiratory chain complex assembly
					mitochondrial fission
293	GO:0007165	PIG|Ensembl=ENSSSCG00000030309|UniProtKB=A0A480ZBJ4	signal transduction	cellular response to stimulus	G protein-coupled receptor signaling pathway	5708
		PIG|Gene=IMPA1|UniProtKB=O77591			signal transduction by protein phosphorylation
		PIG|Ensembl=ENSSSCG00000005944|UniProtKB=A0A287BKE2			apoptotic signaling pathway
		PIG|Ensembl=ENSSSCG00000007322|UniProtKB=A0A287AQ46			cell surface receptor signaling pathway
					intracellular signal transduction
					dopamine receptor signaling pathway
					pattern recognition receptor signaling pathway
					immune response-regulating signaling pathway
					endoplasmic reticulum unfolded protein response
					hormone-mediated signaling pathway
294	GO:0010008	PIG|Ensembl=ENSSSCG00000021106|UniProtKB=A0A5G2R4N9	endosome membrane	endosome	late endosome membrane	260
		PIG|Ensembl=ENSSSCG00000001892|UniProtKB=A0A5G2R660			ESCRT I complex
295	GO:0008289	PIG|Ensembl=ENSSSCG00000017198|UniProtKB=A0A286ZSR3	lipid binding	binding	lipopolysaccharide binding	822
					steroid binding
					phospholipid binding
296	GO:0007186	PIG|Ensembl=ENSSSCG00000007669|UniProtKB=F2Z4Z8	G protein-coupled receptor signaling pathway	signal transduction	phospholipase C-activating G protein-coupled receptor signaling pathway	1103
		PIG|Ensembl=ENSSSCG00000002259|UniProtKB=F1SCI4			neuropeptide signaling pathway
		PIG|Ensembl=ENSSSCG00000021890|UniProtKB=A0A287AW90			G protein-coupled receptor signaling pathway, coupled to cyclic nucleotide second messenger
297	GO:0010468	PIG|Ensembl=ENSSSCG00000000633|UniProtKB=I3LQF8	regulation of gene expression	regulation of macromolecule metabolic process	regulation of RNA splicing	8465
		PIG|Ensembl=ENSSSCG00000037245|UniProtKB=A0A286ZYE7			regulation of gene expression, epigenetic
		PIG|Ensembl=ENSSSCG00000014031|UniProtKB=A0A287BMB6			regulation of transcription, DNA-templated
		PIG|Ensembl=ENSSSCG00000013538|UniProtKB=A0A5G2QF76			negative regulation of gene expression
					posttranscriptional regulation of gene expression
					positive regulation of gene expression
					regulation of cytokine production
					regulation of gene silencing
					regulation of mRNA processing
					regulation of mRNA catabolic process
					circadian regulation of gene expression
298	GO:0005746	PIG|Gene=COX4I1|UniProtKB=Q95283	mitochondrial respirasome	mitochondrial inner membrane	mitochondrial respiratory chain complex I	242
		PIG|Ensembl=ENSSSCG00000039265|UniProtKB=A0A287BGN0			mitochondrial respiratory chain complex III
		PIG|Ensembl=ENSSSCG00000004480|UniProtKB=F1RQI1
		PIG|Ensembl=ENSSSCG00000024316|UniProtKB=F1SJ34
299	GO:0031056	PIG|Ensembl=ENSSSCG00000013045|UniProtKB=C5H0C6	regulation of histone modification	regulation of chromatin organization	-	45
300	GO:1990542	PIG|Ensembl=ENSSSCG00000015336|UniProtKB=A0A5G2QD37	mitochondrial transmembrane transport	transmembrane transport	protein import into mitochondrial matrix	264
		PIG|Ensembl=ENSSSCG00000000405|UniProtKB=K7GLT8
		PIG|Ensembl=ENSSSCG00000034019|UniProtKB=A0A5S6G3W0
		PIG|Ensembl=ENSSSCG00000008195|UniProtKB=Q5S3G4
		PIG|Ensembl=ENSSSCG00000015949|UniProtKB=A0A5G2QY62
		PIG|Ensembl=ENSSSCG00000010116|UniProtKB=A0A5G2QHR5
		PIG|Gene=ATP5J2|UniProtKB=Q95339
301	GO:0005911	PIG|Ensembl=ENSSSCG00000003514|UniProtKB=A0A287AF47	cell-cell junction	anchoring junction	plasmodesma	945
		PIG|Ensembl=ENSSSCG00000020694|UniProtKB=I3LA65			cell-cell contact zone
		PIG|Ensembl=ENSSSCG00000003726|UniProtKB=F1SAM0			bicellular tight junction
		PIG|Gene=DSG1|UniProtKB=Q3BDI7			apical junction complex
					adherens junction
302	GO:0006636	PIG|Ensembl=ENSSSCG00000000406|UniProtKB=F1SL99	unsaturated fatty acid biosynthetic process	unsaturated fatty acid metabolic process	-	17
		PIG|Gene=ANXA1|UniProtKB=P19619
		PIG|Ensembl=ENSSSCG00000005267|UniProtKB=F1SJB5
303	GO:0031330	PIG|Ensembl=ENSSSCG00000039747|UniProtKB=A0A286ZTB6	negative regulation of cellular catabolic process	regulation of cellular catabolic process	negative regulation of autophagy	75
		PIG|Ensembl=ENSSSCG00000012277|UniProtKB=F1RWV2			negative regulation of cellular protein catabolic process
		PIG|Gene=TIMP1|UniProtKB=P35624			mRNA stabilization
304	GO:0006348	PIG|Ensembl=ENSSSCG00000008516|UniProtKB=F2Z5F7	chromatin silencing at telomere	chromatin silencing	-	21
305	GO:0008541	PIG|Ensembl=ENSSSCG00000017731|UniProtKB=F1RKW8	proteasome regulatory particle, lid subcomplex	proteasome regulatory particle	-	38
		PIG|Ensembl=ENSSSCG00000014559|UniProtKB=A0A5G2R6X9
		PIG|Ensembl=ENSSSCG00000017489|UniProtKB=F1RXA7
		PIG|Ensembl=ENSSSCG00000015892|UniProtKB=A0A480DPN6
		PIG|Ensembl=ENSSSCG00000017273|UniProtKB=A0A480SMR6
306	GO:0006208	PIG|Ensembl=ENSSSCG00000030130|UniProtKB=F1RJT3	pyrimidine nucleobase catabolic process	pyrimidine nucleobase metabolic process	-	20
		PIG|Ensembl=ENSSSCG00000002357|UniProtKB=F1S3H1
307	GO:0098589	PIG|Ensembl=ENSSSCG00000032405|UniProtKB=A0A287B7U4	membrane region	whole membrane	membrane microdomain	110
308	GO:0050821	PIG|Ensembl=ENSSSCG00000033526|UniProtKB=A0A287AV76	protein stabilization	regulation of protein stability	-	79
		PIG|Ensembl=ENSSSCG00000039338|UniProtKB=A0A286ZQC1
		PIG|Gene=HSP90AA1|UniProtKB=A0A287AQK7
		PIG|Ensembl=ENSSSCG00000001701|UniProtKB=A0A286ZKC5
		PIG|Ensembl=ENSSSCG00000013647|UniProtKB=Q684M6
		PIG|Ensembl=ENSSSCG00025026657|UniProtKB=O02705
309	GO:0045026	PIG|Ensembl=ENSSSCG00000017726|UniProtKB=F1RKX1	plasma membrane fusion	membrane fusion	-	45
		PIG|Ensembl=ENSSSCG00000003142|UniProtKB=A0A287BMD8
		PIG|Ensembl=ENSSSCG00000011279|UniProtKB=F1SRG9
		PIG|Ensembl=ENSSSCG00000032244|UniProtKB=A0A287B423
310	GO:0043161	PIG|Ensembl=ENSSSCG00000037606|UniProtKB=A0A286ZN52	proteasome-mediated ubiquitin-dependent protein catabolic process	proteasomal protein catabolic process	ubiquitin-dependent ERAD pathway	1047
		PIG|Ensembl=ENSSSCG00000033546|UniProtKB=A0A287AHI4			SCF-dependent proteasomal ubiquitin-dependent protein catabolic process
		PIG|Ensembl=ENSSSCG00000007187|UniProtKB=F1S880
		PIG|Ensembl=ENSSSCG00000008008|UniProtKB=A0A287BGG6
		PIG|Ensembl=ENSSSCG00000036924|UniProtKB=A0A5G2QL81
		PIG|Gene=PSMB4|UniProtKB=Q29384
		PIG|Ensembl=ENSSSCG00000006830|UniProtKB=F2Z5K2
		PIG|Ensembl=ENSSSCG00000003717|UniProtKB=F1SBA5
		PIG|Ensembl=ENSSSCG00000027257|UniProtKB=A0A287BPP9
		PIG|Ensembl=ENSSSCG00000016272|UniProtKB=F1SMW9
		PIG|Ensembl=ENSSSCG00000012328|UniProtKB=F1RUH0
		PIG|Ensembl=ENSSSCG00000003204|UniProtKB=F1RH55
		PIG|Ensembl=ENSSSCG00000017273|UniProtKB=A0A480SMR6
		PIG|Ensembl=ENSSSCG00000039582|UniProtKB=A0A5G2QZH5
		PIG|Ensembl=ENSSSCG00000005436|UniProtKB=F1SP32
		PIG|Ensembl=ENSSSCG00000017913|UniProtKB=A0A5G2R4Y9
		PIG|Ensembl=ENSSSCG00000034173|UniProtKB=A0A287AVD1
		PIG|Ensembl=ENSSSCG00000015892|UniProtKB=A0A480DPN6
		PIG|Ensembl=ENSSSCG00000033332|UniProtKB=A0A287BRR7
		PIG|Ensembl=ENSSSCG00000032908|UniProtKB=A0A287AEH0
		PIG|Ensembl=ENSSSCG00000005072|UniProtKB=A0A5G2QWE9
		PIG|Ensembl=ENSSSCG00000013094|UniProtKB=F1RIE2
		PIG|Ensembl=ENSSSCG00000013391|UniProtKB=A0A5G2QI19
		PIG|Ensembl=ENSSSCG00000006628|UniProtKB=A0A288CG47
		PIG|Ensembl=ENSSSCG00000011494|UniProtKB=F1SGF1
311	GO:0016773	PIG|Gene=PFKM|UniProtKB=Q2HYU2	phosphotransferase activity, alcohol group as acceptor	transferase activity, transferring phosphorus-containing groups	protein kinase activity	3818
		PIG|Ensembl=ENSSSCG00000011432|UniProtKB=F1SIX9
		PIG|Ensembl=ENSSSCG00005014598|UniProtKB=Q8MIR4
		PIG|Ensembl=ENSSSCG00000013087|UniProtKB=A0A2C9F397
		PIG|Ensembl=ENSSSCG00000017398|UniProtKB=A0A5G2QEL7
		PIG|Ensembl=ENSSSCG00000011254|UniProtKB=A0A5G2RN08
		PIG|Ensembl=ENSSSCG00000031510|UniProtKB=A0A287AJ97
		PIG|Ensembl=ENSSSCG00000001930|UniProtKB=A0A287B785
		PIG|Ensembl=ENSSSCG00000028197|UniProtKB=A0A287AGA4
		PIG|Ensembl=ENSSSCG00000015660|UniProtKB=F1RTR6
		PIG|Ensembl=ENSSSCG00000016836|UniProtKB=A0A287BBX3
		PIG|Gene=TKFC|UniProtKB=F1RKQ4
		PIG|Ensembl=ENSSSCG00000010253|UniProtKB=A0A5G2R9N0
		PIG|Ensembl=ENSSSCG00000010315|UniProtKB=A0A5G2R0F5
312	GO:0032968	PIG|Ensembl=ENSSSCG00000006176|UniProtKB=A0A5G2QXY8	positive regulation of transcription elongation from RNA polymerase II promoter	regulation of transcription elongation from RNA polymerase II promoter	-	86
313	GO:0006575	PIG|Gene=GNMT|UniProtKB=Q29555	cellular modified amino acid metabolic process	organonitrogen compound metabolic process	glutathione metabolic process	466
		PIG|Gene=CPT1B|UniProtKB=Q8HY46			folic acid-containing compound metabolic process
		PIG|Ensembl=ENSSSCG00000005740|UniProtKB=A0A287B4Z6
		PIG|Ensembl=ENSSSCG00000005701|UniProtKB=A0A287A9G4
		PIG|Ensembl=ENSSSCG00000034923|UniProtKB=A0A5G2QI93
		PIG|Ensembl=ENSSSCG00000005671|UniProtKB=A0A287A2X3
		PIG|Ensembl=ENSSSCG00000035915|UniProtKB=A0A286ZT91
314	GO:0006457	PIG|Ensembl=ENSSSCG00000022196|UniProtKB=I3LT97	protein folding	cellular process	'de novo' protein folding	612
		PIG|Ensembl=ENSSSCG00000016077|UniProtKB=A0A287ATN8			chaperone-mediated protein folding
		PIG|Ensembl=ENSSSCG00000024126|UniProtKB=A0A5G2QVV0
		PIG|Ensembl=ENSSSCG00000015453|UniProtKB=F1SAD9
		PIG|Ensembl=ENSSSCG00000008377|UniProtKB=F1SQN1
		PIG|Ensembl=ENSSSCG00000000849|UniProtKB=F1SRK6
		PIG|Ensembl=ENSSSCG00000015535|UniProtKB=A0A5G2QXX3
		PIG|Ensembl=ENSSSCG00025026657|UniProtKB=O02705
		PIG|Ensembl=ENSSSCG00000038493|UniProtKB=A0A287BED1
		PIG|Ensembl=ENSSSCG00000000496|UniProtKB=F6Q936
		PIG|Ensembl=ENSSSCG00000016428|UniProtKB=F1SSP4
		PIG|Ensembl=ENSSSCG00000000406|UniProtKB=F1SL99
		PIG|Ensembl=ENSSSCG00000004048|UniProtKB=F1SB63
		PIG|Ensembl=ENSSSCG00000013746|UniProtKB=P28491
		PIG|Ensembl=ENSSSCG00000008303|UniProtKB=A0A5G2RAV7
		PIG|Ensembl=ENSSSCG00000020808|UniProtKB=I3L9J4
		PIG|Gene=HSP90B1|UniProtKB=Q29092
		PIG|Gene=HSP90AA1|UniProtKB=A0A287AQK7
		PIG|Ensembl=ENSSSCG00000026761|UniProtKB=I3LCA2
		PIG|Ensembl=ENSSSCG00000006366|UniProtKB=F1S192
		PIG|Ensembl=ENSSSCG00000001701|UniProtKB=A0A286ZKC5
		PIG|Ensembl=ENSSSCG00000013647|UniProtKB=Q684M6
		PIG|Gene=CCT3|UniProtKB=Q29068
		PIG|Ensembl=ENSSSCG00000039148|UniProtKB=A0A5G2RDD7
		PIG|Ensembl=ENSSSCG00000004700|UniProtKB=F6QA08
315	GO:0007017	PIG|Ensembl=ENSSSCG00000003654|UniProtKB=A0A287AIW6	microtubule-based process	cellular process	microtubule-based movement	1277
		PIG|Ensembl=ENSSSCG00000012811|UniProtKB=K7GNY9			microtubule cytoskeleton organization
					microtubule organizing center organization
316	GO:0051568	PIG|Ensembl=ENSSSCG00000008516|UniProtKB=F2Z5F7	histone H3-K4 methylation	histone lysine methylation	-	43
317	GO:0015291	PIG|Ensembl=ENSSSCG00000000886|UniProtKB=A0A287BGP7	secondary active transmembrane transporter activity	active transmembrane transporter activity	symporter activity	764
					antiporter activity
318	GO:0098742	PIG|Ensembl=ENSSSCG00000025652|UniProtKB=A0A287BPL8	cell-cell adhesion via plasma-membrane adhesion molecules	cell-cell adhesion	synaptic membrane adhesion	126
					homophilic cell adhesion via plasma membrane adhesion molecules
319	PC00166	PIG|Ensembl=ENSSSCG00000001705|UniProtKB=F1RQT8	non-motor microtubule binding protein	microtubule or microtubule-binding cytoskeletal protein	-	236
		PIG|Ensembl=ENSSSCG00000007904|UniProtKB=F1RL08
		PIG|Ensembl=ENSSSCG00000003633|UniProtKB=F1SV60
		PIG|Ensembl=ENSSSCG00000016974|UniProtKB=A0A287BL20
		PIG|Ensembl=ENSSSCG00000032076|UniProtKB=A0A287A3S5
		PIG|Ensembl=ENSSSCG00000018028|UniProtKB=F1SDE8
		PIG|Ensembl=ENSSSCG00000017884|UniProtKB=F1RGN9
		PIG|Ensembl=ENSSSCG00000013249|UniProtKB=A0A287AK10
		PIG|Ensembl=ENSSSCG00000021950|UniProtKB=I3LPE2
320	GO:0042379	PIG|Ensembl=ENSSSCG00000020934|UniProtKB=I3L6W0	chemokine receptor binding	G protein-coupled receptor binding	-	79
		PIG|Ensembl=ENSSSCG00000006582|UniProtKB=F1SFV3
321	PC00208	PIG|Ensembl=ENSSSCG00000048439|UniProtKB=I3LAJ6	small GTPase	G-protein	-	254
		PIG|Ensembl=ENSSSCG00000009746|UniProtKB=A0A5G2QZY6
		PIG|Ensembl=ENSSSCG00000005174|UniProtKB=F2Z5Q5
		PIG|Ensembl=ENSSSCG00000003648|UniProtKB=F1SV26
		PIG|Ensembl=ENSSSCG00000022080|UniProtKB=I3LVS7
		PIG|Ensembl=ENSSSCG00000037228|UniProtKB=I3LK13
322	GO:0019722	PIG|Ensembl=ENSSSCG00000009172|UniProtKB=F1S100	calcium-mediated signaling	second-messenger-mediated signaling	-	124
323	GO:0043065	PIG|Ensembl=ENSSSCG00000013232|UniProtKB=A0A286ZU97	positive regulation of apoptotic process	positive regulation of programmed cell death	positive regulation of apoptotic signaling pathway	108
		PIG|Gene=ANXA1|UniProtKB=P19619			positive regulation of cysteine-type endopeptidase activity involved in apoptotic process
		PIG|Ensembl=ENSSSCG00000005267|UniProtKB=F1SJB5
324	GO:0043021	PIG|Ensembl=ENSSSCG00000022864|UniProtKB=A0A5G2R117	ribonucleoprotein complex binding	protein-containing complex binding	ribosome binding	205
		PIG|Ensembl=ENSSSCG00000010877|UniProtKB=A0A286ZVL0
325	GO:0031410	PIG|Ensembl=ENSSSCG00000003728|UniProtKB=A0A287A791	cytoplasmic vesicle	cytoplasm	melanosome	1766
		PIG|Ensembl=ENSSSCG00000013630|UniProtKB=A0A287B8X7			secretory vesicle
					endosome
					endocytic vesicle
					transport vesicle
[truncated: 6,227 more rows]

## Sheet: Sig up down PANTHER Pathway
P <0.05 proteins, up and down regulated, PANTHER pathway analysis
Mapped IDs	Patway analysis P<0.05, overall (include as supplemental file)
	Pathway Name	Associated Sequence	Percent
1	Cholesterol biosynthesis (P00014)	1	0.063
2	Purine metabolism (P02769)	1	0.063
3	Xanthine and guanine salvage pathway (P02788)	1	0.063
4	Huntington disease (P00029)	4	0.25
5	N-acetylglucosamine metabolism (P02756)	1	0.063
6	5-Hydroxytryptamine degredation (P04372)	1	0.063
7	Methionine biosynthesis (P02753)	1	0.063
8	Parkinson disease (P00049)	2	0.125
9	FGF signaling pathway (P00021)	1	0.063
10	CCKR signaling map (P06959)	1	0.063
11	Serine glycine biosynthesis (P02776)	1	0.063
12	Fructose galactose metabolism (P02744)	1	0.063
