# Supplementary material for: Zinc is a master-regulator of sperm function associated with binding, motility, and metabolic modulation during porcine sperm capacitation
Source: Commun Biol. 2022 Jun 3;5:538. doi: 10.1038/s42003-022-03485-8 (PMC9166710; doi:10.1038/s42003-022-03485-8)
Supplement: Supplementary file 7 — Supplementary Data 4 [file 42003_2022_3485_MOESM7_ESM.xlsx]

## Sheet: Genes -> PANTHER
Significant, P < 0.05			Tendancy, 0.05 < P < 0.1			Not Signifcant, P > 0.1				All purified genes		Huntingtons:		Sig Up		Sig Down		Detailed sig down								Detailed sig up
Gene	ttest, P-value		Gene	ttest, P-value		Gene	ttest, P-value			A2ML1		ACTA1						Protein	Gene		logFC	B	t	P.Value		Protein	Gene		logFC	B	t	P.Value
NUP58	0.00073196		GK2	0.0563678		WDR78	0.105186			AAAS		ACTA2						K7GKE3	SUGT1		-3.83686	-0.237605	-4.95394	0.000761214		Q684M6	ACOT7		1.64451	-3.73668	2.35062	0.0403582
NUPL1	0.00073196		HIP1	0.0571304		TEKT3	0.105279			AASS		ACTB						A0A287AUR7	MACROD1		-3.73321	-3.35524	-2.69182	0.035377		D5K8A1	HADHB		1.78626	-3.59097	2.44676	0.0342235
ATP6V1B2	0.00076286		HIP1	0.0571304		TXNRD1	0.105754			ABCB8		ACTBL2						A0A287BQS4	NPEPL1		-3.73321	-3.35524	-2.69182	0.035377		F1S0J8	KRT19	Previously 10-Sep	1.83536	-2.99581	2.83418	0.0175591
SPAG17	0.0012246		GPHN	0.0586014		DNAH7	0.10602			ABCD3		ACTC1						A0A287ASR0	SH3D21		-3.61305	-1.63588	-3.96045	0.00407034		A0A286ZIL9	CCDC105		1.83536	-2.99581	2.83418	0.0175591
STKLD1	0.00218128		GPHN	0.0586014		NADK2	0.107354			ABHD10		ACTG1						A0A286ZWP2	CTH		-3.49063	-3.53003	-2.51692	0.044829		I3L5T3	ETFA		1.872	-3.61372	2.41371	0.0387235
RPIA	0.00291875		GPHN	0.0586014		PSMD9	0.107811			ABHD16A		ACTG2						F1RUN2	HIP1		-3.40269	-0.582118	-4.46457	0.00117781		E7EBY5	C9orf24		1.95004	-3.53408	2.4841	0.032096
RPIA	0.00291875		GPHN	0.0586014		SOD3	0.108519			ABHD16B		ACTR2						F1RII7	NUP54		-3.23521	-1.97961	-3.56428	0.00597021		F2Z5L5	SCCPDH		1.97675	-3.30664	2.63256	0.0248561
CFAP57	0.00436878		GPHN	0.0586014		UNK_6	0.108519			ACAA2		ARF1						A0A286ZSM7	CNDP2		-3.23455	-0.603837	-4.44874	0.00120731		A0A287B7Y9	ATP5PB		2.06451	-2.92629	2.87919	0.0162492
HPRT1	0.00534954		CNDP2	0.0586501		DNAH12	0.108715			ACACB		ARF2						A0A287B1V1	ACADM		-3.12061	-2.04972	-3.61383	0.00670016		A0A287BJ16	Capzb		2.13618	-3.71035	2.36806	0.0391709
HPRT1	0.00534954		NUP54	0.0604895		ETFA	0.109699			ACAD10		ARF3						Q6RI85	ISYNA1		-2.98612	-2.39734	-3.22262	0.00901966		A0A287BJ16	CAPZB		2.14986	-3.54722	2.46074	0.0389139
MMAB	0.0061678		NUP54	0.0604895		ETFA	0.109699			ACAD9		ARF6						F1RGS2	PSMF1		-2.97119	-2.84932	-2.98504	0.0172185		A0A287AQG4	DNAH12		2.14986	-3.54722	2.46074	0.0389139
FSCB	0.00741099		NUP54	0.0604895		ETFA	0.109699			ACADL		ARPC1A						Q7YR83	CLMN		-2.94149	-1.28578	-3.96574	0.00260955		I3LTU6	TEKT3		2.15249	-2.90998	2.88975	0.0159565
XPNPEP1	0.0109463		GALNS	0.0617195		ETFA	0.109699			ACADM		CAPN1						F1SQR8	ETHE1		-2.92996	-2.84615	-2.98745	0.0171549		F1S1B9	ACAD9		2.26054	-2.5682	3.11136	0.010907
XPNPEP1	0.0109463		C1orf56	0.0624		EFHC1	0.109746			ACADS		CAPN11						A6M928	wga16		-2.89908	-3.55226	-2.47218	0.0327607		A0A286ZKT4	ACADSB		2.28446	-2.89457	2.89974	0.0156847
MPI	0.0111527		ENKUR	0.0627629		AK7	0.110161			ACADSB		CAPNS1						A0A287A4S7	BAG6		-2.86454	-3.23551	-2.67266	0.0279326		P32196	CCIN		2.28899	-2.84351	2.9494	0.0160449
MS4A14	0.0120274		GOT1	0.0632417		EFHC2	0.110681			ACADVL		CLTA						A0A286ZSR3	GNPDA1		-2.76899	-2.66893	-3.12329	0.0139376		F1RQ90	FAM166A		2.33563	-2.0449	3.45397	0.00609431
CFAP58	0.0123134		GOT1	0.0632417		LOC100736569	0.11583			ACAT1		CLTB						A0A287BJQ2	TIMP-2		-2.71627	-3.1573	-2.75224	0.024677		A0A287A608	GK2		2.34989	-2.09473	3.42108	0.00644182
ACTRT3	0.013521		ARMC12	0.0637619		ACSL6	0.116236			ACAT2		CRYZ						A0A286ZS39	GDA		-2.68989	-2.95706	-2.9032	0.0195309		F1S367	ARMC12		2.35321	-2.973	2.85915	0.0185992
IMMT	0.0153624		PRSS54	0.0653772		STRADA	0.116798			ACE		CYC1						F1SV14	FNTA		-2.67871	-3.40634	-2.56587	0.0330048		F1SAQ8	AK7		2.38218	-2.9378	2.88366	0.017867
SPR	0.0163982		UNK_3	0.0665848		STRADA	0.116798			ACLY		DCTN1						Q3ZD69	USP4		-2.63215	-3.33997	-2.61544	0.030543		A0A0B8S076	CCDC136		2.417	-2.27134	3.305	0.00784039
SH3GLB1	0.016889		HYDIN	0.0669899		STRADA	0.116798			ACO1		DNAH1						A0A287AHM5	PSPH		-2.63125	-3.15639	-2.73013	0.0210078		F1RGR0	TEKT5		2.45878	-1.48751	3.82749	0.00327181
SH3GLB1	0.016889		MCCC1	0.0686031		STRADA	0.116798			ACO2		DNAH10						I3LSG6	PTPA		-2.57623	-2.35757	-3.24859	0.00862949		A0A287BFP2	CFAP57		2.53003	-3.36246	2.59623	0.0264622
SH3GLB1	0.016889		PRUNE	0.0691079		CEP70	0.117529			ACOT13		DNAH3						A0A287BLC7	G6PD		-2.56793	-3.17224	-2.74102	0.0251112		F1RKM1	ALDH7A1		2.57669	-2.85087	2.94426	0.0161801
PSPH	0.0184727		PRUNE1	0.0691079		IQCN	0.117963			ACOT4		DNAH5						D3K5J6	LCN5		-2.54719	-3.65928	-2.37709	0.0443707		I3LTE8	NDUFA10		2.68069	-0.99008	4.17196	0.00187064
PSPH	0.0184727		PTPA	0.0691764		SPINK2	0.119952			ACOT7		DNAH7						A0A287AK65	TSTD1		-2.54022	-2.84672	-2.94716	0.0161038		F1SF28	MUC5B		2.68992	-3.67151	2.37329	0.0413886
DHRS11	0.0191925		PTPA	0.0691764		SPAG9	0.120771			ACOT9		DNAH8						A0A287AN11	DMGDH	Previously UNK_8	-2.53629	-3.19649	-2.70412	0.0219715		A0A287BPG7	DRC3		2.74539	-2.0705	3.43706	0.00627045
PPM1B	0.0202071		HSPA9	0.069308		SPAG9	0.120771			ACOX1		DNAI2			DMGDH			I3LFQ5	PHOSPHO1		-2.45087	-3.09026	-2.80263	0.0228193		Q29308	SPAG17		2.76479	-2.59716	3.12206	0.0121131
ACADSB	0.0241195		PSMA8	0.0693292		SPAG9	0.120771			ACR		DNAL4			ATP2B4			A0A287AJ76	ATP6V1B2		-2.42278	-1.70862	-3.67798	0.0041892		P09571	RSPH1		2.76916	-3.41712	2.52976	0.034924
ACADSB	0.0241195		FCGBP	0.0698076		SPAG9	0.120771			ACRBP		DYNC1H1			PPP2R2A			F1SJ46	XPNPEP1		-2.38387	-3.4545	-2.53618	0.0293454		A0A287AAM9	MAATS1		2.83037	-3	2.87071	0.0205358
ACOT7	0.0259567		NTNG1	0.0719777		SPAG9	0.120771			ACRV1		DYNC1I2			OCIAD1			A0A287A6R6	GP2		-2.34513	-3.01247	-2.82339	0.0178884		A0A287BA78	UNK_3		2.85572	-3.45167	2.52664	0.0321464
ACOT7	0.0259567		NTNG1	0.0719777		TFAM	0.120776			ACSBG2		DYNLL2			ALDH7A1			K7GNY9	GGPS1		-2.30267	-3.56363	-2.4485	0.0396682		A0A286ZJ53	DNAH7		2.92155	-1.74305	3.7387	0.00454393
ACOT7	0.0259567		NTNG1	0.0719777		PARK7	0.121228			ACSL1		GAPDH			KRT19			F1S749	INPP1		-2.26367	-3.75134	-2.30824	0.0494332		A0A287BNF9	HYDIN		2.93069	-1.9854	3.56006	0.00601011
PSMB1	0.0263708		NTNG1	0.0719777		AWN	0.121752			ACSL3		GAPDHS			LOC100515176			A0A287A1V9	ALMS1		-2.24398	-2.69824	-3.02694	0.0126048		A0A287BSC3	VAPB		3.02691	-2.00295	3.48172	0.0058162
HSPD1	0.0265593		NTNG1	0.0719777		CCDC136	0.122177			ACSL6		HIP1						A0A287BJM7	MAN2B2		-2.24212	-3.41992	-2.55876	0.0282263		A0A286ZP85	DNAI2		3.04244	-2.88475	2.90609	0.0155141
ALMS1	0.027252		NTNG1	0.0719777		CCDC136	0.122177			ACSS1		HIP1R						A0A286ZRX4	NPLOC4		-2.23645	-3.37516	-2.58915	0.0318242		F1RZB0	ENKUR		3.0755	-2.04175	3.51899	0.00641265
ALMS1	0.027252		NTNG1	0.0719777		NSFL1C	0.122567			ACTA1		RAB8A						M3TYK5	ATP2B4		-2.19925	-3.52799	-2.4881	0.0318765		A0A286ZJW0	SQOR		3.10299	-1.24169	4.12073	0.00253367
PPP3CA	0.02728		NTNG1	0.0719777		NSFL1C	0.122567			ACTA2		TUBB						Q9GJV4	LOC396905		-2.19925	-3.52799	-2.4881	0.0318765		F2Z5Q5	EFHC1		3.1267	-2.43692	3.30383	0.0106078
NUP98	0.027925		UNK_4	0.0723382		SPATA19	0.123019			ACTB		TUBB4A						Q29090	PPP2R2A	Fixed, previously date format Sept something	-2.18131	-3.51828	-2.49446	0.0315298		F1SFB7	CCDC40		3.26427	-2.3055	3.40771	0.00908177
NUP98	0.027925		RNASE9	0.0735883		PSMA1	0.123186			ACTBL2		TUBB4B						F1S2N0	SH3GLB1		-2.1066	-3.93591	-2.21768	0.0506353		A0A287B6Y2	MMAB		3.32016	-2.83277	2.9569	0.0158495
NUP98	0.027925		SEC13	0.0738819		ISYNA1	0.123819			ACTC1		TUBB6						A0A286ZT25	GPHN		-2.07516	-3.53591	-2.468	0.0354096		A0A287A5R7	WDR78		3.35187	-2.45224	3.30645	0.0105663
NUP98	0.027925		OSBP2	0.0764694		ISYNA1	0.123819			ACTG1		VAT1						I3LD43	NAMPT		-2.04719	-3.73962	-2.31701	0.0487575		A0A287BMK8	DNAH17		3.4333	-3.51252	2.48446	0.0414628
NUP98	0.027925		CUTA	0.0786743		CCDC63	0.123904			ACTG2								A5A4F6	PBEF1		-2.04719	-3.73962	-2.31701	0.0487575		M3UZ63	CFAP58		4.09847	-2.52438	3.13985	0.0103883
GP2	0.0281945		CUTA	0.0786743		MAP1B	0.123945			ACTL7A								F1S1E9	BLVRB		-2.04062	-3.24065	-2.67545	0.0230848		F1RPW9	PMFBP1		4.1715	-0.24812	4.94462	0.000771083
PSMA4	0.0284712		CUTA	0.0786743		MAP1B	0.123945			ACTL7B								A0A287AJH5	PPM1B		-2.02784	-3.14305	-2.74098	0.0225832		A0A286ZS40	DNAH8		4.41833	-1.73446	3.93552	0.00421652
OCIAD1	0.0284712		DNAH10	0.0790576		MAP1B	0.123945			ACTL9								I3LT90	CPalpha1		-1.96192	-3.65125	-2.40709	0.0366358		F1RMV5	CCDC39		4.95931	-0.194656	5.3578	0.000651465
CCDC40	0.033486		DNAH17	0.0794312		ELOC	0.126084			ACTN1								F1RFD4	FCGBP		-1.90931	-3.70763	-2.36985	0.0390506		C1JEX7	NDUFS1		4.99447	0.585023	5.73177	0.000271046
CCDC40	0.033486		ACE	0.0810681		BLVRB	0.127772			ACTN4								F1S6Q0	SPR		-1.86673	-3.17679	-2.7169	0.0214926					5.05095	-2.49999	3.64198	0.0104967
DRC3	0.0345453		VAPB	0.0815238		RGS22	0.128338			ACTR1A								A0A0B8RZB4	CPA5		-1.84777	-3.46196	-2.53131	0.0295925
CCDC42	0.035624		VAPB	0.0815238		UBA6	0.128607			ACTR2								F1SSQ5	PRUNE		-1.81124	-3.6031	-2.42113	0.0382531		F1SHY5	LOC100515176	not in human, pig gene
TIPRL	0.0390399		ACADVL	0.0828067		UBA6	0.128607			ACTR3								A5A759	PSMA8		-1.7715	-3.77126	-2.32769	0.0419734
TIPRL	0.0390399		ACADVL	0.0828067		UBA6	0.128607			ACTRT2								F1RGJ2	DHRS11		-1.74009	-3.69792	-2.37628	0.0386232
CCDC39	0.041307		ATP5PF	0.0844464		UBA6	0.128607			ACTRT3								A0A286ZP38	RNASE9		-1.62976	-3.46867	-2.52692	0.0298168
CLMN	0.0418234		ATP5PF	0.0844464		ATP5C1	0.129983			ACYP1								A0A0B8RSG1	PSMA4		-1.61391	-3.67541	-2.39115	0.0376511
PSMB4	0.0422312		UNK_5	0.089054		ATP5F1C	0.129983			ADAM3A								A0A287B953	OCIAD1	Previously UNK_1	-1.61391	-3.67541	-2.39115	0.0376511
ACTN4	0.0426991		IGBP1	0.0891749		ATP5F1C	0.129983			ADAM5
ACTN4	0.0426991		ACADM	0.0910799		ANXA5	0.130373			ADAM7
ACTN4	0.0426991		ARMC3	0.0911977		DHRS7B	0.130373			ADGB
PSMB5	0.042801		CAPG	0.0916675		NUP205	0.130373			ADH5
CDC37	0.0431494		CABYR	0.0922292		CDH1	0.130869			ADK
CDC37	0.0431494		TSTD1	0.0928569		CDH1	0.130869			ADPRHL2
SUGT1	0.0451915		IDH3B	0.093148		CDH1	0.130869			AFG3L2
BAG6	0.0467313		FAM166A	0.0934766		UNK_7	0.130869			AGA
BAG6	0.0467313		TEX33	0.0947629		TMED10	0.131386			AGRN
BAG6	0.0467313		DEFB112	0.0960789		TMED10	0.131386			AGXT2
BAG6	0.0467313		pebp4	0.0976257		KPNA4	0.13348			AHCY
PPP1R7	0.0496599		DLAT	0.0985009		KPNA4	0.13348			AHNAK
PSMA6	0.0518606		SH3D21	0.0985446		SQOR	0.134306			AIFM1
TTC25	0.0543705		ACTN1	0.099099		FAM151B	0.134841			AK1
			C11orf54	0.100339		CA2	0.135498			AK2
			NAGA	0.103059		NDUFAB1	0.135926			AK7
UNK_2	0.044133		NAGA	0.103059		NDUFAB1	0.135926			AK8
			NAGA	0.103059		NDRG3	0.138397			AK9
			SCCPDH	0.103467		NDRG3	0.138397			AKAP13
			DNAH3	0.104042		NDRG3	0.138397			AKAP3
						PDCD5	0.138582			AKAP4
						UNK_8	0.138714			AKR1A1
						UNK_9	0.142015			AKR1B1
						CISD1	0.142462			AKR7A2
						GATD3A	0.14315			ALAD
						FAM49B	0.143457			ALB
						FAM49B	0.143457			ALDH16A1
						ELOB	0.144199			ALDH18A1
						DPP7	0.145471			ALDH1A1
						HYOU1	0.145651			ALDH1A3
						C10orf82	0.145947			ALDH1B1
						IDE	0.14597			ALDH1L1
						IDE	0.14597			ALDH1L2
						IDE	0.14597			ALDH2
						CPA5	0.146587			ALDH4A1
						PRKAR1A	0.147664			ALDH5A1
						PRKAR1A	0.147664			ALDH6A1
						LOC100515049	0.148246			ALDH7A1
						LOC396905	0.149896			ALDH9A1
						UNK_10	0.149896			ALDOA
						UNK_11	0.150418			ALDOB
						CFAP45	0.150655			ALDOC
						CTSF	0.150756			ALMS1
						MUC5B	0.15084			ALOX12B
						MUC5B	0.15084			ALPL
						RNASE4	0.15276			ALS2CR12
						CTH	0.153455			AMDHD2
						LOC100515765	0.153882			AmpT
						PPA2	0.154421			AMY2
						CCIN	0.159259			ANGEL2
						SPEM3	0.159343			ANKEF1
						GBE1	0.160149			ANXA1
						CPalpha1	0.160658			ANXA11
						ST13	0.162729			ANXA2
						IMMT	0.165214			ANXA4
						IMMT	0.165214			ANXA5
						SSNA1	0.166249			ANXA7
						TXNDC12	0.166293			AP1B1
						HADHB	0.168491			APEH
						RAB2B	0.168948			APLE
						RABEP1	0.169467			APOA1
						IDH3G	0.169917			APOD
						PCMT1	0.170394			APOH
						PCMT1	0.170394			APOO
						ODF2	0.170599			AQN-1
						HPDL	0.172798			AQN-3
						AQN-1	0.173785			AQP7
						UNK_12	0.173785			ARF1
						CRISP2	0.17381			ARF2
						UNK_13	0.17381			ARF3
						PSMF1	0.174082			ARF6
						PSMF1	0.174082			ARG1
						ALDOA	0.175201			ARG2
						SPAG11	0.175513			ARHGDIA
						UNK_14	0.175513			ARL8B
						PPP1R7	0.175872			ARMC12
						PPP1R7	0.175872			ARMC3
						RAB8A	0.17694			ARMC4
						NDUFAF7	0.177791			ARPC1A
						NDUFA10	0.17798			ARPC3
						SPAM-1	0.17872			ARRDC5
						LYPD4	0.179309			AS-A
						LOC110261637	0.180866			ASAH1
						LOC110261637	0.180866			ASL
						IQCG	0.181294			ASPA
						CCDC105	0.181325			ASRGL1
						LCN5	0.182404			ASS1
						QRICH2	0.182462			ATL3
						G6PD	0.183715			ATP12A
						G6PD	0.183715			ATP1A4
						LOC100516852	0.184197			ATP2A2
						MAATS1	0.184286			ATP2A3
						AMDHD2	0.185544			ATP2A3_tv1
						AMDHD2	0.185544			ATP2B4
						TEKT5	0.1857			ATP5C1
						UNK_15	0.186119			ATP5E
						FNTA	0.186851			ATP5F1A
						FNTA	0.186851			ATP5F1B
						VAPA	0.187559			ATP5F1C
						NME2	0.190371			ATP5F1D
						SPACA4	0.190628			ATP5IF1
						GAS8	0.191006			ATP5MD
						PYGL	0.191504			ATP5ME
						UNK_16	0.191504			ATP5MF
						CEP135	0.191785			ATP5PB
						CEP135	0.191785			ATP5PD
						PPEF1	0.192112			ATP5PF
						PPEF1	0.192112			ATP5PO
						WDR44	0.192716			ATP5S
						BHMT	0.193462			ATP6V1A
						bhmt	0.193462			ATP6V1B2
						C3	0.193523			ATP6V1C1
						C3	0.193523			ATP6V1D
						GDA	0.193878			ATP6V1E2
						GSK3A	0.194094			ATP6V1F
						GSK3A	0.194094			ATP6V1FNB
						GSK3A	0.194094			ATP6V1G1
						UBA1	0.194801			ATP6V1H
						UBA1	0.194801			ATP8
						PSMB6	0.195814			ATP8B3
						PSMB6	0.195814			ATPase8
						2020-09-10	0.195878			AUH
						UNK_17	0.195878			AWN
						LRRC18	0.196235			BAG2
						CYLC1	0.196409			BAG5_tv3
						PRDX2	0.196553			BAG6
						PRDX2	0.196553			BAIAP2
						PRDX2	0.196553			BAT1
						2020-09-07	0.197613			BAT3
						2020-09-07	0.197613			BBOF1
						2020-09-07	0.197613			BCS1L
						NIT2	0.197631			BDH1
						DYNLRB2	0.197991			BHMT
						PFDN2	0.198554			BIN2
						HSD17B10	0.199128			BLMH
						SPAG9	0.200076			BLVRB
						SPAG9	0.200076			BOLA3
						SPAG9	0.200076			BPHL
						SPAG9	0.200076			BRD3
						ERP44	0.201085			BRD4
						TXNDC4	0.201085			BSP1
						INPP1	0.203783			BSPH1
						FAM3B	0.204624			BSPRY
						FAM3B	0.204624			BTBD16
						CLYBL	0.207559			C10orf82
						MAN2B1	0.208101			C11orf54
						DNAH1	0.208847			C12orf10
						WDR63	0.209275			C13H3orf30
						WDR63	0.209275			C15orf48
						WDR63	0.209275			C15orf65
						PSMC1	0.209368			C17H20orf106
						C9orf24	0.210992			C17H20orf85
						NME1	0.211023			C17orf98
						THBS1	0.211578			C19orf10
						ALDOC	0.211936			C19orf71
						ALDOC	0.211936			C1orf158
						PSMA3	0.212652			C1orf185
						RANGRF	0.212818			C1orf189
						RANGRF	0.212818			C1orf194
						PHYKPL	0.213078			C1orf56
						ACAD9	0.214477			C1orf68
						DLEC1	0.214608			C1QBP
						UBC	0.214695			C20orf85
						UBC	0.214695			C2orf16
						UBC	0.214695			C2orf70
						GAPDHS	0.215852			C2orf73
						grp-58	0.215866			C3
						PDIA3	0.215866			C3H2orf81
						PDHA1	0.216249			C3orf20
						OXR1	0.217093			C3orf84
						OXR1	0.217093			C4A
						OXR1	0.217093			C4orf45
						OXR1	0.217093			C4orf47
						OXR1	0.217093			C5orf49
						OXR1	0.217093			C5orf51
						OXR1	0.217093			C6orf163
						PMFBP1	0.218436			C6orf203
						RPS27A	0.218459			C7orf31
						SPAG8	0.219846			C9orf24
						SPAG8	0.219846			CA2
						SPAG8	0.219846			CA3
						DNAI2	0.219906			CAB39
						SEC31A	0.220164			CABCOCO1
						SEC31A	0.220164			CABYR
						SEC31A	0.220164			CALM1
						SEC31A	0.220164			CALM2
						SEC31A	0.220164			CALR
						STK11	0.221305			CAMK4
						STK11	0.221305			CAND1
						HK1	0.221582			CAP1
						PMFBP1	0.224348			CAPG
						SAXO1	0.224363			CAPN1
						PRSS37	0.225232			CAPN11
						HSPA5	0.227149			CAPNS1
						FUNDC2	0.227678			Capza
						ALS2CR12	0.230141			CAPZA2
						2020-09-03	0.230182			CAPZA3
						ACAA2	0.230262			CAPZB
						ACAA2	0.230262			CARKD
						GSTP1	0.230665			CARS2
						TEKT4	0.231297			CASC1
						NME7	0.231462			CASC4
						DPP3	0.232764			CAT
						DPP3	0.232764			CATIP
						SRSF4	0.233522			CBF-A
						ATP5IF1	0.234162			CBR3
						DNAH8	0.235565			CBR4
						NDUFA5	0.236268			CCDC105
						pdi-p5	0.236598			CCDC113
						PTPA	0.237317			CCDC114
						ACTR1A	0.237679			CCDC136
						2020-03-10	0.238454			CCDC146
						UNK_18	0.241597			CCDC151
						CPQ	0.241741			CCDC168
						CPQ	0.241741			CCDC173
						CPQ	0.241741			CCDC183
						CPQ	0.241741			CCDC189
						UNK_19	0.242049			CCDC33
						PEPD	0.244494			CCDC38
						FN1	0.247054			CCDC39
						SPEF2	0.248151			CCDC40
						SPEF2	0.248151			CCDC42
						MACROD1	0.248286			CCDC63
						NPEPL1	0.24848			CCDC65
						ALMS1	0.248959			CCDC81
						ABHD10	0.249106			CCDC83
						MAN2B2	0.250335			CCDC96
						AHCY	0.25096			CCIN
						CXHXorf66	0.252779			CCS
						EFHC1	0.253243			CCT2
						wga16	0.254316			CCT3
						TSTA3	0.254724			CCT4
						TSTA3	0.254724			CCT5
						LRRC51	0.255924			CCT6A
						NAMPT	0.257126			CCT6B
						NAMPT	0.257126			CCT7
						NAMPT	0.257126			CCT8
						PBEF1	0.257126			CCT8L2
						CCT2	0.257774			CDC37
						ATP5PD	0.258201			CDH1
						ATP5PD	0.258201			CDRT4
						CUTC	0.258484			CDSN
						FSCN1	0.258542			CENPF
						FSCN1	0.258542			CENPV
						CSNK2A2	0.259107			CEP128
						TIMM50	0.260063			CEP135
						TIMM50	0.260063			CEP41
						ATP5PB	0.260417			CEP70
						LOC110255463	0.260534			CES1
						DCTN2	0.260999			CETN1
						DCTN2	0.260999			CFAP126
						C6orf163	0.26172			CFAP157
						PSMA5	0.262105			CFAP161
						PRCP	0.262254			CFAP20
						UGP2	0.263278			CFAP206
						CCDC173	0.263736			CFAP45
						ACTR1A	0.263739			CFAP46
						PLCZ1	0.264087			CFAP52
						CETN1	0.265173			CFAP57
						PYGB	0.266364			CFAP58
						RSPH1	0.266995			CFAP65
						RSPH1	0.266995			CFAP69
						CSNK2A2	0.267276			CFAP70
						CSNK2A2	0.267276			CFAP74
						CSNK2A2	0.267276			CFAP77
						COL18A1	0.268673			CFAP97D1
						COL18A1	0.268673			CFAP99
						GSK3B	0.269482			CFH
						GSK3B	0.269482			CFL1
						GSK3B	0.269482			CFL2
						GSK3B	0.269482			CFL2b
						GSK3B	0.269482			CHCHD3
						GSK3B	0.269482			CHCHD6
						IARS2	0.269665			CHD3
						UNK_20	0.269947			CHDH
						UNK_21	0.269947			CHGB
						ARMC4	0.270779			CHKB
						ARMC4	0.270779			CISD1
						WDR1	0.272081			CKAP4
						MAN2B2	0.272329			CKAP5
						PDZD9	0.272661			CLEC11A
						UGP2	0.272683			CLIC1
						DRC7	0.273495			CLMN
						MNS1	0.274437			CLPB
						ETHE1	0.274738			CLPP
						FAM183A	0.274952			CLSTN1
						CCDC183	0.276094			CLTA
						PRDX4	0.276296			CLTB
						PRDX4	0.276296			CLTC
						DNAH8	0.27645			CLU
						PSMC5	0.276568			CLYBL
						ARMC3	0.278179			CMPK1
						TIMP-2	0.281351			CNDP2
						DDI1	0.28266			CNIH2
						LOC110258651	0.283245			CNTRL
						LOC110258651	0.283245			COASY
						NPG1	0.283245			COII
						NPG2	0.283245			COIL
						NPG3	0.283245			COL18A1
						NPG4	0.283245			COL6A3
						NPG5	0.283245			COPA
						PMAP23	0.283245			COPB2
						PMAP-23	0.283245			COPS3
						PMAP-23	0.283245			CORO1C
						PMAP-23	0.283245			COX2
						PMAP-23	0.283245			COX4I1
						PMAP-23	0.283245			COX5A
						PMAP-23	0.283245			COX5B
						PMAP-23	0.283245			COX6A1
						PMAP36	0.283245			COX6B
						PMAP37	0.283245			COX6B2
						PR39	0.283245			COX6C
						UNK_22	0.283245			COX7A2
						UNK_23	0.283245			COX7C
						UNK_24	0.283245			CPA5
						CAT	0.283576			CPalpha1
						CAT	0.283576			CPalpha2
						AK9	0.283876			CPD
						PHOSPHO1	0.284061			CPE
						NPLOC4	0.284722			CPNE3
						NPLOC4	0.284722			CPOX
						PAM	0.287494			CPQ
						GALNS	0.287781			CPS1
						GALNS	0.287781			CPT1B
						NADK2	0.28842			CPT2
						IQCN	0.289146			CPVL
						SQOR	0.289358			CRAT
						ATP5F1B	0.29041			CRISP1
						ATP5F1B	0.29041			CRISP2
						UNK_25	0.291315			CRNN
						PLA2G6	0.294199			CRP
						PLA2G6	0.294199			CRYZ
						MDM1	0.294868			CS
						MDM1	0.294868			CSAD
						MDM1	0.294868			CSE1L
						PSMD2	0.295579			CSNK1A1
						PSMD2	0.295579			CSNK1G1
						PKM	0.295599			CSNK1G2
						PKM	0.295599			CSNK2A1
						FAF1	0.295899			CSNK2A2
						FAF1	0.295899			CSNK2B
						AK8	0.297611			CST11
						C19orf10	0.299243			CST3
						PPP1CC	0.300473			CST6
						CCDC151	0.301102			CST7
						NIT1	0.301765			CSTB
						NIT1	0.301765			CT83
						MRPS36	0.302427			CTBS
						PPME1	0.302689			CTH
						LZTFL1	0.303708			CTNNA1
						PSMC2	0.304853			CTNNB1
						RARRES1	0.305971			CTPS1
						LOC100626097	0.307259			CTPS2
						UNK_26	0.307287			CTSB
						CABYR	0.307771			CTSD
						TMEM210	0.308783			CTSF
						RSPH9	0.310739			CTSL
						CFAP52	0.311159			CTSV
						PITRM1	0.311477			CUL3
						PITRM1	0.311477			CUTA
						VWA8	0.311577			CUTC
						VWA8	0.311577			CXHXorf66
						VWA8	0.311577			CYB5A
						VWA8	0.311577			CYB5B
						PKDREJ	0.312114			CYB5R1
						MMEL1	0.316611			CYB5R3
						GNPDA2	0.317417			CYC1
						UNK_27	0.317475			CYCS
						2020-09-04	0.31763			CYLC1
						2020-09-04	0.31763			D2HGDH
						ACAT1	0.318252			DAZAP1
						ACAT1	0.318252			DCAF7
						UNK_28	0.318989			DCTN1
						MAN2C1	0.319099			DCTN2
						MAN2C1	0.319099			DCUN1D1
						PDHB	0.319824			DDAH2
						FNTB	0.320539			DDB1
						FAM185A	0.322005			DDHD1
						CAPZB	0.322106			DDI1
						Capzb	0.322106			DDX17
						GRN	0.325898			DDX19B
						GRN	0.325898			DDX39B
						CTH	0.326505			DDX3X
						GCA	0.329929			DDX5
						GNPDA1	0.329947			DEFB112
						MCCC2	0.331066			DEFB128
						GMPR2	0.331079			DEFB136
						UCHL3	0.331238			DGUOK
						GGPS1	0.333305			DHRS11
						ELSPBP1	0.334205			DHRS4
						ELSPBP1	0.334205			DHRS7B
						LDHAL6B	0.337032			DIABLO
						LOC100155138	0.338604			DKKL1
						LOC100510930	0.338604			DLAT
						LOC100510930	0.338604			DLD
						LYRM4	0.339574			DLEC1
						NUP155	0.341014			DLST
						ATP6V1A	0.342207			DLST-tv1
						ATP6V1A	0.342207			DMGDH
						SPACA1	0.34231			DMXL2
						ISYNA1	0.344283			DNAH1
						NUDT5	0.344872			DNAH10
						SLC25A3	0.347066			DNAH12
						PRDX1	0.348992			DNAH17
						PRDX1	0.348992			DNAH2
						GLIPR1L1	0.35005			DNAH3
						GLIPR1L1	0.35005			DNAH5
						FAM136A	0.35031			DNAH7
						GSN	0.350877			DNAH8
						GSN	0.350877			DNAI2
						GSN	0.350877			DNAJA1
						GSN	0.350877			DNAJA3
						ACAA2	0.351457			DNAJA4
						ACE	0.351832			DNAJB13
						CEP128	0.352776			DNAJB4
						HADHA	0.35292			DNAJB6
						NDUFAF8	0.353839			DNAJC11
						TPPP2	0.353859			DNAJC5B
						NUDT2	0.354503			DNAL1
						DNAJB4	0.354748			DNAL4
						RAB2A	0.354912			DNALI1
						RAB2A	0.354912			DNM2
						EIF6	0.356282			DNPEP
						SPATC1	0.357871			DPP3
						DNPEP	0.358147			DPP7
						DNPEP	0.358147			DPY19L2
						LYZL4	0.360576			DPY30
						NUP155	0.361179			DPYSL2
						NUP155	0.361179			DRC1
						2020-09-12	0.361345			DRC3
						PSMC3	0.361749			DRC7
						ACLY	0.362343			DSC1
						ACLY	0.362343			DSG1
						ROPN1L	0.362349			DSP
						CFAP74	0.362697			DSTN
						GARS	0.362781			DUSP21
						MATA2	0.362903			DYDC1
						EPPK1	0.362925			DYNC1H1
						IDH3G	0.363367			DYNC1I2
						HBA	0.364656			DYNLL2
						LOC110259958	0.364656			DYNLRB2
						ZPBP2	0.365055			DYNLT1
						PEBP1	0.365193			E3
						IL4I1	0.365568			ECHS1
						IL4I1	0.365568			EEA1
						ACOT9	0.366494			EEF1A
						HSPA1L	0.367148			EEF1A1
						LUZP2	0.367908			EEF1B2
						BAG5_tv3	0.368939			EEF1D
						EEF1A	0.369444			EEF1G
						EEF1A1	0.369444			EEF2
						EEF1A1	0.369444			EFCAB1
						EEF1A1	0.369444			EFCAB5
						LOC100157017	0.369524			EFEMP2
						LOC100157017	0.369524			EFHB
						MAT2B	0.369771			EFHC1
						C2orf16	0.369992			EFHC2
						AKR1B1	0.370176			EFR3A
						AKR1B1	0.370176			EGF
						AKR1B1	0.370176			EHHADH
						GPX5	0.370431			EIF2A
						USP4	0.371132			EIF2S1
						USP4	0.371132			EIF3B
						NDUFS1	0.371645			EIF3H
						GSDMA	0.373037			EIF3I
						ABHD16A	0.373901			EIF4A1
						ACACB	0.373901			EIF4A2
						ACAD10	0.373901			EIF4G1
						ACAD10	0.373901			EIF5
						ACAD10	0.373901			EIF5A
						ACAT2	0.373901			EIF6
						ACAT2	0.373901			ELOB
						ACOT9	0.373901			ELOC
						ACOX1	0.373901			ELSPBP1
						ACOX1	0.373901			ENKUR
						ACOX1	0.373901			ENO1
						ACSL3	0.373901			ENO2
						ACSL3	0.373901			ENO3
						ACSL3	0.373901			ENO4
						ACSL3	0.373901			EPPK1
						ACSL6	0.373901			EPS15
						ACSL6	0.373901			ERI3
						ACTR3	0.373901			ERLEC1
						ACTR3	0.373901			ERP44
						ADPRHL2	0.373901			ESD
						AFG3L2	0.373901			ETF1
						AGRN	0.373901			ETFA
						AGRN	0.373901			ETFB
						AGRN	0.373901			ETFDH
						AGRN	0.373901			ETHE1
						AGRN	0.373901			EVPL
						AGRN	0.373901			EXT2
						AHNAK	0.373901			EZR
						AHNAK	0.373901			FABP5
						ALAD	0.373901			FAF1
						ALDH16A1	0.373901			FAH
						AmpT	0.373901			FAHD2B
						ANXA4	0.373901			FAM136A
						ANXA4	0.373901			FAM151B
						ANXA5	0.373901			FAM166A
						AP1B1	0.373901			FAM183A
						APOH	0.373901			FAM185A
						ARMC4	0.373901			FAM3B
						ARMC4	0.373901			FAM3C
						ARPC1A	0.373901			FAM3D
						ARPC3	0.373901			FAM49B
						ARPC3	0.373901			FAM71A
						ASPA	0.373901			FAM71B
						ATL3	0.373901			FAM71D
						ATP2A3_tv1	0.373901			FAM71F2
						ATP5MD	0.373901			FBL
						ATP6V1C1	0.373901			FBLN1
						ATP6V1C1	0.373901			FCGBP
						ATP6V1F	0.373901			FDX1
						BAG6	0.373901			FER
						BAIAP2	0.373901			FGB
						BAIAP2	0.373901			FGG
						BAT1	0.373901			FH
						BAT3	0.373901			FHL1
						BAT3	0.373901			fhl1C
						BBOF1	0.373901			FKBP4
						BLMH	0.373901			FLNA
						BSPRY	0.373901			FLNB
						C17H20orf85	0.373901			FMO5
						C2orf70	0.373901			FN1
						C3orf20	0.373901			FNDC8
						C4A	0.373901			FNTA
						C4orf45	0.373901			FNTB
						C5orf51	0.373901			FSCB
						C5orf51	0.373901			FSCN1
						C6orf203	0.373901			FSCN3
						C6orf203	0.373901			FSIP2
						CASC1	0.373901			FTH1
						CASC4	0.373901			FTHL17
						CASC4	0.373901			FTL
						CCDC146	0.373901			FTMT
						CCDC33	0.373901			FTNB
						CCDC33	0.373901			FUCA1
						CCDC42	0.373901			FUNDC2
						CCDC65	0.373901			FUT8
						CCDC83	0.373901			FXN
						CCDC96	0.373901			G6PD
						CEP41	0.373901			GAA
						CEP70	0.373901			GALC
						CFAP157	0.373901			GALNS
						CFAP206	0.373901			GANAB
						CFAP46	0.373901			GAPDH
						CFAP65	0.373901			GAPDHS
						CFAP65	0.373901			GARS
						CFAP65	0.373901			GAS6
						CHKB	0.373901			GAS8
						CKAP4	0.373901			GATD3A
						CLEC11A	0.373901			GBA
						CMPK1	0.373901			GBE1
						CNIH2	0.373901			GCA
						CNIH2	0.373901			GCLC
						CNTRL	0.373901			GCLM
						CNTRL	0.373901			GCSH
						CNTRL	0.373901			GDA
						CNTRL	0.373901			GDI1
						CNTRL	0.373901			GDI2
						CNTRL	0.373901			GFAT1
						CNTRL	0.373901			GFOD2
						CNTRL	0.373901			GFPT1
						CNTRL	0.373901			GGCT
						COPA	0.373901			GGH
						COPB2	0.373901			GGPS1
						COPB2	0.373901			GGT1
						COPB2	0.373901			GID8
						COPS3	0.373901			GK2
						CORO1C	0.373901			GLB1L
						CORO1C	0.373901			GLG1
						CORO1C	0.373901			GLIPR1L1
						COX6A1	0.373901			GLMN
						CPE	0.373901			GLO1
						CPE	0.373901			GLRX3
						CPT2	0.373901			GLUD1
						CPT2	0.373901			GLUL
						CPVL	0.373901			GLYCTK
						CPVL	0.373901			GMDS
						CS	0.373901			GMPPA
						CST3	0.373901			GMPR2
						CTNNA1	0.373901			GMPS
						CTPS1	0.373901			GNB1
						CTPS2	0.373901			GNB2
						CTSL	0.373901			GNMT
						DDB1	0.373901			GNPAT
						DDX17	0.373901			GNPDA1
						DDX17	0.373901			GNPDA2
						DDX19B	0.373901			GOLGA2
						DDX39B	0.373901			GOLGA5
						DDX39B	0.373901			GOLGB1
						DDX39B	0.373901			GOT1
						DDX39B	0.373901			GOT2
						DDX39B	0.373901			GP2
						DDX3X	0.373901			GPC2
						DDX5	0.373901			GPD2
						DDX5	0.373901			GPHN
						DHRS4	0.373901			GPI
						DHRS4	0.373901			GPX3
						DIABLO	0.373901			GPX4
						DIABLO	0.373901			GPX5
						DKKL1	0.373901			GRIPAP1
						DMXL2	0.373901			GRK3
						DMXL2	0.373901			GRN
						DMXL2	0.373901			grp-58
						DMXL2	0.373901			GSDMA
						DMXL2	0.373901			GSK3-beta
						DNAH10	0.373901			GSK3A
						DNAJA1	0.373901			GSK3B
						DNAJA3	0.373901			GSN
						DNAJA3	0.373901			GSPT1
						DNAJA3	0.373901			GSR
						DNM2	0.373901			GSTK1
						DPY30	0.373901			GSTM3
						DPYSL2	0.373901			GSTO2
						DYNC1H1	0.373901			GSTP1
						DYNC1I2	0.373901			GSTT4
						DYNC1I2	0.373901			GSTZ1
						DYNC1I2	0.373901			H2A.Z
						DYNC1I2	0.373901			H2AFJ
						DYNC1I2	0.373901			H2AFV
						EEA1	0.373901			H2AFY
						EFEMP2	0.373901			H3F3A
						EIF2A	0.373901			H3F3B
						EIF2A	0.373901			HADH
						EIF3B	0.373901			HADHA
						EIF3H	0.373901			HADHB
						EIF3H	0.373901			HAGH
						EIF3I	0.373901			HAL
						EIF4A2	0.373901			HBA
						EIF4A2	0.373901			HBB
						EIF4G1	0.373901			HDAC11
						EIF4G1	0.373901			HDHD3
						EIF5	0.373901			HDHD5
						EPS15	0.373901			HDLBP
						EVPL	0.373901			HERC4
						FAF1	0.373901			HEXA
						FAH	0.373901			HEXB
						FBL	0.373901			HEXDC
						FBL	0.373901			HGD
						FBLN1	0.373901			HIBADH
						FBLN1	0.373901			HIBCH
						FBLN1	0.373901			HINT1
						FGB	0.373901			HINT3
						FGB	0.373901			HIP1
						FLNA	0.373901			HIP1R
						FLNA	0.373901			HIST1H1E
						FLNA	0.373901			HIST1H1T
						GAA	0.373901			HIST1H2AB
						GAA	0.373901			HIST1H2AC
						GAA	0.373901			HIST1H2AH
						GAS6	0.373901			HIST1H2BD
						GAS6	0.373901			HIST1H2BN
						GAS6	0.373901			HIST2H2AB
						GCLC	0.373901			HIST2H2AC
						GCLC	0.373901			HIST2H3C
						GCSH	0.373901			HIST3H2A
						GFOD2	0.373901			HK1
						GLO1	0.373901			HMGCL
						GLO1	0.373901			HMGCS1
						GLYCTK	0.373901			HMGCS2
						GMDS	0.373901			HNRNPA1
						GMDS	0.373901			HNRNPA2B1
						GMPR2	0.373901			HNRNPA3
						GMPS	0.373901			HNRNPAB
						GOLGA2	0.373901			HNRNPC
						GOLGA2	0.373901			HNRNPDL
						GOLGA2	0.373901			HNRNPF
						GOLGA2	0.373901			HNRNPH1
						GOLGA2	0.373901			HNRNPH2
						GOLGA5	0.373901			HNRNPH3
						GOLGA5	0.373901			HNRNPK
						GOLGB1	0.373901			HNRNPM
						GOLGB1	0.373901			HNRNPR
						GRIPAP1	0.373901			HNRNPU
						GRIPAP1	0.373901			HPDL
						GRIPAP1	0.373901			HPRT1
						GRIPAP1	0.373901			HSCB
						GRIPAP1	0.373901			HSD17B10
						GRK3	0.373901			HSD17B4
						GRK3	0.373901			HSDL2
						GRK3	0.373901			HSL
						GRK3	0.373901			HSP90AA1
						H2AFY	0.373901			HSP90AB1
						H2AFY	0.373901			HSP90B1
						HDLBP	0.373901			HSPA13
						HDLBP	0.373901			HSPA1A
						HDLBP	0.373901			HSPA1B
						HERC4	0.373901			HSPA1L
						HERC4	0.373901			HSPA2
						HERC4	0.373901			HSPA4
						HEXDC	0.373901			HSPA4L
						HEXDC	0.373901			HSPA5
						HIST1H1E	0.373901			HSPA8
						HNRNPA1	0.373901			HSPA9
						HNRNPA1	0.373901			HSPB1
						HNRNPA3	0.373901			HSPB2
						HNRNPC	0.373901			HSPB9
						HNRNPH3	0.373901			HSPBP1
						HNRNPM	0.373901			HSPD1
						HNRNPM	0.373901			HSPE1
						HNRNPR	0.373901			HSPG2
						HNRNPU	0.373901			HSPH1
						HNRNPU	0.373901			HTATIP2
						HSD17B4	0.373901			HTRA2
						HSL	0.373901			HUWE1
						HTATIP2	0.373901			HYDIN
						HYOU1	0.373901			HYOU1
						HYOU1	0.373901			HYOU1_tv1
						HYOU1	0.373901			IARS2
						HYOU1_tv1	0.373901			ICA
						IGHA	0.373901			IDE
						IGHG	0.373901			IDH1
						IGHMBP2	0.373901			IDH2
						IMPDH2	0.373901			IDH3A
						IQCD	0.373901			IDH3B
						IQCK	0.373901			IDH3G
						IQGAP1	0.373901			IGBP1
						IQGAP1	0.373901			IGF2R
						IQUB	0.373901			IGHA
						IQUB	0.373901			IGHG
						IQUB	0.373901			IGHMBP2
						KCP	0.373901			IL4I1
						KPNA3	0.373901			IMMT
						KPNB1	0.373901			IMPA1
						L2HGDH	0.373901			IMPDH2
						LCMT1	0.373901			INPP1
						LCN5	0.373901			INSL6
						LETM2	0.373901			IPO5
						LETM2	0.373901			IQCD
						LIPE	0.373901			IQCF5
						LIPE	0.373901			IQCG
						LIPE	0.373901			IQCK
						LIPE	0.373901			IQCN
						LMNB2	0.373901			IQGAP1
						LMNB2	0.373901			IQGAP2
						LOC100525409	0.373901			IQUB
						LOC100525409	0.373901			ISCU
						LOC100525409	0.373901			ISYNA1
						LOC100525409	0.373901			ITIH4
						LOC100525409	0.373901			ITM2B
						LOC100525589	0.373901			ITPA
						LOC100626097	0.373901			IVD
						LOC102166678	0.373901			IZUMO1
						LOC102166678	0.373901			IZUMO4
						LOC102166678	0.373901			JUP
						LOC110260088	0.373901			K6-irs1
						LRRCC1	0.373901			KCP
						LRRCC1	0.373901			KHSRP
						LRRD1	0.373901			KIF9
						LRRD1	0.373901			KLHL10
						LTA4H	0.373901			KLK10
						LTA4H	0.373901			KLK7
						LTA4H	0.373901			KLK8
						MACF1	0.373901			KPNA3
						MACF1	0.373901			KPNA4
						MACF1	0.373901			KPNB1
						MACF1	0.373901			KPRP
						MATR3	0.373901			KRT1
						MATR3	0.373901			KRT10
						MATR3	0.373901			KRT12
						MCCC1	0.373901			KRT14
						MCFD2	0.373901			KRT15
						MCFD2	0.373901			KRT18
						METAP1D	0.373901			KRT2
						MINDY3	0.373901			KRT23
						MINDY3	0.373901			KRT27
						MMUT	0.373901			KRT2A
						MORN3	0.373901			KRT3
						MROH1	0.373901			KRT31
						MSMB	0.373901			KRT34
						MSMB	0.373901			KRT36
						MTX1	0.373901			KRT4
						MTX1	0.373901			KRT5
						MUC5AC	0.373901			KRT7
						MVP	0.373901			KRT71
						MYH14	0.373901			KRT72
						MYH14	0.373901			KRT73
						MYL12A	0.373901			KRT75
						MYL6	0.373901			KRT77
						MYL6	0.373901			KRT78
						MYO6	0.373901			KRT79
						MYO6	0.373901			KRT8
						NAP1L1	0.373901			KRT80
						NDRG1	0.373901			KRT84
						NDRG3	0.373901			KTN1
						NDUFA12	0.373901			L2HGDH
						NDUFA9	0.373901			L3HYPDH
						NDUFA9	0.373901			LACTB
						NEDD8	0.373901			LAMA5
						nmp-200	0.373901			LANCL1
						NMRK1	0.373901			LANCL2
						NONO	0.373901			LAP3
						NPPC	0.373901			LC8
						NQO2	0.373901			LCMT1
						NQO2	0.373901			LCN12
						NUP205	0.373901			LCN5
						NUP205	0.373901			LCN6
						NUP205	0.373901			LCP1
						NUP205	0.373901			LDHA
						NUP205	0.373901			LDHAL6B
						NUP93	0.373901			LDHB
						OTUB1	0.373901			LDHC
						PAICS	0.373901			LETM1
						PCCB	0.373901			LETM2
						PDE6D	0.373901			LEXM
						PDXDC1	0.373901			LGALS1
						PDXDC1	0.373901			LGAS1
						PDXDC1	0.373901			LGMN
						PDXDC1	0.373901			LIPE
						PDXDC1	0.373901			LMAN1
						PDXDC1	0.373901			LMNA
						PGLYRP1	0.373901			LMNB2
						PGM1	0.373901			LMNTD2
						PGM1	0.373901			LOC100049687
						PGM1	0.373901			LOC100127131
						PGM1	0.373901			LOC100152299
						PHGDH	0.373901			LOC100153446
						PITPNA	0.373901			LOC100153854
						PITPNA	0.373901			LOC100154071
						PLA2G6	0.373901			LOC100154312
						PLEC	0.373901			LOC100154405
						PLG	0.373901			LOC100155138
						PLOD3	0.373901			LOC100155249
						PPA1	0.373901			LOC100157017
						PPCDC	0.373901			LOC100157086
						PPP2R5A	0.373901			LOC100302368
						PRPF19	0.373901			LOC100510930
						PRUNE1	0.373901			LOC100514912
						PSMC4	0.373901			LOC100514982
						PSMC5	0.373901			LOC100515049
						PSME3	0.373901			LOC100515166
						PTRH2	0.373901			LOC100515176
						PTS	0.373901			LOC100515765
						PYGL	0.373901			LOC100516119
						RAB10	0.373901			LOC100516797
						RAB11A	0.373901			LOC100516852
						RAB18	0.373901			LOC100521680
						RAB1A	0.373901			LOC100522130
						RAB1B	0.373901			LOC100522672
						RAB4B	0.373901			LOC100522678
						RAB4B	0.373901			LOC100524873
						RAB4B	0.373901			LOC100525409
						RABEPK	0.373901			LOC100525542
						RABEPK	0.373901			LOC100525589
						RAD23B	0.373901			LOC100621351
						RALGAPA1	0.373901			LOC100621639
						RALGAPA1	0.373901			LOC100624062
						RALGAPA1	0.373901			LOC100624136
						RALGAPA1	0.373901			LOC100624785
						RALGAPA1	0.373901			LOC100625049
						RALGAPB	0.373901			LOC100626097
						RALGAPB	0.373901			LOC100736569
						RALGAPB	0.373901			LOC100737030
						RBBP4	0.373901			LOC100738684
						RBM14	0.373901			LOC100739508
						RBM8A	0.373901			LOC102158372
						RBMX	0.373901			LOC102159063
						RBMX	0.373901			LOC102159655
						RBMX	0.373901			LOC102161782
						RBMX	0.373901			LOC102166678
						RCC2	0.373901			LOC106507363
						RDX	0.373901			LOC106510156
						RDX	0.373901			LOC106510158
						RDX	0.373901			LOC106510159
						RDX	0.373901			LOC110255234
						RDX	0.373901			LOC110255463
						RDX	0.373901			LOC110255686
						RDX	0.373901			LOC110255953
						REG3G	0.373901			LOC110256481
						REG3G	0.373901			LOC110257905
						RELCH	0.373901			LOC110257910
						RELCH	0.373901			LOC110258345
						RELCH	0.373901			LOC110258651
						RELCH	0.373901			LOC110259958
						RNH1	0.373901			LOC110260088
						ROPN1	0.373901			LOC110260333
						RPL24	0.373901			LOC110260348
						RPL26L1	0.373901			LOC110260465
						RPL4	0.373901			LOC110261265
						RPL4	0.373901			LOC110261637
						RPL4	0.373901			LOC110261664
						RPL7	0.373901			LOC110261666
						RPLP0	0.373901			LOC110261669
						RPLP0	0.373901			LOC396905
						RPS10	0.373901			LONP1
						RPS3A	0.373901			LPP
						RRAGA	0.373901			LRGUK
						RRAGB	0.373901			LRP2BP
						RRAGB	0.373901			LRRC18
						RRBP1	0.373901			LRRC23
						RTCB	0.373901			LRRC34
						RTCB	0.373901			LRRC51
						RTN4	0.373901			LRRC74A
						SAMD15	0.373901			LRRCC1
						SAMD15	0.373901			LRRD1
						2020-09-02	0.373901			LTA4H
						2020-09-02	0.373901			LTF
						2020-09-04	0.373901			LUZP2
						SH3D21	0.373901			LXN
						SLC25A12	0.373901			LY6K
						SLC4A11	0.373901			LYPD4
						SLC4A11	0.373901			LYPLA1
						SLC9A3R1	0.373901			LYRM4
						SLC9A3R1	0.373901			LYZ
						SNAP23	0.373901			LYZL4
						SNAP23	0.373901			LYZL6
						SND1	0.373901			LZTFL1
						SNRNP200	0.373901			m6p/igf2r
						SNRNP200	0.373901			MAATS1
						SOD2	0.373901			MACF1
						SOD2	0.373901			MACROD1
						SPATA48	0.373901			MAN2B1
						SPATA7	0.373901			MAN2B2
						SPERT	0.373901			MAN2C1
						SPERT	0.373901			MANF
						SPTAN1	0.373901			MAOA
						SPTBN2	0.373901			MAP1B
						STRAP	0.373901			MAST1
						STX7	0.373901			MAT1A
						SULT2B1	0.373901			MAT2B
						SYNCRIP	0.373901			MATA2
						SYNE2	0.373901			MATR3
						SYNE2	0.373901			MBD1
						SYNE2	0.373901			MCCC1
						SYNE2	0.373901			MCCC2
						TBC1D24	0.373901			MCFD2
						TBC1D24	0.373901			MDH1
						TCN2	0.373901			MDH1B
						Tfam	0.373901			MDH2
						TFF3	0.373901			MDM1
						TFF3	0.373901			ME3
						TIPRL	0.373901			MELTF
						TLN1	0.373901			METAP1D
						TLN1	0.373901			MFGE8
						TLN1	0.373901			MIF
						TMED9	0.373901			MINDY3
						TMEM38B	0.373901			MIPEP
						TMEM89	0.373901			MLF1
						TNFAIP2	0.373901			MLYCD
						TPR	0.373901			MMAB
						TPR	0.373901			MMEL1
						TRAPPC11	0.373901			MMP-2
						TRAPPC11	0.373901			MMP2
						TRAPPC11	0.373901			MMP7
						TRAPPC2	0.373901			MMUT
						TRAPPC3	0.373901			MNS1
						TRAPPC6B	0.373901			MORN2
						TRAPPC8	0.373901			MORN3
						TSFM	0.373901			MORN5
						TTC29	0.373901			MPC2
						U2AF1	0.373901			MPI
						U2AF1	0.373901			mpugt1A6
						UBR4	0.373901			MROH1
						UBR4	0.373901			MROH2B
						UFD1	0.373901			MRPS36
						UFD1	0.373901			MS4A14
						UFM1	0.373901			MSMB
						UPF1	0.373901			MSRA
						VBP1	0.373901			MT-ATP8
						VBP1	0.373901			MTCH2
						VDAC1	0.373901			MTHFD1
						VDAC1	0.373901			MTPN
						VPS26A	0.373901			MTX1
						VRK3	0.373901			MUC5AC
						WDR63	0.373901			MUC5B
						WDR63	0.373901			MUT
						WDR63	0.373901			MVP
						WDR66	0.373901			MYCBPAP
						WDR93	0.373901			MYH1
						XYLB	0.373901			MYH14
						XYLB	0.373901			MYH9
						YWHAQ	0.373901			MYL12A
						UNK_29	0.373901			MYL6
						UNK_30	0.373901			MYO6
						UNK_31	0.373901			NACA
						UNK_32	0.373901			NADH5
						UNK_33	0.373901			NADK2
						UNK_34	0.373901			NAGA
						UNK_35	0.373901			NAMPT
						UNK_36	0.373901			NAP1L1
						UNK_37	0.373901			NAPA
						UNK_38	0.373901			ND5
						UNK_39	0.373901			NDC1
						UNK_40	0.373901			NDRG1
						UNK_41	0.373901			NDRG2
						UNK_42	0.373901			NDRG3
						UNK_43	0.373901			NDUFA10
						UNK_44	0.373901			NDUFA11
						HSPA4L	0.375861			NDUFA12
						TPM3	0.378527			NDUFA13
						CRYZ	0.378857			NDUFA2
						CRYZ	0.378857			NDUFA5
						CRYZ	0.378857			NDUFA6
						FXN	0.3791			NDUFA7
						FTH1	0.381505			NDUFA8
						HINT3	0.381998			NDUFA9
						ACTN4	0.382347			NDUFAB1
						STXBP2	0.383978			NDUFAF5
						STXBP2	0.383978			NDUFAF7
						NUCB2	0.384809			NDUFAF8
						RNASE10	0.385633			NDUFB1
						QRICH2	0.386286			NDUFB10
						OGDH	0.386531			NDUFB11
						OGDH	0.386531			NDUFB3
						OGDH	0.386531			NDUFB4
						OGDH	0.386531			NDUFB5
						UNK_45	0.386618			NDUFB6
						VIM	0.388637			NDUFB7
						VIM	0.388637			NDUFB8
						UNK_46	0.389331			NDUFB9
						UNK_47	0.389331			NDUFC2
						UNK_48	0.389331			NDUFS1
						UNK_49	0.389331			NDUFS2
						UNK_50	0.389331			NDUFS3
						UNK_51	0.389331			NDUFS5
						UNK_52	0.389331			NDUFS6
						UNK_53	0.389331			NDUFS7
						UNK_54	0.389331			NDUFS8
						UNK_55	0.389331			NDUFV1
						UNK_56	0.389331			NDUFV2
						UNK_57	0.389331			NEDD8
						UNK_58	0.389331			NFS1
						UNK_59	0.389331			NGLY1
						UNK_60	0.389331			NIF3L1
						PRDX5	0.389536			NIPSNAP2
						UNK_61	0.389613			NIPSNAP3B
						TrxR1	0.391889			NIT1
						UNK_62	0.393678			NIT2
						PLBD2	0.393953			NME1
						PROS1	0.395322			NME2
						IZUMO1	0.396324			NME3
						IMPA1	0.396676			NME5
						IMPA1	0.396676			NME7
						TSSK1B	0.396752			NME8
						PACRG	0.397088			nmp-200
						DNAH5	0.397189			NMRK1
						ACOT7	0.398252			NONO
						NDUFS6	0.39932			NPC2
						FTHL17	0.401309			NPEPL1
						ATP1A4	0.401314			NPEPPS
						LYPLA1	0.403726			NPG1
						LYPLA1	0.403726			NPG2
						SPATA6	0.404064			NPG3
						HSP90B1	0.404466			NPG4
						RSPH6A	0.404759			NPG5
						UNK_63	0.405212			NPLOC4
						DNAH2	0.405584			NPM1
						LOC110261265	0.406008			NPPC
						LOC110261265	0.406008			NQO2
						LONP1	0.407059			NSF
						USP4	0.407655			NSFL1C
						MYH9	0.407871			NTNG1
						C3	0.408192			NUCB1
						MSRA	0.409537			NUCB2
						MSRA	0.409537			NUDT18
						MSRA	0.409537			NUDT2
						PPP4C	0.410702			NUDT5
						Sfn	0.412766			NUMA1
						EIF5A	0.413365			NUP155
						PLS3	0.413365			NUP188
						TRIM29	0.413365			NUP205
						YWHAB	0.413365			NUP210L
						YWHAB	0.413365			NUP35
						CST7	0.413863			NUP54
						PSMA6	0.413918			NUP58
						HSPG2	0.414525			NUP62
						HSPG2	0.414525			NUP93
						HSPG2	0.414525			NUP98
						HSPG2	0.414525			NUPL1
						ALDH9A1	0.414709			OAT
						VDAC2	0.416294			OAZ3
						AK2	0.416538			OCIAD1
						GLUL	0.416855			ODF1
						POLDIP2	0.417797			ODF2
						RANBP3	0.417876			ODF3
						RRAGC	0.417876			ODF3B
						ALB	0.417989			ODF3L1
						ALB	0.417989			ODFP
						ALB	0.417989			OGDH
						ALB	0.417989			OPA1
						ALB	0.417989			OPLAH
						UNK_64	0.417989			OSBP2
						FAM71B	0.418675			OTC
						ARG2	0.41904			OTUB1
						CS	0.419457			OXR1
						CS	0.419457			OXSM
						ALDH18A1	0.419716			P4HB
						ALDOA	0.419929			PA2G4
						TEX101	0.423326			PABPC1
						TEX101	0.423326			PABPC4
						SUCLG1	0.423691			PACRG
						SUCLG1	0.423691			PADI1
						SUCLG1	0.423691			PAFAH1B1
						GMPPA	0.423897			PAICS
						GMPPA	0.423897			PAM
						NUP62	0.423897			PAOX
						TRAPPC12	0.423897			PARK7
						AQN-3	0.423922			PARS2
						MLYCD	0.423965			PBEF1
						PRMT5	0.424055			PC
						PLEC	0.424268			PCBD2
						IGHG	0.424903			PCBP1
						IGHG	0.424903			PCCB
						IGHG	0.424903			PCMT1
						IGHG	0.424903			PDCD5
						IGHG	0.424903			PDCD6IP
						ACTR2	0.425188			PDCL2
						ACTR2	0.425188			PDE10A
						PA2G4	0.425188			PDE6D
						PA2G4	0.425188			PDHA1
						GDI2	0.426246			PDHB
						GDI2	0.426246			PDHX
						GDI2	0.426246			pdi-p5
						TXNDC8	0.426246			PDIA3
						CARS2	0.426721			PDIA4
						SPATA31D1	0.42818			PDP1
						COL18A1	0.428649			PDPR
						EEF2	0.429441			PDXDC1
						EEF2	0.429441			PDZD9
						PLEC	0.430109			PEBP1
						PLEC	0.430109			pebp4
						PLEC	0.430109			PEPD
						PLEC	0.430109			PFDN1
						PLEC	0.430109			PFDN2
						PLEC	0.430109			PFKFB2
						PLEC	0.430109			PFKL
						PLEC	0.430109			PFKM
						PLEC	0.430109			PFMK
						CHD3	0.430257			PFN1
						CFAP77	0.430858			PGAM1
						PHB2	0.430858			PGAM2
						PHB2	0.430858			PGAM5
						RACK1	0.430858			PGD
						SDHA	0.431819			PGK1
						SDHA	0.431819			PGK2
						CFAP99	0.43182			PGLYRP1
						NME7	0.432742			PGM1
						NME7	0.432742			PGP
						PRSS8	0.432983			PHB
						CRNN	0.433694			PHB2
						CRNN	0.433694			PHGDH
						FTL	0.433943			PHOSPHO1
						UNK_65	0.433943			PHPT1
						AGA	0.43398			PHYKPL
						PRPS2	0.434185			PITHD1
						PRPSAP2	0.43454			PITPNA
						LXN	0.434556			PITRM1
						S100A2	0.434556			PKD2L2
						UBB	0.434873			PKDREJ
						UBB	0.434873			PKM
						CSNK2A1	0.43539			PKP1
						ACRBP	0.435424			PLA2G6
						ACRBP	0.435424			PLBD1
						PPA2	0.435483			PLBD2
						HSCB	0.437582			PLCD4
						HSCB	0.437582			PLCZ
						NAPA	0.437917			PLCZ1
						ATP5F1D	0.440069			PLE-1
						GBE1	0.440415			PLE-B9
						PFKFB2	0.442639			PLE-C4
						PFKFB2	0.442639			PLE-G2
						PFKFB2	0.442639			PLEC
						PFKFB2	0.442639			PLG
						FAM71D	0.443495			PLOD3
						TUBB4B	0.444195			PLS3
						FUCA1	0.444672			PM20D2
						UNK_66	0.444845			PMAP-23
						ODF3B	0.445624			PMAP23
						MYCBPAP	0.445947			PMAP36
						THNSL1	0.44648			PMAP37
						THNSL1	0.44648			PMFBP1
						THNSL1	0.44648			PN-1
						GDI2	0.446939			PNP
						TUBAL3	0.446939			PODN
						UNK_67	0.446939			POF1B
						NFS1	0.449223			POLDIP2
						G6PD	0.449484			PPA1
						TXNRD3	0.449701			PPA2
						GPI	0.449949			PPCDC
						UNK_68	0.450575			PPEF1
						UNK_69	0.450575			PPIA
						PCCB	0.451221			PPIB
						HSP90AA1	0.452123			PPIL6
						HSP90AA1	0.452123			PPIP5K1
						HSP90AA1	0.452123			PPIP5K2
						PNP	0.452198			PPL
						PNP	0.452198			PPM1A
						PNP	0.452198			PPM1B
						LOC100154405	0.453228			PPME1
						TANGO2	0.453743			PPP1CB
						XPNPEP1	0.454016			PPP1CC
						CCDC114	0.454903			PPP1R16A
						GSPT1	0.454903			PPP1R32
						GSPT1	0.454903			PPP1R7
						AASS	0.456954			PPP2CA
						ATP6V1A	0.457113			PPP2CB
						ATP6V1A	0.457113			PPP2R1A
						PSMC2	0.457113			PPP2R2A
						CARKD	0.457241			PPP2R5A
						CABCOCO1	0.458345			PPP3CA
						YOD1	0.458345			PPP4C
						FGG	0.458853			PPP6C
						FGG	0.458853			PR39
						PLBD1	0.458981			PRCP
						PSMA2	0.459995			PRDX1
						CPOX	0.460064			PRDX2
						HEXB	0.460113			PRDX3
						TXNRD2	0.460113			PRDX4
						DNAJA4	0.460793			PRDX5
						DNAJA4	0.460793			PRDX6
						IPO5	0.460822			PREP
						C1orf68	0.461109			PRKACA
						COX5B	0.461424			PRKAR1A
						SENP8	0.462477			PRKAR2A
						DLAT	0.462595			PRKCSH
						UNK_70	0.462595			PRM2
						WDR77	0.463607			PRMT5
						WDR77	0.463607			PROS1
						PEPD	0.464085			PRPF19
						GPC2	0.464197			PRPS1
						ADAM5	0.464931			PRPS1L1
						UNK_71	0.464931			PRPS2
						LCP1	0.465641			PRPSAP1
						LCP1	0.465641			PRPSAP2
						SPESP1	0.466151			PRR30
						GANAB	0.466337			PRSS37
						GANAB	0.466337			PRSS54
						GANAB	0.466337			PRSS55
						EZR	0.466356			PRSS8
						UNK_72	0.466782			PRUNE
						C12orf10	0.469762			PRUNE1
						LOC110257910	0.469762			PSAP
						GSTM3	0.470303			PSMA1
						ADGB	0.470494			PSMA2
						ADGB	0.470494			PSMA3
						ADGB	0.470494			PSMA4
						UNK_73	0.470922			PSMA5
						PRPS1	0.473			PSMA6
						FN1	0.473112			PSMA7
						NDUFC2	0.473167			PSMA8
						ETFB	0.473181			PSMB1
						NPLOC4	0.47386			PSMB3
						KLK8	0.474102			PSMB4
						C4orf47	0.475271			PSMB5
						C4orf47	0.475271			PSMB6
						DRC1	0.475271			PSMC1
						DRC1	0.475271			PSMC2
						EFR3A	0.475271			PSMC3
						EFR3A	0.475271			PSMC4
						H2A.Z	0.475271			PSMC5
						H2AFV	0.475271			PSMC6
						HNRNPDL	0.475271			PSMD1
						HNRNPDL	0.475271			PSMD11
						PGK2	0.475394			PSMD12
						PGK2	0.475394			PSMD13
						PGK2	0.475394			PSMD14
						FTH1	0.476362			PSMD2
						CUL3	0.476467			PSMD3
						ACTRT2	0.477171			PSMD4
						NDUFV1	0.4779			PSMD6
						ACE	0.479228			PSMD7
						RAE1	0.479464			PSMD9
						GPD2	0.480254			PSME1
						CCDC173	0.4807			PSME3
						LY6K	0.481289			PSMF1
						LOC100154312	0.481797			PSP-I
						CHGB	0.483031			PSP-II
						CHGB	0.483031			PSPH
						DEFB128	0.483031			PTGES3
						LANCL2	0.483031			PTGR2
						LANCL2	0.483031			PTI
						LANCL2	0.483031			PTPA
						UNK_74	0.483031			PTPMT1
						PGD	0.483282			PTRH2
						ALDH6A1	0.484142			PTS
						EEF1D	0.484363			PYCR3
						PKM	0.484739			PYGB
						PADI1	0.485361			PYGL
						VAT1	0.485361			QDPR
						UNK_75	0.486023			QPCT
						GLB1L	0.48647			QRICH2
						ACOT4	0.488479			QSOX1
						ARHGDIA	0.488479			RAB10
						CLIC1	0.488479			RAB11A
						CLIC1	0.488479			RAB11B
						CLIC1	0.488479			RAB14
						NDUFV2	0.489077			RAB18
						SPATA18	0.489945			RAB1A
						SPATA18	0.489945			RAB1B
						PPP2R1A	0.491162			RAB2A
						PPP2R1A	0.491162			RAB2B
						PPL	0.491469			RAB4A
						IDH2	0.492381			RAB4B
						IDH2	0.492381			RAB5A
						IDH2	0.492381			RAB5B
						CAPZA3	0.493224			RAB5C
						LOC100522678	0.49375			RAB7A
						PLCZ	0.493914			RAB8A
						TPI1	0.494408			RABEP1
						PAM	0.494596			RABEPK
						PAM	0.494596			RACK1
						PAM	0.494596			RAD23B
						PAM	0.494596			RAE1
						PAM	0.494596			RALA
						PITRM1	0.494672			RALGAPA1
						D2HGDH	0.496383			RALGAPB
						D2HGDH	0.496383			RAN
						ATP6V1G1	0.496579			RANBP1
						LPP	0.498432			RANBP17
						LPP	0.498432			RANBP3
						PLCD4	0.49851			RANBP9
						ATP12A	0.499221			RANGRF
						GDI1	0.499221			RARRES1
						RAB5C	0.499221			RBBP4
						SNRPD3	0.499221			RBM14
						TEX37	0.499221			RBM8A
						FKBP4	0.499379			RBMX
						FKBP4	0.499379			RBX1
						CCT3	0.499852			RCC2
						GPX3	0.500747			RDX
						ACOT13	0.501436			REG3G
						CTSB	0.501436			RELCH
						CTSB	0.501436			RGMB
						CTSB	0.501436			RGN
						SUCLA2	0.501643			RGS22
						SUCLA2	0.501643			RHOA
						SUCLA2	0.501643			RIBC1
						PPP2CA	0.502436			RIBC2
						PPP2CA	0.502436			RMDN1
						PSMC3	0.502811			RMDN2
						OAT	0.503509			RNASE10
						OAT	0.503509			RNASE4
						SDHB	0.504178			RNASE6
						SDHB	0.504178			RNASE9
						PPP3CA	0.50419			RNH1
						PPP3CA	0.50419			RNPEP
						PRPS1L1	0.506561			ROPN1
						PRPSAP1	0.507535			ROPN1L
						RMDN1	0.507876			RP2
						RMDN1	0.507876			RPIA
						RMDN1	0.507876			RPL12
						SOD2	0.507974			RPL17-C18orf32
						SOD2	0.507974			RPL22
						RGS22	0.508359			RPL23
						TCP1	0.508563			RPL23A
						UROD	0.508615			RPL24
						OPLAH	0.508769			RPL26L1
						AGRN	0.509807			RPL28
						TRX1	0.510536			RPL3
						TXN	0.510536			RPL30
						TXN	0.510536			RPL4
						GGH	0.510579			RPL5
						TXNRD2	0.512265			RPL7
						UNK_76	0.512265			RPLP0
						MAOA	0.512377			RPLP2
						HSPA9	0.512638			RPN1
						GOT2	0.512752			RPS10
						ACRV1	0.51369			RPS12
						AHCY	0.515404			RPS14
						VCL	0.51624			RPS16
						USP7	0.518461			RPS18
						ENO1	0.518676			RPS19
						ENO1	0.518676			RPS2
						MAN2B1	0.520125			RPS21
						UMOD	0.520407			RPS27A
						LC8	0.5208			RPS3A
						VDAC3	0.521862			Rps4
						ACADS	0.52199			RPS4X
						ACADS	0.52199			RPS5
						ACADS	0.52199			RPS7
						UNK_77	0.523349			RPS8
						UNK_78	0.523349			RPSA
						UNK_79	0.523349			RRAGA
						SPACA3	0.5238			RRAGB
						HADH	0.52395			RRAGC
						DNAL1	0.524146			RRBP1
						FTL	0.524297			RSPH1
						PPP1R16A	0.525936			RSPH14
						PPP1R16A	0.525936			RSPH3
						TEKT1	0.526589			RSPH6A
						ADAM7	0.526886			RSPH9
						CBR4	0.526886			RTCB
						CLSTN1	0.526886			RTN4
						CLSTN1	0.526886			S100A10
						CLSTN1	0.526886			S100A12
						HSPH1	0.526886			S100A14
						Hsph1	0.526886			S100A16
						HSPH1	0.526886			S100A2
						IGF2R	0.526886			S100A7
						IGF2R	0.526886			S100A8
						m6p/igf2r	0.526886			S100A9
						NIPSNAP2	0.526886			SAMD15
						NIPSNAP2	0.526886			SAMM50
						NIPSNAP2	0.526886			SARDH
						NIPSNAP2	0.526886			SARS2
						NME3	0.526886			SAXO1
						PRM2	0.526886			SCAMP2
						PRM2	0.526886			SCCPDH
						UNK_80	0.526886			SCO2
						CFAP20	0.527432			SCP2
						IARS2	0.529109			SDF4
						IQCF5	0.529109			SDHA
						TAGLN2	0.529109			SDHB
						TINAGL1	0.529109			SDR9C7
						AKAP13	0.530226			SEC13
						PRKAR1A	0.530226			SEC22B
						CCT8	0.530424			SEC23A
						AGXT2	0.530604			SEC23B
						RRAGC	0.531088			SEC31A
						UNK_81	0.532303			SELENBP1
						IZUMO4	0.533189			SENP8
						COX6C	0.533544			SEPHS1_tv1
						COX6C	0.533544			SERHL2
						NDUFA8	0.533544			SERPINA1
						PSMD4	0.533544			SERPINB12
						UNK_82	0.533544			SERPINB2
						RPSA	0.533593			SERPINB5
						RPSA	0.533593			SERPINB6
						LOC102158372	0.534044			SERPINB8
						ATP5E	0.534695			SERPINE2
						DGUOK	0.534695			Sfn
						GFAT1	0.534695			SH3D21
						GFPT1	0.534695			SH3GLB1
						HSPA4L	0.534695			SIRT5
						HSPA4L	0.534695			SKP1
						LDHA	0.534695			SLC25A1
						LOC110261637	0.534695			SLC25A10
						NACA	0.534695			SLC25A11
						RMDN2	0.534695			SLC25A12
						RMDN2	0.534695			SLC25A13
						RMDN2	0.534695			SLC25A19
						RMDN2	0.534695			SLC25A20
						THEG	0.534695			SLC25A3
						THEG	0.534695			SLC25A31
						XPO1	0.534695			SLC25A35
						XPO1	0.534695			SLC25A5
						XPO1	0.534695			SLC25A6
						UNK_83	0.534695			SLC2A3
						UNK_84	0.534695			SLC2A5
						ALDH1A1	0.537037			SLC44A5
						FER	0.537037			SLC4A11
						FER	0.537037			SLC9A3R1
						FER	0.537037			SLFNL1
						GID8	0.537037			SMCP
						TSPAN8	0.537037			SNAP23
						DLD	0.538343			SND1
						DLD	0.538343			SNRNP200
						VAPA	0.541565			SNRPD3
						L3HYPDH	0.543053			SOD2
						TUBB	0.543207			SOD3
						TUBB	0.543207			SORD
						DUSP21	0.545754			SORT1
						EFCAB1	0.546045			SPA17
						RBX1	0.546234			SPACA1
						IDH1	0.547622			SPACA3
						DNAJB13	0.547924			SPACA4
						CYC1	0.552343			SPACA5
						TUBA4A	0.552715			SPACA7
						TUBA4A	0.552715			SPACA9
						GLUD1	0.554197			SPAG11
						HSPA4	0.554601			SPAG16
						CCDC168	0.554875			SPAG17
						HMGCL	0.555315			SPAG6
						ME3	0.555315			SPAG8
						UNK_85	0.555375			SPAG9
						DSP	0.556107			SPAM-1
						UNK_86	0.557298			SPATA18
						PSMB3	0.557804			SPATA19
						ASRGL1	0.558007			SPATA20
						MROH2B	0.558947			SPATA31D1
						VARS	0.560324			SPATA48
						VARS	0.560324			SPATA6
						VARS2	0.560324			SPATA7
						RAB5B	0.561935			SPATC1
						KLHL10	0.563181			SPEF2
						CLTC	0.56352			SPEM3
						CLTC	0.56352			SPERT
						SIRT5	0.563737			SPESP1
						SIRT5	0.563737			SPINK2
						SIRT5	0.563737			SPR
						ATP6V1D	0.564024			SPTAN1
						CTSV	0.564024			SPTBN1
						LACTB	0.564024			SPTBN2
						LACTB	0.564024			SQOR
						MSRA	0.564024			SRI
						NUCB1	0.564024			SRR
						NUCB1	0.564024			SRSF1
						PRDX3	0.564024			SRSF2
						S100A9	0.564024			SRSF4
						SPACA7	0.564024			SSNA1
						SRSF1	0.564024			SSR4
						SRSF1	0.564024			ST13
						LOC100127131	0.565226			STARD10
						LOC100127131	0.565226			STIP1
						RANBP1	0.565387			STK11
						GSR	0.565979			STKLD1
						UBXN11	0.566351			STOML2
						CCT4	0.566913			STPG4
						LMNA	0.567413			STRADA
						PPP2R5A	0.567457			STRAP
						PPP2R5A	0.567457			STUB1
						ACLY	0.568208			STX2
						CAT	0.568208			STX7
						KRT36	0.569288			STXBP2
						MMP-2	0.569418			STYXL1
						FHL1	0.569528			SUCLA2
						fhl1C	0.569528			SUCLG1
						LMNA	0.570273			SUCLG2
						NIF3L1	0.571331			SUGCT
						MORN5	0.571937			SUGT1
						LOC100522130	0.572073			SULT2B1
						NPEPL1	0.573801			SUOX
						PTGR2	0.573801			SYNCRIP
						TUBA8	0.57395			SYNE2
						TUBA8	0.57395			SYNGR4
						CAPZB	0.575312			TAGLN2
						NIF3L1	0.575991			TANGO2
						NIF3L1	0.575991			TBC1D21
						NIF3L1	0.575991			TBC1D24
						ENO4	0.576731			TCN2
						VCP	0.578469			TCP1
						LAMA5	0.580391			TCTE1
						RAN	0.580735			TCTE3
						MDH2	0.580893			TEKT1
						MORN5	0.582974			TEKT2
						HSPE1	0.584172			TEKT3
						UNK_87	0.584172			TEKT4
						YWHAE	0.585212			TEKT5
						HEXB	0.585384			Tepp
						HEXB	0.585384			TEX101
						HEXB	0.585384			TEX26
						HEXB	0.585384			TEX33
						HEXB	0.585384			TEX37
						ACTG1	0.587383			TEX43
						ACTG1	0.587383			TF
						ODF2	0.588349			TFAM
						FSCN1	0.588616			TFF3
						DCAF7	0.589581			TGM1
						DNALI1	0.590087			TGM2
						KRT31	0.590443			TGM3
						ACAD10	0.592356			TGM5
						ACAD10	0.592356			THBS1
						ACAD10	0.592356			THEG
						ACAD10	0.592356			THNSL1
						RANBP17	0.592541			TIMM50
						RANBP17	0.592541			TIMP-2
						RANBP17	0.592541			TIMP1
						CCDC38	0.592742			TINAGL1
						CCDC38	0.592742			TIPRL
						CCDC38	0.592742			TK2
						NDUFS1	0.592742			TKFC
						NUP93	0.592742			tkt
						NUP93	0.592742			TLN1
						NUP93	0.592742			TMED10
						NUP93	0.592742			TMED4
						RANBP1	0.592742			TMED9
						RANBP1	0.592742			TMEM190
						RPS8	0.592742			TMEM209
						VIM	0.592742			TMEM210
						UNK_88	0.592742			TMEM38B
						UNK_89	0.592742			TMEM89
						LOC100049687	0.593036			TMF1
						LOC100049687	0.593036			TMSB4
						LOC100049687	0.593036			TMSB4X
						LOC100049687	0.593036			TNFAIP2
						UNK_90	0.593036			TOMM34
						GPD2	0.595205			TOMM40
						GPD2	0.595205			TPI1
						GPD2	0.595205			TPM1
						CRAT	0.595437			TPM3
						CRAT	0.595437			TPM4
						CRAT	0.595437			TPP2
						HSP90AB1	0.59567			TPPP2
						HSP90AB1	0.59567			TPR
						HSP90AB1	0.59567			TRAPPC11
						AKR7A2	0.595737			TRAPPC12
						PC	0.595878			TRAPPC2
						ACTBL2	0.595921			TRAPPC3
						ST13	0.59615			TRAPPC6B
						ST13	0.59615			TRAPPC8
						SPACA5	0.597302			TRIM29
						CCT6A	0.598125			TRX1
						PFMK	0.599041			TrxR1
						UCHL1	0.599041			TSFM
						HAGH	0.599312			TSGA10
						HAGH	0.599312			TSPAN8
						HAGH	0.599312			TSSK1B
						C13H3orf30	0.599547			TSSK2
						UNK_91	0.599828			TSSK4
						ABHD10	0.600343			TSSK6
						BPHL	0.600674			TST
						SUOX	0.601424			TSTA3
						SUOX	0.601424			TSTD1
						SPACA9	0.603066			TTC25
						A2ML1	0.603995			TTC29
						ALDH1A3	0.603995			TUBA1A
						CCDC113	0.603995			TUBA4A
						CCDC114	0.603995			TUBA8
						HMGCS1	0.603995			TUBAL3
						HSPA13	0.603995			TUBB
						HSPA13	0.603995			TUBB4A
						NUMA1	0.603995			TUBB4B
						NUMA1	0.603995			TUBB6
						NUMA1	0.603995			tuf
						NUMA1	0.603995			TWSG1
						NUMA1	0.603995			TXN
						NUMA1	0.603995			TXNDC12
						NUMA1	0.603995			TXNDC4
						PDCD6IP	0.603995			TXNDC8
						POF1B	0.603995			TXNRD1
						POF1B	0.603995			TXNRD2
						POF1B	0.603995			TXNRD3
						PPIP5K1	0.603995			U2AF1
						PPIP5K2	0.603995			UBA1
						PSMD4	0.603995			UBA5
						RPS21	0.603995			UBA6
						SERPINB5	0.603995			UBB
						SLC25A11	0.603995			UBC
						SLC25A11	0.603995			UBCH5B
						SPTBN1	0.603995			UBE2D2
						SPTBN1	0.603995			UBE2D3
						SPTBN1	0.603995			UBR4
						SPTBN1	0.603995			UBXN11
						SPTBN1	0.603995			UBXN6
						SPTBN1	0.603995			UCHL1
						SPTBN1	0.603995			UCHL3
						UNK_92	0.603995			UFD1
						HBB	0.604584			UFM1
						LOC100625049	0.606852			UGDH
						PPIA	0.607307			UGP2
						ppia	0.607307			UGT1A6
						TUBA1A	0.607644			UMOD
						UNK_93	0.607869			UOX
						UNK_94	0.608251			UPF1
						AHCY	0.610383			UPTI
						NGLY1	0.611142			UQCRB
						NGLY1	0.611142			UQCRC1
						NGLY1	0.611142			UQCRC2
						UNK_95	0.611255			UQCRQ
						GLRX3	0.611773			UROD
						GLRX3	0.611773			USP4
						OXSM	0.61184			USP5
						SCO2	0.61239			USP7
						UNK_96	0.613682			VAMP3
						ZPBP	0.613818			VAPA
						CHCHD3	0.613941			VAPB
						ATP6V1E2	0.614953			VARS
						ALDH4A1	0.61532			VARS2
						P4HB	0.615527			VAT1
						ACTB	0.615587			VBP1
						ACTB	0.615587			VCL
						LRRC23	0.617387			VCP
						AK1	0.617587			VDAC1
						AK1	0.617587			VDAC2
						ETFDH	0.618395			VDAC3
						ETFDH	0.618395			VIM
						ETFDH	0.618395			VPS13A
						ANXA11	0.622195			VPS26A
						COASY	0.622195			VRK3
						HIP1R	0.622195			VTN
						MCCC2	0.622195			VWA8
						PDCL2	0.622195			WDR1
						SEC23A	0.622195			WDR26
						SORT1	0.622195			WDR44
						SORT1	0.622195			WDR63
						WIPI2	0.622195			WDR66
						UNK_97	0.622195			WDR77
						UNK_98	0.622195			WDR78
						PLCD4	0.622627			WDR93
						ACTL7B	0.62337			WFDC10AL
						MTPN	0.623861			WFDC2
						PSMD1	0.624013			wga16
						PSMD1	0.624013			WIPI2
						PSMD14	0.624106			XPNPEP1
						LAP3	0.624571			XPO1
						PDP1	0.625819			XPO7
						CDSN	0.625953			XYLB
						CDSN	0.625953			YBX3
						PRDX2	0.626225			YOD1
						TUBB4A	0.626459			YWHAB
						CCS	0.627638			YWHAE
						CCS	0.627638			YWHAG
						CCS	0.627638			YWHAQ
						CCS	0.627638			YWHAZ
						EEF1D	0.627638			ZAN
						EEF1D	0.627638			ZMYND12
						EEF1D	0.627638			ZPBP
						FDX1	0.627638			ZPBP2
						FDX1	0.627638			DMGDH
						GGCT	0.627638			ATP2B4
						LYPLA1	0.627638			PPP2R2A
						MIF	0.627638			OCIAD1
						MIF	0.627638			ALDH7A1
						MYH9	0.627638			KRT19
						UNK_99	0.627638			LOC100515176
						ACTA1	0.627872
						CCT5	0.62899
						HSPB1	0.629182
						HSPB1	0.629182
						IDH3B	0.62923
						IVD	0.630243
						NME5	0.630562
						MFGE8	0.631936
						MFGE8	0.631936
						UNK_100	0.631936
						LOC106507363	0.633034
						NDUFA2	0.633034
						TPP2	0.633034
						TPP2	0.633034
						IQGAP2	0.633612
						IQGAP2	0.633612
						IQGAP2	0.633612
						IQGAP2	0.633612
						LTF	0.634215
						IGHG	0.634605
						C3H2orf81	0.634902
						ENO2	0.634902
						GPHN	0.634902
						HDHD5	0.634902
						MANF	0.634902
						MDH1B	0.634902
						MDH1B	0.634902
						MDH1B	0.634902
						NSF	0.634902
						NSF	0.634902
						NSF	0.634902
						NSF	0.634902
						TK2	0.634902
						TMEM190	0.634902
						UNK_101	0.634902
						UNK_102	0.634902
						UNK_103	0.634902
						HSPA5	0.635808
						UNK_104	0.636315
						ATP5PO	0.638013
						ATP5PO	0.638013
						HIST2H2AB	0.638789
						CLU	0.640323
						CLU	0.640323
						CLU	0.640323
						PPIL6	0.640737
						UNK_105	0.640775
						MAT1A	0.642018
						ALDH2	0.642851
						ALDH2	0.642851
						SPAG6	0.643826
						TSSK4	0.645228
						TSSK4	0.645228
						AMY2	0.645912
						AMY2	0.645912
						APOO	0.645912
						APOO	0.645912
						LOC100153446	0.645912
						LOC100153854	0.645912
						LOC100522672	0.645912
						2020-09-08	0.646779
						2020-09-08	0.646779
						UNK_106	0.646779
						MAN2C1	0.647867
						RNASE6	0.648482
						SUGCT	0.64926
						CFL1	0.65162
						ACADS	0.65286
						ACADS	0.65286
						STYXL1	0.652941
						AS-A	0.654834
						NME7	0.655689
						TINAGL1	0.656738
						CSNK1A1	0.65682
						CSNK1A1	0.65682
						MDH1	0.656999
						FABP5	0.657532
						SRR	0.658236
						MDH2	0.65937
						ERLEC1	0.659739
						ERLEC1	0.659739
						ERLEC1	0.659739
						ERLEC1	0.659739
						ERLEC1	0.659739
						ERLEC1	0.659739
						LDHB	0.659739
						LDHB	0.659739
						MORN2	0.659739
						MORN2	0.659739
						SDF4	0.659739
						SDF4	0.659739
						UNK_107	0.659739
						GAPDH	0.660755
						COX5A	0.660901
						LOC100525542	0.661416
						LOC100525542	0.661416
						LOC100624785	0.661959
						CASC1	0.662069
						CASC1	0.662069
						JUP	0.662269
						Jup	0.662269
						ASL	0.66324
						PPA2	0.66324
						PPA2	0.66324
						MACROD1	0.664235
						MACROD1	0.664235
						ATP5S	0.664819
						ATP5S	0.664819
						SERPINB6	0.664819
						PDPR	0.665091
						PDPR	0.665091
						CCT7	0.666912
						PKDREJ	0.66773
						CCT6B	0.668149
						PPM1A	0.668206
						PPM1A	0.668206
						PPM1A	0.668206
						PPM1A	0.668206
						NPEPPS	0.670339
						FAM185A	0.671114
						GRN	0.671114
						PRKACA	0.675721
						PRKACA	0.675721
						PRKACA	0.675721
						VDAC2	0.676246
						DAZAP1	0.677433
						DAZAP1	0.677433
						DAZAP1	0.677433
						SRI	0.677657
						SRI	0.677657
						DYDC1	0.679278
						DYDC1	0.679278
						USP7	0.681393
						ANGEL2	0.681973
						ANGEL2	0.681973
						ANGEL2	0.681973
						ANGEL2	0.681973
						ERI3	0.681973
						ERI3	0.681973
						ERI3	0.681973
						ERI3	0.681973
						PM20D2	0.681973
						UNK_108	0.681973
						UNK_109	0.681973
						PFKM	0.683018
						PFKM	0.683018
						PFKM	0.683018
						PFKM	0.683018
						C19orf71	0.683876
						HSDL2	0.685541
						HSDL2	0.685541
						UNK_110	0.686832
						GSTP1	0.688631
						LOC100739508	0.688631
						ODF3	0.693676
						HBB	0.693794
						SPATA18	0.69391
						LYZ	0.694015
						UNK_111	0.694015
						UNK_112	0.694015
						CFAP69	0.69447
						CFAP69	0.69447
						FH	0.695757
						FH	0.695757
						FH	0.695757
						CSNK2B	0.696266
						CSNK2B	0.696266
						CSNK2B	0.696266
						RAB5A	0.696882
						INSL6	0.69699
						TWSG1	0.69699
						UPTI	0.69699
						UPTI	0.69699
						WDR26	0.69699
						PRKCSH	0.697396
						SERHL2	0.697396
						SERHL2	0.697396
						CFAP161	0.697666
						SPATA20	0.698249
						S100A14	0.698709
						PSP-I	0.704036
						PSP-I	0.704036
						UNK_113	0.704036
						YWHAE	0.704279
						PPP6C	0.704404
						PKD2L2	0.705047
						NDUFS3	0.7079
						KRT14	0.708338
						UNK_114	0.711545
						FLNB	0.712211
						FLNB	0.712211
						FLNB	0.712211
						FLNB	0.712211
						CCT3	0.713347
						UNK_115	0.714085
						PKP1	0.714341
						TUBB6	0.714748
						FUCA1	0.714945
						FUCA1	0.714945
						ANXA2	0.716427
						ANXA2	0.716427
						DYNLL2	0.716617
						LOC100516119	0.717346
						ZAN	0.718783
						ZAN	0.718783
						DNAL4	0.718999
						LDHC	0.720374
						LDHC	0.720374
						FABP5	0.721972
						FABP5	0.721972
						HDHD3	0.721972
						LOC110255953	0.721972
						MIPEP	0.721972
						MIPEP	0.721972
						MIPEP	0.721972
						MIPEP	0.721972
						MIPEP	0.721972
						MIPEP	0.721972
						MIPEP	0.721972
						PARS2	0.721972
						PARS2	0.721972
						PCBD2	0.721972
						S100A12	0.721972
						WFDC10AL	0.721972
						WFDC10AL	0.721972
						UNK_116	0.721972
						ADAM3A	0.724127
						UNK_117	0.724127
						YWHAG	0.724869
						LETM1	0.726843
						LETM1	0.726843
						CAPN1	0.726846
						CHCHD3	0.726846
						CHCHD3	0.726846
						CHCHD3	0.726846
						COX4I1	0.726846
						HNRNPF	0.726846
						HNRNPF	0.726846
						KIF9	0.726846
						LOC110257905	0.726846
						PDE10A	0.726846
						TMSB4	0.726846
						TMSB4X	0.726846
						TSSK4	0.726846
						TSSK4	0.726846
						UNK_118	0.726846
						ACADL	0.727645
[truncated: 1,200 more rows]

## Sheet: 2a- BioFunction
	All purified proteins, biological function								Row Labels	Sum of Micro%
	0Level, Bio Function	GO Term		Count		0Level, Bio Function	Total		biological adhesion	0.013993
biological adhesion (GO:0022610)	biological adhesion	GO:0022610)		16		biological adhesion	0.007		cell adhesion	0.007		0.917139
biological regulation (GO:0065007)	biological regulation	GO:0065007)		261		biological regulation	0.115		regulation of biological process	0.004578
cellular process (GO:0009987)	cellular process	GO:0009987)		819		cellular process	0.361		regulation of biological quality	0.001582
developmental process (GO:0032502)	developmental process	GO:0032502)		38		developmental process	0.017		regulation of molecular function	0.000833
immune system process (GO:0002376)	immune system process	GO:0002376)		25		immune system process	0.011		biological regulation	0.114885
interspecies interaction between organisms (GO:0044419)	interspecies interaction between organisms	GO:0044419)		14		interspecies interaction between organisms	0.006		regulation of biological process	0.07521
localization (GO:0051179)	localization	GO:0051179)		224		localization	0.099		regulation of biological quality	0.02599
locomotion (GO:0040011)	locomotion	GO:0040011)		39		locomotion	0.017		regulation of molecular function	0.013685
metabolic process (GO:0008152)	metabolic process	GO:0008152)		510		metabolic process	0.225		cellular process	0.361361
multi-organism process (GO:0051704)	multi-organism process	GO:0051704)		16		multi-organism process	0.007		actin filament-based process	0.006498
multicellular organismal process (GO:0032501)	multicellular organismal process	GO:0032501)		48		multicellular organismal process	0.021		cell activation	0.002166
reproduction (GO:0000003)	reproduction	GO:0000003)		18		reproduction	0.008		cell adhesion	0.003249
reproductive process (GO:0022414)	reproductive process	GO:0022414)		18		reproductive process	0.008		cell communication	0.015162
response to stimulus (GO:0050896)	response to stimulus	GO:0050896)		145		response to stimulus	0.064		cell cycle	0.006859
signaling (GO:0023052)	signaling	GO:0023052)		73		signaling	0.032		cell cycle process	0.006498
									cell death	0.00361
									cell division	0.000722
	Detailed								cell population proliferation	0.000722
	0Level, Bio Function	0level, GO Term	1Level, Bio Function	Micro%	1level, GO Term	Count	Total		cell recognition	0.001083
biological adhesion (GO:0022610)	biological adhesion	GO:0022610)	cell adhesion	0.007	GO:0007155	16	1		cell wall organization or biogenesis	0.000361
biological adhesion (GO:0022610)	biological adhesion	GO:0022610)	regulation of biological process	0.004578	GO:0050789	214	0.654		cellular component organization or biogenesis	0.053067
biological adhesion (GO:0022610)	biological adhesion	GO:0022610)	regulation of molecular function	0.000833	GO:0065009	39	0.119		cellular developmental process	0.005776
biological adhesion (GO:0022610)	biological adhesion	GO:0022610)	regulation of biological quality	0.001582	GO:0065008	74	0.226		cellular homeostasis	0.005776
cellular process (GO:0009987)	cellular process	GO:0009987)	localization of cell	0.00722	GO:0051674	35	0.02		cellular localization	0.026353
cellular process (GO:0009987)	cellular process	GO:0009987)	cell wall organization or biogenesis	0.000361	GO:0071554	1	0.001		cellular metabolic process	0.099636
cellular process (GO:0009987)	cellular process	GO:0009987)	cell division	0.000722	GO:0051301	3	0.002		cellular process involved in reproduction in multicellular organism	0.002166
cellular process (GO:0009987)	cellular process	GO:0009987)	cellular localization	0.026353	GO:0051641	127	0.073		cellular response to stimulus	0.022743
cellular process (GO:0009987)	cellular process	GO:0009987)	export from cell	0.002527	GO:0140352	12	0.007		chromosome segregation	0.000722
cellular process (GO:0009987)	cellular process	GO:0009987)	cellular developmental process	0.005776	GO:0048869	27	0.016		establishment or maintenance of cell polarity	0.001083
cellular process (GO:0009987)	cellular process	GO:0009987)	cell population proliferation	0.000722	GO:0008283	4	0.002		exocytic process	0.002166
cellular process (GO:0009987)	cellular process	GO:0009987)	vacuolar transport	0.000722	GO:0007034	4	0.002		export from cell	0.002527
cellular process (GO:0009987)	cellular process	GO:0009987)	process utilizing autophagic mechanism	0.002527	GO:0061919	12	0.007		gene silencing	0.000361
cellular process (GO:0009987)	cellular process	GO:0009987)	cellular process involved in reproduction in multicellular organism	0.002166	GO:0022412	10	0.006		localization of cell	0.00722
cellular process (GO:0009987)	cellular process	GO:0009987)	cellular metabolic process	0.099636	GO:0044237	477	0.276		maintenance of location in cell	0.001083
cellular process (GO:0009987)	cellular process	GO:0009987)	cell recognition	0.001083	GO:0008037	5	0.003		microtubule-based process	0.013718
cellular process (GO:0009987)	cellular process	GO:0009987)	vesicle-mediated transport	0.018411	GO:0016192	88	0.051		movement of cell or subcellular component	0.012996
cellular process (GO:0009987)	cellular process	GO:0009987)	exocytic process	0.002166	GO:0140029	10	0.006		myelination	0.000361
cellular process (GO:0009987)	cellular process	GO:0009987)	myelination	0.000361	GO:0042552	1	0.001		process utilizing autophagic mechanism	0.002527
cellular process (GO:0009987)	cellular process	GO:0009987)	cell adhesion	0.003249	GO:0007155	16	0.009		protein folding	0.00722
cellular process (GO:0009987)	cellular process	GO:0009987)	cell cycle	0.006859	GO:0007049	33	0.019		signal transduction	0.013718
cellular process (GO:0009987)	cellular process	GO:0009987)	cell communication	0.015162	GO:0007154	73	0.042		transmembrane transport	0.009386
cellular process (GO:0009987)	cellular process	GO:0009987)	microtubule-based process	0.013718	GO:0007017	66	0.038		vacuolar transport	0.000722
cellular process (GO:0009987)	cellular process	GO:0009987)	maintenance of location in cell	0.001083	GO:0051651	6	0.003		vesicle targeting	0.004693
cellular process (GO:0009987)	cellular process	GO:0009987)	gene silencing	0.000361	GO:0016458	2	0.001		vesicle-mediated transport	0.018411
cellular process (GO:0009987)	cellular process	GO:0009987)	cellular component organization or biogenesis	0.053067	GO:0071840	254	0.147		developmental process	0.016983
cellular process (GO:0009987)	cellular process	GO:0009987)	cell activation	0.002166	GO:0001775	10	0.006		anatomical structure development	0.006324
cellular process (GO:0009987)	cellular process	GO:0009987)	cellular response to stimulus	0.022743	GO:0051716	109	0.063		anatomical structure formation involved in morphogenesis	0.001088
cellular process (GO:0009987)	cellular process	GO:0009987)	actin filament-based process	0.006498	GO:0030029	31	0.018		anatomical structure morphogenesis	0.003247
cellular process (GO:0009987)	cellular process	GO:0009987)	movement of cell or subcellular component	0.012996	GO:0006928	63	0.036		cellular developmental process	0.004879
cellular process (GO:0009987)	cellular process	GO:0009987)	cellular homeostasis	0.005776	GO:0019725	27	0.016		developmental growth	0.000187
cellular process (GO:0009987)	cellular process	GO:0009987)	transmembrane transport	0.009386	GO:0055085	45	0.026		developmental process involved in reproduction	0.001258
cellular process (GO:0009987)	cellular process	GO:0009987)	cell death	0.00361	GO:0008219	17	0.01		immune system process	0.011
cellular process (GO:0009987)	cellular process	GO:0009987)	signal transduction	0.013718	GO:0007165	66	0.038		activation of immune response	0.000946
cellular process (GO:0009987)	cellular process	GO:0009987)	chromosome segregation	0.000722	GO:0007059	3	0.002		immune effector process	0.001254
cellular process (GO:0009987)	cellular process	GO:0009987)	establishment or maintenance of cell polarity	0.001083	GO:0007163	5	0.003		immune response	0.0044
cellular process (GO:0009987)	cellular process	GO:0009987)	protein folding	0.00722	GO:0006457	34	0.02		immune system development	0.000946
cellular process (GO:0009987)	cellular process	GO:0009987)	cell cycle process	0.006498	GO:0022402	32	0.018		leukocyte activation	0.0022
cellular process (GO:0009987)	cellular process	GO:0009987)	vesicle targeting	0.004693	GO:0006903	23	0.013		leukocyte migration	0.001254
developmental process (GO:0032502)	developmental process	GO:0032502)	developmental growth	0.000187	GO:0048589	1	0.011		interspecies interaction between organisms	0.006
developmental process (GO:0032502)	developmental process	GO:0032502)	anatomical structure morphogenesis	0.003247	GO:0009653	18	0.191		response to other organism	0.006
developmental process (GO:0032502)	developmental process	GO:0032502)	anatomical structure formation involved in morphogenesis	0.001088	GO:0048646	6	0.064		localization	0.099
developmental process (GO:0032502)	developmental process	GO:0032502)	cellular developmental process	0.004879	GO:0048869	27	0.287		cell motility	0.042273
developmental process (GO:0032502)	developmental process	GO:0032502)	anatomical structure development	0.006324	GO:0048856	35	0.372		cellular localization	0.0136125
developmental process (GO:0032502)	developmental process	GO:0032502)	developmental process involved in reproduction	0.001258	GO:0003006	7	0.074		establishment of localization	0.020097
immune system process (GO:0002376)	immune system process	GO:0002376)	leukocyte activation	0.0022	GO:0045321	7	0.2		localization of cell	0.003762
immune system process (GO:0002376)	immune system process	GO:0002376)	immune system development	0.000946	GO:0002520	3	0.086		macromolecule localization	0.011385
immune system process (GO:0002376)	immune system process	GO:0002376)	activation of immune response	0.000946	GO:0002253	3	0.086		maintenance of location	0.0006435
immune system process (GO:0002376)	immune system process	GO:0002376)	leukocyte migration	0.001254	GO:0050900	4	0.114		taxis	0.007227
immune system process (GO:0002376)	immune system process	GO:0002376)	immune effector process	0.001254	GO:0002252	4	0.114		locomotion	0.017
immune system process (GO:0002376)	immune system process	GO:0002376)	immune response	0.0044	GO:0006955	14	0.4		cell motility	0.014518
interspecies interaction between organisms (GO:0044419)	interspecies interaction between organisms	GO:0044419)	response to other organism	0.006	GO:0051707	14	1		taxis	0.002482
localization (GO:0051179)	localization	GO:0051179)	maintenance of location	0.0006435	GO:0051235	6	0.0065		metabolic process	0.225
localization (GO:0051179)	localization	GO:0051179)	macromolecule localization	0.011385	GO:0033036	106	0.115		ATP metabolic process	0.0036
localization (GO:0051179)	localization	GO:0051179)	establishment of localization	0.020097	GO:0051234	187	0.203		biosynthetic process	0.015525
localization (GO:0051179)	localization	GO:0051179)	cellular localization	0.0136125	GO:0051641	127	0.1375		catabolic process	0.0162
localization (GO:0051179)	localization	GO:0051179)	localization of cell	0.003762	GO:0051674	35	0.038		cellular metabolic process	0.0441
localization (GO:0051179)	localization	GO:0051179)	taxis	0.007227	GO:0042330	6	0.073		demethylation	0.000225
localization (GO:0051179)	localization	GO:0051179)	cell motility	0.042273	GO:0048870	35	0.427		glycosylation	0.00045
metabolic process (GO:0008152)	metabolic process	GO:0008152)	organic substance metabolic process	0.04365	GO:0071704	472	0.194		methylation	0.00045
metabolic process (GO:0008152)	metabolic process	GO:0008152)	NADP metabolic process	0.00045	GO:0006739	5	0.002		NADP metabolic process	0.00045
metabolic process (GO:0008152)	metabolic process	GO:0008152)	methylation	0.00045	GO:0032259	5	0.002		nitrogen compound metabolic process	0.03645
metabolic process (GO:0008152)	metabolic process	GO:0008152)	biosynthetic process	0.015525	GO:0009058	167	0.069		organic substance metabolic process	0.04365
metabolic process (GO:0008152)	metabolic process	GO:0008152)	pigment metabolic process	0.00045	GO:0042440	5	0.002		oxidation-reduction process	0.00675
metabolic process (GO:0008152)	metabolic process	GO:0008152)	primary metabolic process	0.04005	GO:0044238	434	0.178		pigment metabolic process	0.00045
metabolic process (GO:0008152)	metabolic process	GO:0008152)	catabolic process	0.0162	GO:0009056	174	0.072		primary metabolic process	0.04005
metabolic process (GO:0008152)	metabolic process	GO:0008152)	cellular metabolic process	0.0441	GO:0044237	477	0.196		small molecule metabolic process	0.01665
metabolic process (GO:0008152)	metabolic process	GO:0008152)	nitrogen compound metabolic process	0.03645	GO:0006807	394	0.162		multi-organism process	0.007
metabolic process (GO:0008152)	metabolic process	GO:0008152)	ATP metabolic process	0.0036	GO:0046034	40	0.016		multi-organism reproductive process	0.007
metabolic process (GO:0008152)	metabolic process	GO:0008152)	oxidation-reduction process	0.00675	GO:0055114	73	0.03		multicellular organismal process	0.021021
metabolic process (GO:0008152)	metabolic process	GO:0008152)	small molecule metabolic process	0.01665	GO:0044281	179	0.074		coagulation	0.000735
metabolic process (GO:0008152)	metabolic process	GO:0008152)	demethylation	0.000225	GO:0070988	2	0.001		cytokine production	0.000735
metabolic process (GO:0008152)	metabolic process	GO:0008152)	glycosylation	0.00045	GO:0070085	5	0.002		digestion	0.000378
multi-organism process (GO:0051704)	multi-organism process	GO:0051704)	multi-organism reproductive process	0.007	GO:0044703	16	1		endothelial cell migration	0.001113
multicellular organismal process (GO:0032501)	multicellular organismal process	GO:0032501)	endothelial cell migration	0.001113	GO:0043542	3	0.053		multicellular organism development	0.009576
multicellular organismal process (GO:0032501)	multicellular organismal process	GO:0032501)	tissue remodeling	0.000735	GO:0048771	2	0.035		multicellular organism reproduction	0.004053
multicellular organismal process (GO:0032501)	multicellular organismal process	GO:0032501)	pattern specification process	0.000378	GO:0007389	1	0.018		multicellular organismal homeostasis	0.000735
multicellular organismal process (GO:0032501)	multicellular organismal process	GO:0032501)	coagulation	0.000735	GO:0050817	2	0.035		ossification	0.000378
multicellular organismal process (GO:0032501)	multicellular organismal process	GO:0032501)	ossification	0.000378	GO:0001503	1	0.018		pattern specification process	0.000378
multicellular organismal process (GO:0032501)	multicellular organismal process	GO:0032501)	multicellular organismal homeostasis	0.000735	GO:0048871	2	0.035		system process	0.002205
multicellular organismal process (GO:0032501)	multicellular organismal process	GO:0032501)	system process	0.002205	GO:0003008	6	0.105		tissue remodeling	0.000735
multicellular organismal process (GO:0032501)	multicellular organismal process	GO:0032501)	cytokine production	0.000735	GO:0001816	2	0.035		reproduction	0.008
multicellular organismal process (GO:0032501)	multicellular organismal process	GO:0032501)	multicellular organism development	0.009576	GO:0007275	26	0.456		multicellular organism reproduction	0.001952
multicellular organismal process (GO:0032501)	multicellular organismal process	GO:0032501)	multicellular organism reproduction	0.004053	GO:0032504	11	0.193		reproductive process	0.0032
multicellular organismal process (GO:0032501)	multicellular organismal process	GO:0032501)	digestion	0.000378	GO:0007586	1	0.018		sexual reproduction	0.002848
reproduction (GO:0000003)	reproduction	GO:0000003)	reproductive process	0.0032	GO:0022414	18	0.4		reproductive process	0.008008
reproduction (GO:0000003)	reproduction	GO:0000003)	multicellular organism reproduction	0.001952	GO:0032504	11	0.244		acrosome reaction	0.000264
reproduction (GO:0000003)	reproduction	GO:0000003)	sexual reproduction	0.002848	GO:0019953	16	0.356		cellular process involved in reproduction in multicellular organism	0.001336
reproductive process (GO:0022414)	reproductive process	GO:0022414)	acrosome reaction	0.000264	GO:0007340	2	0.033		developmental process involved in reproduction	0.000936
reproductive process (GO:0022414)	reproductive process	GO:0022414)	multicellular organismal reproductive process	0.000936	GO:0048609	7	0.117		fertilization	0.001336
reproductive process (GO:0022414)	reproductive process	GO:0022414)	cellular process involved in reproduction in multicellular organism	0.001336	GO:0022412	10	0.167		multi-organism reproductive process	0.002136
reproductive process (GO:0022414)	reproductive process	GO:0022414)	sperm-egg recognition	0.000664	GO:0035036	5	0.083		multicellular organismal reproductive process	0.000936
reproductive process (GO:0022414)	reproductive process	GO:0022414)	multi-organism reproductive process	0.002136	GO:0044703	16	0.267		sperm motility	0.0004
reproductive process (GO:0022414)	reproductive process	GO:0022414)	fertilization	0.001336	GO:0009566	10	0.167		sperm-egg recognition	0.000664
reproductive process (GO:0022414)	reproductive process	GO:0022414)	sperm motility	0.0004	GO:0097722	3	0.05		response to stimulus	0.063872
reproductive process (GO:0022414)	reproductive process	GO:0022414)	developmental process involved in reproduction	0.000936	GO:0003006	7	0.117		cellular response to stimulus	0.021568
response to stimulus (GO:0050896)	response to stimulus	GO:0050896)	response to stress	0.015232	GO:0006950	77	0.238		detection of stimulus	0.000384
response to stimulus (GO:0050896)	response to stimulus	GO:0050896)	response to biotic stimulus	0.002752	GO:0009607	14	0.043		immune response	0.002752
response to stimulus (GO:0050896)	response to stimulus	GO:0050896)	response to external stimulus	0.004928	GO:0009605	25	0.077		protein activation cascade	0.000576
response to stimulus (GO:0050896)	response to stimulus	GO:0050896)	response to chemical	0.01152	GO:0042221	58	0.18		response to abiotic stimulus	0.0016
response to stimulus (GO:0050896)	response to stimulus	GO:0050896)	protein activation cascade	0.000576	GO:0072376	3	0.009		response to biotic stimulus	0.002752
response to stimulus (GO:0050896)	response to stimulus	GO:0050896)	response to abiotic stimulus	0.0016	GO:0009628	8	0.025		response to chemical	0.01152
response to stimulus (GO:0050896)	response to stimulus	GO:0050896)	cellular response to stimulus	0.021568	GO:0051716	109	0.337		response to endogenous stimulus	0.00256
response to stimulus (GO:0050896)	response to stimulus	GO:0050896)	detection of stimulus	0.000384	GO:0051606	2	0.006		response to external stimulus	0.004928
response to stimulus (GO:0050896)	response to stimulus	GO:0050896)	immune response	0.002752	GO:0006955	14	0.043		response to stress	0.015232
response to stimulus (GO:0050896)	response to stimulus	GO:0050896)	response to endogenous stimulus	0.00256	GO:0009719	13	0.04		signaling	0.032
signaling (GO:0023052)	signaling	GO:0023052)	cell-cell signaling	0.00656	GO:0007267	17	0.205		cell-cell signaling	0.00656
signaling (GO:0023052)	signaling	GO:0023052)	signal transduction	0.02544	GO:0007165	66	0.795		signal transduction	0.02544
biological regulation (GO:0065007)	biological regulation	GO:0065007)	regulation of biological process	0.07521	GO:0050789	214	0.654		Grand Total	1.00512
biological regulation (GO:0065007)	biological regulation	GO:0065007)	regulation of molecular function	0.013685	GO:0065009	39	0.119
biological regulation (GO:0065007)	biological regulation	GO:0065007)	regulation of biological quality	0.02599	GO:0065008	74	0.226		others	0.082861
locomotion (GO:0040011)	locomotion	GO:0040011)	taxis	0.002482	GO:0042330	6	0.146
locomotion (GO:0040011)	locomotion	GO:0040011)	cell motility	0.014518	GO:0048870	35	0.854		biological adhesion	0.013993
									cell adhesion	0.007
									regulation of biological process	0.004578
									regulation of biological quality	0.001582
									regulation of molecular function	0.000833
									developmental process	0.016983
									anatomical structure development	0.006324
									anatomical structure formation involved in morphogenesis	0.001088
									anatomical structure morphogenesis	0.003247
									cellular developmental process	0.004879
									developmental growth	0.000187
									developmental process involved in reproduction	0.001258
									immune system process	0.011
									activation of immune response	0.000946
									immune effector process	0.001254
									immune response	0.0044
									immune system development	0.000946
									leukocyte activation	0.0022
									leukocyte migration	0.001254
									interspecies interaction between organisms	0.006
									response to other organism	0.006
									locomotion	0.017
									cell motility	0.014518
									taxis	0.002482
									multi-organism process	0.007
									multi-organism reproductive process	0.007
									reproduction	0.008
									multicellular organism reproduction	0.001952
									reproductive process	0.0032
									sexual reproduction	0.002848
									reproductive process	0.008008
									acrosome reaction	0.000264
									cellular process involved in reproduction in multicellular organism	0.001336
									developmental process involved in reproduction	0.000936
									fertilization	0.001336
									multi-organism reproductive process	0.002136
									multicellular organismal reproductive process	0.000936
									sperm motility	0.0004
									sperm-egg recognition	0.000664

## Sheet: 2b-MolecFunction
All purified proteins, molec function
0Level, Molecular Function	1Level, Molecular Function	Count		Total			Data ->>>>>					Molecular Function, Level 0	Ct of Molecular Function, Level0	% of Molecular Function, Level0	Molc Funct, Level1	Ct of Molc Funct, Level1 DON’T USE	% of Molc Funct, Level1				Ct of Molc Funct, Level1 FINAL
Molecular transducer activity	signaling receptor activity	8	Molecular transducer activity	20							2	Molecular transducer activity	8	0.007
Molecular adaptor activity	protein-macromolecule adaptor activity	11	Molecular adaptor activity												signaling receptor activity (GO:0038023)	8	1
Catalytic activity	ligase activity	23.7615	Catalytic activity	548							3	Molecular adaptor activity	11	0.009
Catalytic activity	oxidoreductase activity	84.6504	Catalytic activity												protein-macromolecule adaptor activity (GO:0030674)	11	1
Catalytic activity	catalytic activity, acting on RNA	14.1084	Catalytic activity								7	Catalytic activity	548	0.466
Catalytic activity	transferase activity	89.8482	Catalytic activity									Catalytic activity			ligase activity (GO:0016874)	32	0.043	0.0583942	0.0433604	23.7615	23.7615
Catalytic activity	hydrolase activity	185.637	Catalytic activity									Catalytic activity			oxidoreductase activity (GO:0016491)	114	0.154	0.208029	0.154472	84.6504	84.6504
Catalytic activity	catalytic activity, acting on a protein	110.64	Catalytic activity									Catalytic activity			catalytic activity, acting on RNA (GO:0140098)	19	0.026	0.0346715	0.0257453	14.1084	14.1084
Catalytic activity	lyase activity	24.5041	Catalytic activity									Catalytic activity			transferase activity (GO:0016740)	121	0.164	0.220803	0.163957	89.8482	89.8482
Catalytic activity	isomerase activity	14.8509	Catalytic activity									Catalytic activity			hydrolase activity (GO:0016787)	250	0.339	0.456204	0.338753	185.637	185.637
Translation regulator activity	translation initiation factor activity	16	Translation regulator activity	16								Catalytic activity			catalytic activity, acting on a protein (GO:0140096)	149	0.202	0.271898	0.201897	110.64	110.64
Transporter activity	transmembrane transporter activity	49.913	Transporter activity	56								Catalytic activity			lyase activity (GO:0016829)	33	0.045	0.060219	0.0447154	24.5041	24.5041
Transporter activity	lipid transporter activity	6.08696	Transporter activity									Catalytic activity			isomerase activity (GO:0016853)	20	0.027	0.0364964	0.0271003	14.8509	14.8509
Molecular function regulator	transcription regulator activity	6	Molecular function regulator	63
Molecular function regulator	receptor regulator activity	4	Molecular function regulator								1	Translation regulator activity	16	0.014
Molecular function regulator	enzyme regulator activity	49	Molecular function regulator									Translation regulator activity			translation initiation factor activity (GO:0003743)	9	1				16
Molecular function regulator	guanyl-nucleotide exchange factor activity	4	Molecular function regulator
Binding	organic cyclic compound binding	76.0578	Binding	430							8	Transporter activity	56	0.048
Binding	carbohydrate binding	2.98266	Binding									Transporter activity			transmembrane transporter activity (GO:0022857)	41	0.891	0.732143	0.891304	49.913	49.913
Binding	protein-containing complex binding	21.3757	Binding									Transporter activity			lipid transporter activity (GO:0005319)	5	0.109	0.0892857	0.108696	6.08696	6.08696
Binding	heterocyclic compound binding	75.0636	Binding
Binding	carbohydrate derivative binding	24.3584	Binding								6	Molecular function regulator	63	0.054
Binding	chromatin binding	2.98266	Binding									Molecular function regulator			transcription regulator activity (GO:0140110)	6	0.095				6
Binding	amide binding	6.46243	Binding									Molecular function regulator			receptor regulator activity (GO:0030545)	4	0.063				4
Binding	ion binding	55.6763	Binding									Molecular function regulator			enzyme regulator activity (GO:0030234)	49	0.778				49
Binding	small molecule binding	36.7861	Binding									Molecular function regulator			guanyl-nucleotide exchange factor activity (GO:0005085)	4	0.063				4
Binding	extracellular matrix binding	0.49711	Binding
Binding	metal cluster binding	3.47977	Binding								4	Binding	430	0.365
Binding	neurotransmitter binding	0.49711	Binding									Binding			organic cyclic compound binding (GO:0097159)	153	0.177	0.355814	0.176879	76.0578	76.0578
Binding	lipid binding	6.95954	Binding									Binding			carbohydrate binding (GO:0030246)	6	0.007	0.0139535	0.00693642	2.98266	2.98266
Binding	protein binding	116.821	Binding									Binding			protein-containing complex binding (GO:0044877)	43	0.05	0.1	0.049711	21.3757	21.3757
Structural molecule activity	structural constituent of ribosome	28.2857	Structural molecule activity	45								Binding			heterocyclic compound binding (GO:1901363)	151	0.175	0.351163	0.174566	75.0636	75.0636
Structural molecule activity	extracellular matrix structural constituent	3.85714	Structural molecule activity									Binding			carbohydrate derivative binding (GO:0097367)	49	0.057	0.113953	0.0566474	24.3584	24.3584
Structural molecule activity	structural constituent of nuclear pore	12.8571	Structural molecule activity									Binding			chromatin binding (GO:0003682)	6	0.007	0.0139535	0.00693642	2.98266	2.98266
												Binding			amide binding (GO:0033218)	13	0.015	0.0302326	0.0150289	6.46243	6.46243
												Binding			ion binding (GO:0043167)	112	0.129	0.260465	0.12948	55.6763	55.6763
												Binding			small molecule binding (GO:0036094)	74	0.086	0.172093	0.0855491	36.7861	36.7861
												Binding			extracellular matrix binding (GO:0050840)	1	0.001	0.00232558	0.00115607	0.49711	0.49711
												Binding			metal cluster binding (GO:0051540)	7	0.008	0.0162791	0.00809249	3.47977	3.47977
												Binding			neurotransmitter binding (GO:0042165)	1	0.001	0.00232558	0.00115607	0.49711	0.49711
Row Labels	Sum of Count				To do:	legend only for inner circle						Binding			lipid binding (GO:0008289)	14	0.016	0.0325581	0.016185	6.95954	6.95954
Binding	430					label the outer circles						Binding			protein binding (GO:0005515)	235	0.272	0.546512	0.271676	116.821	116.821
amide binding	6.46243
carbohydrate binding	2.98266										5	Structural molecule activity	45	0.038
carbohydrate derivative binding	24.3584											Structural molecule activity			structural constituent of ribosome (GO:0003735)	22	0.629	0.488889	0.628571	28.2857	28.2857
chromatin binding	2.98266											Structural molecule activity			extracellular matrix structural constituent (GO:0005201)	3	0.086	0.0666667	0.0857143	3.85714	3.85714
extracellular matrix binding	0.49711											Structural molecule activity			structural constituent of nuclear pore (GO:0017056)	10	0.286	0.222222	0.285714	12.8571	12.8571
heterocyclic compound binding	75.0636
ion binding	55.6763
lipid binding	6.95954
metal cluster binding	3.47977
neurotransmitter binding	0.49711
organic cyclic compound binding	76.0578
protein binding	116.821
protein-containing complex binding	21.3757
small molecule binding	36.7861
Catalytic activity	548
catalytic activity, acting on a protein	110.64
catalytic activity, acting on RNA	14.1084
hydrolase activity	185.637
isomerase activity	14.8509
ligase activity	23.7615
lyase activity	24.5041
oxidoreductase activity	84.6504
transferase activity	89.8482
Molecular adaptor activity	11
protein-macromolecule adaptor activity	11
Molecular function regulator	63
enzyme regulator activity	49
guanyl-nucleotide exchange factor activity	4
receptor regulator activity	4
transcription regulator activity	6
Molecular transducer activity	8
signaling receptor activity	8
Structural molecule activity	45
extracellular matrix structural constituent	3.85714
structural constituent of nuclear pore	12.8571
structural constituent of ribosome	28.2857
Translation regulator activity	16
translation initiation factor activity	16
Transporter activity	56
lipid transporter activity	6.08696
transmembrane transporter activity	49.913
Grand Total	1177

## Sheet: 4a- UpBioFunction
										Row Labels	Sum of Micro%
0Level, Molecular Function	0Level, GO Term			Count	Total					biological regulation	0.043
response to stimulus	GO:0050896			1	0.022					regulation of biological process	0.028681
signaling	GO:0023052			1	0.022					regulation of biological quality	0.014319
developmental process	GO:0032502			1	0.022					cellular process	0.43587
cellular process	GO:0009987			20	0.435					actin filament-based process	0.006525
metabolic process	GO:0008152			8	0.174					cell communication	0.006525
locomotion	GO:0040011			4	0.087					cell cycle	0.006525
biological regulation	GO:0065007			2	0.043					cell cycle process	0.006525
localization	GO:0051179			9	0.196					cell division	0.006525
										cellular component organization or biogenesis	0.063945
										cellular localization	0.044805
										cellular metabolic process	0.044805
0Level, Molecular Function	0Level, GO Term	1Level, Molecular Function	1Level, GO Term	Count	Total	Category Total	Micro%			cellular response to stimulus	0.006525
signaling	GO:0023052	signal transduction	GO:0007165	1	1	0.022	0.022			localization of cell	0.025665
										microtubule-based process	0.063945
response to stimulus	GO:0050896	cellular response to stimulus	GO:0051716	1	1	0.022	0.022			movement of cell or subcellular component	0.063945
										signal transduction	0.006525
metabolic process	GO:0008152	organic substance metabolic process	GO:0071704	7	0.179	0.174	0.031146			transmembrane transport	0.006525
metabolic process	GO:0008152	biosynthetic process	GO:0009058	4	0.103	0.174	0.017922			vesicle targeting	0.03828
metabolic process	GO:0008152	primary metabolic process	GO:0044238	7	0.179	0.174	0.031146			vesicle-mediated transport	0.03828
metabolic process	GO:0008152	catabolic process	GO:0009056	1	0.026	0.174	0.004524			developmental process	0.022
metabolic process	GO:0008152	cellular metabolic process	GO:0044237	7	0.179	0.174	0.031146			anatomical structure development	0.011
metabolic process	GO:0008152	nitrogen compound metabolic process	GO:0006807	3	0.077	0.174	0.013398			anatomical structure morphogenesis	0.011
metabolic process	GO:0008152	ATP metabolic process	GO:0046034	1	0.026	0.174	0.004524			localization	0.196196
metabolic process	GO:0008152	oxidation-reduction process	GO:0055114	3	0.077	0.174	0.013398			cellular localization	0.057232
metabolic process	GO:0008152	small molecule metabolic process	GO:0044281	6	0.154	0.174	0.026796			establishment of localization	0.057232
										localization of cell	0.032732
locomotion	GO:0040011	cell motility	GO:0048870	4	1	0.087	0.087			macromolecule localization	0.049
										locomotion	0.087
localization	GO:0051179	macromolecule localization	GO:0033036	6	0.25	0.196	0.049			cell motility	0.087
localization	GO:0051179	establishment of localization	GO:0051234	7	0.292	0.196	0.057232			metabolic process	0.174
localization	GO:0051179	cellular localization	GO:0051641	7	0.292	0.196	0.057232			ATP metabolic process	0.004524
localization	GO:0051179	localization of cell	GO:0051674	4	0.167	0.196	0.032732			biosynthetic process	0.017922
										catabolic process	0.004524
developmental process	GO:0032502	anatomical structure morphogenesis	GO:0009653	1	0.5	0.022	0.011			cellular metabolic process	0.031146
developmental process	GO:0032502	anatomical structure development	GO:0048856	1	0.5	0.022	0.011			nitrogen compound metabolic process	0.013398
										organic substance metabolic process	0.031146
cellular process	GO:0009987	cellular component organization or biogenesis	GO:0071840	10	0.147	0.435	0.063945			oxid-red process	0.013398
cellular process	GO:0009987	cell communication	GO:0007154	1	0.015	0.435	0.006525			primary metabolic process	0.031146
cellular process	GO:0009987	microtubule-based process	GO:0007017	10	0.147	0.435	0.063945			small molecule metabolic process	0.026796
cellular process	GO:0009987	actin filament-based process	GO:0030029	1	0.015	0.435	0.006525			response to stimulus	0.022
cellular process	GO:0009987	cellular metabolic process	GO:0044237	7	0.103	0.435	0.044805			cellular response to stimulus	0.022
cellular process	GO:0009987	cell division	GO:0051301	1	0.015	0.435	0.006525			signaling	0.022
cellular process	GO:0009987	localization of cell	GO:0051674	4	0.059	0.435	0.025665			signal transduction	0.022
cellular process	GO:0009987	signal transduction	GO:0007165	1	0.015	0.435	0.006525			(blank)
cellular process	GO:0009987	cell cycle process	GO:0022402	1	0.015	0.435	0.006525			(blank)
cellular process	GO:0009987	cellular localization	GO:0051641	7	0.103	0.435	0.044805			Grand Total	1.00207
cellular process	GO:0009987	cellular response to stimulus	GO:0051716	1	0.015	0.435	0.006525
cellular process	GO:0009987	vesicle targeting	GO:0006903	6	0.088	0.435	0.03828
cellular process	GO:0009987	transmembrane transport	GO:0055085	1	0.015	0.435	0.006525
cellular process	GO:0009987	vesicle-mediated transport	GO:0016192	6	0.088	0.435	0.03828
cellular process	GO:0009987	movement of cell or subcellular component	GO:0006928	10	0.147	0.435	0.063945
cellular process	GO:0009987	cell cycle	GO:0007049	1	0.015	0.435	0.006525
biological regulation	GO:0065007	regulation of biological process	GO:0050789	2	0.667	0.043	0.028681
biological regulation	GO:0065007	regulation of biological quality	GO:0065008	1	0.333	0.043	0.014319

## Sheet: 4b- UpMolecFunction
										Row Labels	Sum of Micro%
0Level, Bio Function	GO Term	0Level, Bio Function		Count	Total					binding	0.534392
binding	GO:0005488			15	0.536					amide binding	0.036984
molecular function regulator	GO:0098772			1	0.036					carbohydrate derivative binding	0.036984
catalytic activity	GO:0003824			12	0.429					heterocyclic compound binding	0.055208
										ion binding	0.055208
										metal cluster binding	0.018224
										organic cyclic compound binding	0.055208
										protein binding	0.203144
										protein-containing complex binding	0.018224
0Level, Bio Function	0Level, GO Term	1Level, Bio Function	1Level, GO Term	Count	Total	Category Total	Micro%			small molecule binding	0.055208
molecular function regulator	GO:0098772	guanyl-nucleotide exchange factor activity	GO:0005085	1	1	0.036	0.036			catalytic activity	0.429
										hydrolase activity	0.142857
catalytic activity	GO:0003824	oxidoreductase activity	GO:0016491	2	0.167	0.429	0.071643			oxidoreductase activity	0.071643
catalytic activity	GO:0003824	transferase activity	GO:0016740	6	0.5	0.429	0.2145			transferase activity	0.2145
catalytic activity	GO:0003824	hydrolase activity	GO:0016787	4	0.333	0.429	0.142857			molecular function regulator	0.036
										guanyl-nucleotide exchange factor activity	0.036
binding	GO:0005488	organic cyclic compound binding	GO:0097159	3	0.103	0.536	0.055208			(blank)
binding	GO:0005488	heterocyclic compound binding	GO:1901363	3	0.103	0.536	0.055208			(blank)
binding	GO:0005488	protein-containing complex binding	GO:0044877	1	0.034	0.536	0.018224			Grand Total	0.999392
binding	GO:0005488	carbohydrate derivative binding	GO:0097367	2	0.069	0.536	0.036984
binding	GO:0005488	amide binding	GO:0033218	2	0.069	0.536	0.036984
binding	GO:0005488	ion binding	GO:0043167	3	0.103	0.536	0.055208
binding	GO:0005488	small molecule binding	GO:0036094	3	0.103	0.536	0.055208
binding	GO:0005488	metal cluster binding	GO:0051540	1	0.034	0.536	0.018224
binding	GO:0005488	protein binding	GO:0005515	11	0.379	0.536	0.203144

## Sheet: 4c- DownBioFunction
										Row Labels	Sum of Micro%
0Level, Bio Function	0 level, GO Term			Count	Total					biological regulation	0.096
biological regulation	GO:0065007			7	0.096					regulation of biological process	0.048
cellular process	GO:0009987			28	0.384					regulation of biological quality	0.0192
immune system process	GO:0002376			1	0.014					regulation of molecular function	0.0288
localization	GO:0051179			5	0.068					cellular process	0.384384
locomotion	GO:0040011			2	0.027					actin filament-based process	0.008064
metabolic process	GO:0008152			23	0.315					cell communication	0.008064
reproduction	GO:0000003			1	0.014					cell cycle	0.016512
reproductive process	GO:0022414			1	0.014					cell cycle process	0.016512
response to stimulus	GO:0050896			4	0.055					cell death	0.008064
signaling	GO:0023052			1	0.014					cellular component organization or biogenesis	0.03264
										cellular homeostasis	0.008064
										cellular localization	0.016512
										cellular metabolic process	0.171648
										cellular response to stimulus	0.024576
										localization of cell	0.016512
										microtubule-based process	0.024576
										movement of cell or subcellular component	0.016512
0Level, Bio Function	0 level, GO Term	1Level, Bio Function	1level, GO Term	Count	Total	Category Total	Micro%			signal transduction	0.008064
signaling	GO:0023052	cell-cell signaling	GO:0007267	1	0.5	0.014	0.007			vesicle-mediated transport	0.008064
signaling	GO:0023052	signal transduction	GO:0007165	1	0.5	0.014	0.007			immune system process	0.014
										leukocyte migration	0.014
response to stimulus	GO:0050896	response to stress	GO:0006950	2	0.286	0.055	0.01573			localization	0.068
response to stimulus	GO:0050896	response to chemical	GO:0042221	2	0.286	0.055	0.01573			cellular localization	0.017
response to stimulus	GO:0050896	cellular response to stimulus	GO:0051716	3	0.429	0.055	0.023595			establishment of localization	0.0255
										localization of cell	0.017
reproductive process	GO:0022414	sperm motility	GO:0097722	1	0.5	0.028	0.014			macromolecule localization	0.0085
reproductive process	GO:0022414	reproductive process	GO:0022414	1	0.5	0.028	0.014			locomotion	0.027
										cell motility	0.027
metabolic process	GO:0008152	small molecule metabolic process	GO:0044281	8	0.073	0.315	0.022995			metabolic process	0.315
metabolic process	GO:0008152	biosynthetic process	GO:0009058	7	0.064	0.315	0.02016			biosynthetic process	0.02016
metabolic process	GO:0008152	nitrogen compound metabolic process	GO:0006807	21	0.193	0.315	0.060795			catabolic process	0.022995
metabolic process	GO:0008152	catabolic process	GO:0009056	8	0.073	0.315	0.022995			cellular metabolic process	0.060795
metabolic process	GO:0008152	primary metabolic process	GO:0044238	21	0.193	0.315	0.060795			nitrogen compound metabolic process	0.060795
metabolic process	GO:0008152	cellular metabolic process	GO:0044237	21	0.193	0.315	0.060795			organic substance metabolic process	0.066465
metabolic process	GO:0008152	organic substance metabolic process	GO:0071704	23	0.211	0.315	0.066465			primary metabolic process	0.060795
										small molecule metabolic process	0.022995
locomotion	GO:0040011	cell motility	GO:0048870	2	1	0.027	0.027			reproductive process	0.028
										reproductive process	0.014
localization	GO:0051179	macromolecule localization	GO:0033036	1	0.125	0.068	0.0085			sperm motility	0.014
localization	GO:0051179	establishment of localization	GO:0051234	3	0.375	0.068	0.0255			response to stimulus	0.055055
localization	GO:0051179	cellular localization	GO:0051641	2	0.25	0.068	0.017			cellular response to stimulus	0.023595
localization	GO:0051179	localization of cell	GO:0051674	2	0.25	0.068	0.017			response to chemical	0.01573
										response to stress	0.01573
immune system process	GO:0002376	leukocyte migration	GO:0050900	1	1	0.014	0.014			signaling	0.014
										cell-cell signaling	0.007
cellular process	GO:0009987	cellular component organization or biogenesis	GO:0071840	4	0.085	0.384	0.03264			signal transduction	0.007
cellular process	GO:0009987	cell communication	GO:0007154	1	0.021	0.384	0.008064			(blank)
cellular process	GO:0009987	microtubule-based process	GO:0007017	3	0.064	0.384	0.024576			(blank)
cellular process	GO:0009987	cell death	GO:0008219	1	0.021	0.384	0.008064			Grand Total	1.00144
cellular process	GO:0009987	actin filament-based process	GO:0030029	1	0.021	0.384	0.008064
cellular process	GO:0009987	cellular metabolic process	GO:0044237	21	0.447	0.384	0.171648
cellular process	GO:0009987	localization of cell	GO:0051674	2	0.043	0.384	0.016512
cellular process	GO:0009987	signal transduction	GO:0007165	1	0.021	0.384	0.008064
cellular process	GO:0009987	cell cycle process	GO:0022402	2	0.043	0.384	0.016512
cellular process	GO:0009987	cellular homeostasis	GO:0019725	1	0.021	0.384	0.008064
cellular process	GO:0009987	cellular localization	GO:0051641	2	0.043	0.384	0.016512
cellular process	GO:0009987	cellular response to stimulus	GO:0051716	3	0.064	0.384	0.024576
cellular process	GO:0009987	vesicle-mediated transport	GO:0016192	1	0.021	0.384	0.008064
cellular process	GO:0009987	movement of cell or subcellular component	GO:0006928	2	0.043	0.384	0.016512
cellular process	GO:0009987	cell cycle	GO:0007049	2	0.043	0.384	0.016512
biological regulation	GO:0065007	regulation of biological process	GO:0050789	5	0.5	0.096	0.048
biological regulation	GO:0065007	regulation of molecular function	GO:0065009	3	0.3	0.096	0.0288
biological regulation	GO:0065007	regulation of biological quality	GO:0065008	2	0.2	0.096	0.0192

## Sheet: 4d- DownMolecFunction
										Row Labels	Sum of Micro%
0Level, Molecular Function	0Level, GO Term			Count	Total					binding	0.302
binding	GO:0005488			13	0.302					amide binding	0.0151
catalytic activity	GO:0003824			23	0.535					heterocyclic compound binding	0.0151
molecular adaptor activity	GO:0060090			1	0.023					ion binding	0.0604
molecular function regulator	GO:0098772			3	0.07					lipid binding	0.0151
molecular transducer activity	GO:0060089			1	0.023					organic cyclic compound binding	0.0151
structural molecule activity	GO:0005198			1	0.023					protein binding	0.1359
transporter activity	GO:0005215			1	0.023					protein-containing complex binding	0.0302
										small molecule binding	0.0151
										catalytic activity	0.535535
										catalytic activity, acting on a protein	0.137495
										hydrolase activity	0.26001
0Level, Molecular Function	0Level, GO Term	1Level, Molecular Function	1Level, GO Term	Count	Total	Category Total	Micro%			isomerase activity	0.04601
transporter activity	GO:0005215	transmembrane transporter activity	GO:0022857	1	1	0.023	0.023			lyase activity	0.015515
										oxidoreductase activity	0.04601
structural molecule activity	GO:0005198	structural constituent of nuclear pore	GO:0017056	1	1	0.023	0.023			transferase activity	0.030495
										molecular adaptor activity	0.023
molecular transducer activity	GO:0060089	signaling receptor activity	GO:0038023	1	1	0.023	0.023			protein-macromolecule adaptor activity	0.023
										molecular function regulator	0.07
molecular function regulator	GO:0098772	enzyme regulator activity	GO:0030234	3	1	0.07	0.07			enzyme regulator activity	0.07
										molecular transducer activity	0.023
molecular adaptor activity	GO:0060090	protein-macromolecule adaptor activity	GO:0030674	1	1	0.023	0.023			signaling receptor activity	0.023
										structural molecule activity	0.023
catalytic activity	GO:0003824	oxidoreductase activity	GO:0016491	3	0.086	0.535	0.04601			structural constituent of nuclear pore	0.023
catalytic activity	GO:0003824	transferase activity	GO:0016740	2	0.057	0.535	0.030495			transporter activity	0.023
catalytic activity	GO:0003824	hydrolase activity	GO:0016787	17	0.486	0.535	0.26001			transmembrane transporter activity	0.023
catalytic activity	GO:0003824	catalytic activity, acting on a protein	GO:0140096	9	0.257	0.535	0.137495			(blank)
catalytic activity	GO:0003824	lyase activity	GO:0016829	1	0.029	0.535	0.015515			(blank)
catalytic activity	GO:0003824	isomerase activity	GO:0016853	3	0.086	0.535	0.04601			Grand Total	0.999535
binding	GO:0005488	organic cyclic compound binding	GO:0097159	1	0.05	0.302	0.0151
binding	GO:0005488	lipid binding	GO:0008289	1	0.05	0.302	0.0151
binding	GO:0005488	protein-containing complex binding	GO:0044877	2	0.1	0.302	0.0302
binding	GO:0005488	heterocyclic compound binding	GO:1901363	1	0.05	0.302	0.0151
binding	GO:0005488	small molecule binding	GO:0036094	1	0.05	0.302	0.0151
binding	GO:0005488	ion binding	GO:0043167	4	0.2	0.302	0.0604
binding	GO:0005488	protein binding	GO:0005515	9	0.45	0.302	0.1359
binding	GO:0005488	amide binding	GO:0033218	1	0.05	0.302	0.0151

## Sheet: 5 - Significanly Differenet
Molecular Mass	Count of Molecular Mass
<25 kDa	12
25-49.9 kDa	52
50 -99.9 kDa	41
100-149.9 kDa	20
>150 kDa	7
Molecular function	Count
Sperm motility	22
Unknown in spermatozoa	17
Energy metabolism	15
Cell signaling	13
Fertilization	7
Cytoskeleton	5
Homeostasis	4
Proteasome-mediated protein degradation	4
Other	4
Regulation of immune response	3
Normal function of mitochondria	3
Nuclear pores	2
Production of H2S	2
Molecular chaperone	3
Normal function of mitochondria	3
Homeostasis	2
Production of H2S	2
Repair of age-damaged proteins	2
Glucuronoside catabolic process	1
Steroid biosynthetic process	1
Cellular localization	Count
Unknown in spermatozoa	30
Mitochondria / Midpiece	19
Flagellum	19
Sperm head	17
Sperm head and flagellum	13
